# Supplementary material for: Perceived Shared Condemnation Intensifies Punitive Moral Emotions
Source: Sci Rep. 2017 Aug 4;7:7289. doi: 10.1038/s41598-017-07916-z (PMC5544740; doi:10.1038/s41598-017-07916-z)
Supplement: Supplementary file 1 — Supplementary Dataset [file 41598_2017_7916_MOESM1_ESM.xlsx]

## Sheet: Study 1 (Level 1)
id	scenario#	age	sex(female=0.male=1)	university	set(A=0,B=1)	order(type1=0.type2=1)	indignant	sympathetic	angry	makes my skin crawl	strange	perturbed	compassionate	surprise	warm	impure	tender	mad	repulsive	softhearted	disgusting	outraged	illegality	condemnation	wrongness	likable	punishment-fine	punishment-wallet	moral ourtage	moral disgust	empathy	CONDEMNATION	r.condemnation	biased perception
1	16	20	0	0	1	1	3	0	3	4	5	4	3	5	0	4	0	4	3	0	2	3	3	2	3	2	3	2	3.4	3.25	0.6	3.11864	-1.11864	3.2
1	17	20	0	0	1	1	4	0	3	5	5	3	4	5	0	5	0	3	5	0	5	3	2	3	3	1	3	3	3.2	5	0.8	2.70085	0.299145	3.2
1	18	20	0	0	1	1	5	0	4	4	5	4	5	3	0	4	0	4	4	0	3	2	4	4	4	1	5	5	3.8	3.75	1	3.68644	0.313559	3.2
1	19	20	0	0	1	1	2	4	2	2	1	2	2	5	3	3	0	3	4	0	2	2	2	2	2	3	2	1	2.2	2.75	1.8	2.33898	-0.338983	3.2
1	20	20	0	0	1	1	3	0	3	5	5	5	5	5	0	5	0	4	5	0	5	3	4	4	3	1	4	2	3.6	5	1	3.5	0.5	3.2
1	21	20	0	0	1	1	2	3	2	2	3	2	3	4	0	4	0	2	3	2	1	2	4	3	4	2	3	1	2	2.5	1.6	2.47458	0.525424	3.2
1	22	20	0	0	1	1	4	1	4	5	3	3	4	5	0	4	0	3	3	0	5	2	2	3	3	2	2	2	3.2	4.25	1	2.69231	0.307692	3.2
1	23	20	0	0	1	1	5	0	5	5	5	5	0	5	0	5	0	5	5	0	5	5	2	4	4	1	2	3	5	5	0	3.37288	0.627119	3.2
1	24	20	0	0	1	1	5	0	4	5	5	3	4	5	0	5	0	3	5	0	3	2	4	3	3	2	4	2	3.4	4.5	0.8	3.50847	-0.508475	3.2
1	25	20	0	0	1	1	5	0	3	5	5	3	3	5	0	5	0	3	5	0	5	2	2	4	4	1	2	4	3.2	5	0.6	3.11864	0.881356	3.2
1	26	20	0	0	1	1	2	5	2	1	1	1	1	1	3	1	1	1	1	4	0	2	3	2	2	3	1	1	1.6	0.75	2.8	2.10169	-0.101695	3.2
1	27	20	0	0	1	1	5	0	5	5	5	5	4	4	0	5	0	4	5	0	4	2	2	4	4	1	3	4	4.2	4.75	0.8	3.26271	0.737288	3.2
1	28	20	0	0	1	1	3	0	2	5	5	3	2	5	0	2	0	4	4	0	5	3	2	2	3	2	3	3	3	4	0.4	2.87288	-0.872881	3.2
1	29	20	0	0	1	1	5	0	4	5	3	4	5	4	0	5	0	5	4	0	3	2	4	4	3	2	4	4	4	4.25	1	3.55932	0.440678	3.2
1	30	20	0	0	1	1	5	0	5	5	4	5	4	5	0	5	0	5	4	0	4	2	4	4	4	1	5	5	4.4	4.5	0.8	3.61864	0.381356	3.2
2	16	19	1	0	1	0	5	0	4	2	4	5	0	3	0	4	0	3	2	0	1	3	2	3	4	2	4	2	4	2.25	0	3.11864	-0.118644	2.73333
2	17	19	1	0	1	0	0	0	0	5	4	0	3	4	0	2	0	0	3	0	3	1	1	3	3	2	3	2	0.2	3.25	0.6	2.70085	0.299145	2.73333
2	18	19	1	0	1	0	4	1	1	0	3	0	0	5	1	0	0	0	0	0	0	0	4	3	3	2	4	2	1	0	0.4	3.68644	-0.686441	2.73333
2	19	19	1	0	1	0	1	3	1	0	0	0	1	0	2	0	1	0	0	1	0	0	1	2	2	3	1	2	0.4	0	1.6	2.33898	-0.338983	2.73333
2	20	19	1	0	1	0	1	0	1	2	3	2	2	4	0	1	0	0	2	0	0	1	4	3	4	2	5	2	1	1.25	0.4	3.5	-0.5	2.73333
2	21	19	1	0	1	0	1	2	1	1	0	1	3	0	0	0	0	0	0	1	0	0	4	3	3	2	4	2	0.6	0.25	1.2	2.47458	0.525424	2.73333
2	22	19	1	0	1	0	4	0	3	4	2	4	0	3	0	4	0	2	3	0	1	3	1	3	3	2	2	2	3.2	3	0	2.69231	0.307692	2.73333
2	23	19	1	0	1	0	1	0	2	3	4	1	0	4	0	1	0	0	2	0	0	0	2	3	4	2	3	2	0.8	1.5	0	3.37288	-0.372881	2.73333
2	24	19	1	0	1	0	0	0	2	1	3	0	0	4	0	1	0	0	3	0	0	0	4	2	4	2	5	2	0.4	1.25	0	3.50847	-1.50847	2.73333
2	25	19	1	0	1	0	0	0	0	4	3	0	0	3	0	2	0	0	3	0	3	0	1	3	2	2	2	2	0	3	0	3.11864	-0.118644	2.73333
2	26	19	1	0	1	0	0	2	0	0	0	0	2	0	1	0	1	0	0	1	0	0	4	2	3	2	2	2	0	0	1.4	2.10169	-0.101695	2.73333
2	27	19	1	0	1	0	0	0	0	1	3	0	0	4	0	1	0	1	3	0	0	1	3	2	4	2	4	2	0.4	1.25	0	3.26271	-1.26271	2.73333
2	28	19	1	0	1	0	2	0	3	1	4	0	0	3	0	0	0	1	1	0	0	0	4	3	3	2	3	2	1.2	0.5	0	2.87288	0.127119	2.73333
2	29	19	1	0	1	0	0	1	0	0	0	0	1	2	1	0	0	0	0	1	0	0	2	3	3	2	2	2	0	0	0.8	3.55932	-0.559322	2.73333
2	30	19	1	0	1	0	1	0	2	0	3	2	0	3	0	0	0	1	0	0	0	0	3	3	3	2	4	2	1.2	0	0	3.61864	-0.618644	2.73333
3	16	20	1	0	1	0	4	1	3	1	0	3	2	4	1	0	0	3	0	0	0	1	3	3	4	2	4	2	2.8	0.25	0.8	3.11864	-0.118644	3.06667
3	17	20	1	0	1	0	4	1	3	2	2	3	3	4	1	2	1	2	2	1	1	1	2	3	3	2	3	2	2.6	1.75	1.4	2.70085	0.299145	3.06667
3	18	20	1	0	1	0	4	0	4	3	4	4	1	4	0	0	0	4	0	0	0	3	4	4	4	2	5	3	3.8	0.75	0.2	3.68644	0.313559	3.06667
3	19	20	1	0	1	0	3	1	1	1	1	1	1	2	0	0	0	2	0	0	0	0	2	3	3	2	2	3	1.4	0.25	0.4	2.33898	0.661017	3.06667
3	20	20	1	0	1	0	4	0	2	1	2	2	1	4	0	0	0	2	0	0	0	1	4	4	4	2	5	3	2.2	0.25	0.2	3.5	0.5	3.06667
3	21	20	1	0	1	0	2	2	2	1	0	1	0	2	0	0	0	2	0	1	0	2	3	2	3	2	3	2	1.8	0.25	0.6	2.47458	-0.474576	3.06667
3	22	20	1	0	1	0	3	1	3	1	2	3	0	4	0	0	0	3	0	0	0	2	3	4	4	2	4	2	2.8	0.25	0.2	2.69231	1.30769	3.06667
3	23	20	1	0	1	0	4	0	3	0	0	4	0	5	0	0	0	4	0	0	0	3	3	4	4	2	4	3	3.6	0	0	3.37288	0.627119	3.06667
3	24	20	1	0	1	0	4	1	3	1	1	3	0	4	0	0	0	3	0	0	0	3	4	3	4	2	4	3	3.2	0.25	0.2	3.50847	-0.508475	3.06667
3	25	20	1	0	1	0	4	0	3	1	4	4	0	5	0	0	0	4	4	0	3	3	2	3	3	2	1	2	3.6	2	0	3.11864	-0.118644	3.06667
3	26	20	1	0	1	0	3	2	1	0	0	0	0	1	0	0	0	0	0	2	0	0	3	2	2	3	3	2	0.8	0	0.8	2.10169	-0.101695	3.06667
3	27	20	1	0	1	0	3	0	3	0	1	2	0	4	0	0	0	2	0	0	0	0	3	3	3	2	4	3	2	0	0	3.26271	-0.262712	3.06667
3	28	20	1	0	1	0	2	1	1	0	0	1	0	1	0	0	0	0	0	0	0	0	3	2	2	3	2	2	0.8	0	0.2	2.87288	-0.872881	3.06667
3	29	20	1	0	1	0	3	2	3	1	1	3	0	4	0	0	0	4	0	0	0	2	2	3	4	2	2	3	3	0.25	0.4	3.55932	-0.559322	3.06667
3	30	20	1	0	1	0	2	0	3	0	2	3	0	4	0	0	0	4	0	0	0	0	3	3	3	2	3	3	2.4	0	0	3.61864	-0.618644	3.06667
4	1	19	1	0	0	0	4	0	4	4	5	4	0	5	0	2	0	4	2	0	0	2	2	4	4	1	3	2	3.6	2	0	3.21849	0.781513	3.6
4	2	19	1	0	0	0	3	0	3	4	5	3	0	5	0	4	0	3	4	0	3	3	3	3	4	1	3	2	3	3.75	0	3.67227	-0.672269	3.6
4	3	19	1	0	0	0	4	0	4	4	4	4	0	5	0	3	0	5	3	0	0	3	3	4	3	1	4	2	4	2.5	0	3.66387	0.336134	3.6
4	4	19	1	0	0	0	4	0	4	3	3	4	0	4	0	2	0	4	3	0	0	3	3	4	4	1	4	2	3.8	2	0	3.53782	0.462185	3.6
4	5	19	1	0	0	0	4	0	4	3	3	4	0	4	0	2	0	4	2	0	0	3	3	4	4	1	3	2	3.8	1.75	0	2.10924	1.89076	3.6
4	6	19	1	0	0	0	4	0	5	0	4	5	0	5	0	0	0	5	0	0	0	3	2	3	4	1	2	2	4.4	0	0	3.18487	-0.184874	3.6
4	7	19	1	0	0	0	4	0	4	4	5	4	0	5	0	4	0	4	3	0	4	4	3	3	4	1	4	2	4	3.75	0	3.16807	-0.168067	3.6
4	8	19	1	0	0	0	4	0	5	0	4	4	0	5	0	0	0	5	0	0	0	4	4	4	4	1	5	2	4.4	0	0	3.71901	0.280992	3.6
4	9	19	1	0	0	0	3	1	3	0	3	3	3	3	0	0	0	3	0	0	0	2	2	3	3	1	2	2	2.8	0	0.8	2.57143	0.428571	3.6
4	10	19	1	0	0	0	5	0	5	0	5	5	0	5	0	3	0	5	5	0	0	4	4	4	4	1	5	5	4.8	2	0	3.71429	0.285714	3.6
4	11	19	1	0	0	0	4	0	5	0	3	5	0	5	0	0	0	5	4	0	0	4	4	4	4	1	5	4	4.6	1	0	3.39496	0.605042	3.6
4	12	19	1	0	0	0	4	0	4	0	5	4	0	5	0	0	0	4	3	0	0	4	2	3	4	1	2	2	4	0.75	0	2.81513	0.184874	3.6
4	13	19	1	0	0	0	3	0	3	0	5	3	0	5	0	0	0	3	0	0	0	2	2	3	3	1	2	2	2.8	0	0	2.2605	0.739496	3.6
4	14	19	1	0	0	0	4	0	5	0	5	5	0	5	0	0	0	5	0	0	0	4	2	4	1	1	3	4	4.6	0	0	2.99145	1.00855	3.6
4	15	19	1	0	0	0	5	0	5	0	3	5	0	5	0	1	0	5	0	0	0	4	3	4	4	1	4	4	4.8	0.25	0	3.66949	0.330508	3.6
5	16	24	0	0	1	1	4	0	4	1	1	4	0	5	0	5	0	4	4	0	4	5	3	4	4	1	5	4	4.2	3.5	0	3.11864	0.881356	2.86667
5	17	24	0	0	1	1	1	0	1	5	4	0	0	4	0	3	0	0	4	0	3	0	1	3	3	1	2	3	0.4	3.75	0	2.70085	0.299145	2.86667
5	18	24	0	0	1	1	1	0	1	1	1	1	0	2	0	1	0	1	1	0	1	1	3	4	4	1	5	3	1	1	0	3.68644	0.313559	2.86667
5	19	24	0	0	1	1	0	0	0	1	1	0	0	1	0	0	0	1	0	0	0	1	2	2	2	2	4	1	0.4	0.25	0	2.33898	-0.338983	2.86667
5	20	24	0	0	1	1	0	0	0	2	2	0	0	4	0	2	0	1	2	0	2	0	3	3	3	1	4	2	0.2	2	0	3.5	-0.5	2.86667
5	21	24	0	0	1	1	1	0	1	2	1	0	0	1	0	1	0	1	1	0	1	0	3	2	3	2	3	1	0.6	1.25	0	2.47458	-0.474576	2.86667
5	22	24	0	0	1	1	0	0	0	1	0	0	0	1	0	0	0	0	1	0	0	0	1	2	2	2	3	1	0	0.5	0	2.69231	-0.692308	2.86667
5	23	24	0	0	1	1	4	0	3	3	3	3	0	4	0	2	0	3	3	0	3	4	3	3	4	1	5	2	3.4	2.75	0	3.37288	-0.372881	2.86667
5	24	24	0	0	1	1	1	0	0	0	3	0	0	4	0	1	0	0	1	0	0	1	4	3	3	2	3	1	0.4	0.5	0	3.50847	-0.508475	2.86667
5	25	24	0	0	1	1	1	0	1	5	5	1	0	5	0	3	0	1	5	0	4	1	1	2	3	1	3	2	1	4.25	0	3.11864	-1.11864	2.86667
5	26	24	0	0	1	1	0	1	0	0	0	0	0	0	0	0	0	0	0	0	0	0	2	1	1	3	1	1	0	0	0.2	2.10169	-1.10169	2.86667
5	27	24	0	0	1	1	2	0	2	2	2	2	0	3	0	2	0	2	2	0	1	1	1	3	3	1	3	2	1.8	1.75	0	3.26271	-0.262712	2.86667
5	28	24	0	0	1	1	2	0	2	3	4	3	0	4	0	3	0	3	4	0	1	1	3	4	4	1	5	2	2.2	2.75	0	2.87288	1.12712	2.86667
5	29	24	0	0	1	1	4	0	4	1	1	4	0	3	0	5	0	4	5	0	4	4	2	3	4	1	5	4	4	3.75	0	3.55932	-0.559322	2.86667
5	30	24	0	0	1	1	3	0	3	3	2	3	0	3	0	1	0	3	2	0	2	3	3	4	4	1	5	2	3	2	0	3.61864	0.381356	2.86667
6	1	19	1	0	0	0	2	1	3	3	3	2	4	3	0	2	0	3	0	0	0	0	1	3	2	2	5	1	2	1.25	1	3.21849	-0.218487	3.53333
6	2	19	1	0	0	0	5	0	5	5	5	5	0	5	0	5	0	5	5	0	3	5	4	4	4	1	5	5	5	4.5	0	3.67227	0.327731	3.53333
6	3	19	1	0	0	0	2	2	2	2	3	2	3	4	0	0	0	0	3	0	0	0	3	4	3	2	5	3	1.2	1.25	1	3.66387	0.336134	3.53333
6	4	19	1	0	0	0	3	3	1	1	1	1	4	3	0	4	0	2	1	0	0	2	4	4	3	2	5	5	1.8	1.5	1.4	3.53782	0.462185	3.53333
6	5	19	1	0	0	0	4	0	4	4	0	4	0	4	0	5	0	5	0	0	2	3	4	4	4	1	5	5	4	2.75	0	2.10924	1.89076	3.53333
6	6	19	1	0	0	0	5	0	5	5	5	5	0	5	0	5	0	5	0	0	5	5	2	4	4	1	5	5	5	3.75	0	3.18487	0.815126	3.53333
6	7	19	1	0	0	0	3	0	2	1	5	0	0	5	0	5	0	2	4	0	5	3	2	3	3	1	5	4	2	3.75	0	3.16807	-0.168067	3.53333
6	8	19	1	0	0	0	5	0	5	5	5	5	0	5	0	5	0	5	5	0	3	3	4	4	4	1	5	5	4.6	4.5	0	3.71901	0.280992	3.53333
6	9	19	1	0	0	0	3	1	4	1	0	3	4	4	0	0	3	2	1	0	0	0	1	2	2	3	5	1	2.4	0.5	1.6	2.57143	-0.571429	3.53333
6	10	19	1	0	0	0	5	0	5	5	5	5	0	5	0	5	0	5	5	0	5	5	4	4	4	1	5	5	5	5	0	3.71429	0.285714	3.53333
6	11	19	1	0	0	0	3	3	2	2	0	1	4	3	0	1	0	1	0	0	0	0	4	4	4	2	5	3	1.4	0.75	1.4	3.39496	0.605042	3.53333
6	12	19	1	0	0	0	0	0	0	0	0	0	0	0	0	0	0	0	0	0	0	0	1	4	4	1	5	5	0	0	0	2.81513	1.18487	3.53333
6	13	19	1	0	0	0	1	4	1	0	0	3	0	0	0	0	2	1	0	0	0	0	1	2	2	3	5	2	1.2	0	1.2	2.2605	-0.260504	3.53333
6	14	19	1	0	0	0	0	4	0	0	2	NA	4	0	2	0	0	0	0	0	5	4	1	3	3	1	5	4	1	1.25	2	2.99145	0.00854701	3.53333
6	15	19	1	0	0	0	5	0	5	5	4	4	0	4	0	4	0	4	3	0	3	3	4	4	4	1	5	5	4.2	3.75	0	3.66949	0.330508	3.53333
7	1	20	1	0	0	0	4	4	3	2	3	3	2	3	3	1	1	3	2	1	3	2	2	2	3	2	3	3	3	2	2.2	3.21849	-1.21849	2.66667
7	2	20	1	0	0	0	4	0	4	5	5	5	0	5	0	4	0	3	4	0	4	4	3	3	3	2	3	3	4	4.25	0	3.67227	-0.672269	2.66667
7	3	20	1	0	0	0	3	3	2	2	3	2	2	4	2	3	1	2	2	1	2	2	4	4	4	2	3	3	2.2	2.25	1.8	3.66387	0.336134	2.66667
7	4	20	1	0	0	0	3	3	3	4	3	3	3	2	2	2	3	2	2	3	2	3	3	2	3	2	3	3	2.8	2.5	2.8	3.53782	-1.53782	2.66667
7	5	20	1	0	0	0	2	1	2	2	2	2	2	3	1	2	1	2	3	1	2	2	2	3	2	2	3	3	2	2.25	1.2	2.10924	0.890756	2.66667
7	6	20	1	0	0	0	2	1	2	3	2	1	2	3	1	2	1	1	2	1	2	2	2	2	2	2	3	3	1.6	2.25	1.2	3.18487	-1.18487	2.66667
7	7	20	1	0	0	0	1	2	2	4	4	2	3	3	2	2	2	2	2	3	3	3	2	2	2	2	2	2	2	2.75	2.4	3.16807	-1.16807	2.66667
7	8	20	1	0	0	0	3	2	3	3	4	4	1	4	1	3	1	3	1	1	3	3	3	3	3	2	4	3	3.2	2.5	1.2	3.71901	-0.719008	2.66667
7	9	20	1	0	0	0	2	3	3	3	2	1	4	3	3	2	2	2	2	2	3	2	3	3	3	2	3	3	2	2.5	2.8	2.57143	0.428571	2.66667
7	10	20	1	0	0	0	3	0	3	4	5	4	0	4	0	4	0	3	5	0	4	4	3	3	3	2	4	3	3.4	4.25	0	3.71429	-0.714286	2.66667
7	11	20	1	0	0	0	4	0	4	3	2	4	0	3	0	4	0	3	3	0	2	3	4	4	3	2	4	4	3.6	3	0	3.39496	0.605042	2.66667
7	12	20	1	0	0	0	1	2	2	2	2	2	3	2	2	2	3	1	1	2	1	1	2	2	2	3	3	3	1.4	1.5	2.4	2.81513	-0.815126	2.66667
7	13	20	1	0	0	0	1	3	1	4	4	2	2	4	2	2	2	2	2	1	1	1	2	2	2	2	3	3	1.4	2.25	2	2.2605	-0.260504	2.66667
7	14	20	1	0	0	0	2	4	4	2	3	4	2	3	1	2	1	3	3	2	3	3	2	2	3	3	3	3	3.2	2.5	2	2.99145	-0.991453	2.66667
7	15	20	1	0	0	0	4	1	3	3	2	3	2	4	1	3	1	3	3	1	3	3	3	3	2	3	3	3	3.2	3	1.2	3.66949	-0.669492	2.66667
8	1	21	0	0	0	0	1	0	0	0	3	0	0	2	0	0	0	0	0	0	0	0	1	3	2	2	1	1	0.2	0	0	3.21849	-0.218487	3.13333
8	2	21	0	0	0	0	3	0	3	3	5	4	0	5	0	0	0	3	2	0	5	3	2	4	4	2	3	1	3.2	2.5	0	3.67227	0.327731	3.13333
8	3	21	0	0	0	0	3	0	3	0	0	3	0	5	0	0	0	3	3	0	3	3	4	4	4	2	4	1	3	1.5	0	3.66387	0.336134	3.13333
8	4	21	0	0	0	0	3	0	3	3	0	3	0	0	0	3	0	4	3	0	0	0	4	4	4	2	3	1	2.6	2.25	0	3.53782	0.462185	3.13333
8	5	21	0	0	0	0	0	0	0	0	2	0	0	3	0	1	0	0	1	0	0	0	2	2	2	3	2	1	0	0.5	0	2.10924	-0.109244	3.13333
8	6	21	0	0	0	0	5	1	3	0	0	3	0	3	0	0	0	3	0	0	0	3	1	3	3	2	2	1	3.4	0	0.2	3.18487	-0.184874	3.13333
8	7	21	0	0	0	0	1	0	0	3	3	3	0	5	0	0	0	3	3	0	4	1	2	3	4	2	2	1	1.6	2.5	0	3.16807	-0.168067	3.13333
8	8	21	0	0	0	0	4	0	3	2	0	3	0	2	0	3	0	0	3	0	0	3	4	3	4	2	3	1	2.6	2	0	3.71901	-0.719008	3.13333
8	9	21	0	0	0	0	3	2	3	0	0	2	5	2	0	0	0	3	1	0	1	0	1	3	4	3	3	1	2.2	0.5	1.4	2.57143	0.428571	3.13333
8	10	21	0	0	0	0	5	0	3	4	5	3	0	5	0	0	0	3	4	0	4	3	1	3	4	2	1	1	3.4	3	0	3.71429	-0.714286	3.13333
8	11	21	0	0	0	0	3	3	2	0	0	0	3	0	0	2	0	2	3	0	0	0	4	4	4	3	4	1	1.4	1.25	1.2	3.39496	0.605042	3.13333
8	12	21	0	0	0	0	0	0	0	0	5	2	0	5	0	0	0	3	1	0	1	2	1	3	3	2	1	1	1.4	0.5	0	2.81513	0.184874	3.13333
8	13	21	0	0	0	0	0	0	2	0	5	2	0	5	0	1	0	0	0	0	0	0	1	2	3	2	1	1	0.8	0.25	0	2.2605	-0.260504	3.13333
8	14	21	0	0	0	0	3	1	0	0	2	0	2	3	0	1	0	1	0	0	0	2	1	3	3	2	1	1	1.2	0.25	0.6	2.99145	0.00854701	3.13333
8	15	21	0	0	0	0	4	0	3	3	0	5	0	5	0	2	0	4	2	0	0	3	4	3	4	2	4	1	3.8	1.75	0	3.66949	-0.669492	3.13333
9	16	21	0	0	1	0	3	0	3	2	2	3	0	3	0	2	0	3	2	0	2	3	2	3	4	1	4	2	3	2	0	3.11864	-0.118644	2.6
9	17	21	0	0	1	0	0	0	0	2	2	0	2	2	0	2	0	1	1	0	1	0	1	2	2	2	1	2	0.2	1.5	0.4	2.70085	-0.700855	2.6
9	18	21	0	0	1	0	1	0	1	1	1	1	0	1	0	1	0	1	1	0	1	0	3	3	4	1	4	2	0.8	1	0	3.68644	-0.686441	2.6
9	19	21	0	0	1	0	1	0	0	0	1	0	0	1	0	1	0	0	0	0	1	0	2	2	2	2	3	2	0.2	0.5	0	2.33898	-0.338983	2.6
9	20	21	0	0	1	0	0	0	0	1	2	0	1	3	0	1	0	0	2	0	1	0	2	3	3	1	4	2	0	1.25	0.2	3.5	-0.5	2.6
9	21	21	0	0	1	0	1	0	1	1	0	1	0	1	0	2	0	1	1	0	1	1	4	3	3	2	3	2	1	1.25	0	2.47458	0.525424	2.6
9	22	21	0	0	1	0	0	0	0	1	1	0	0	1	0	1	0	0	1	0	0	0	1	1	3	2	1	1	0	0.75	0	2.69231	-1.69231	2.6
9	23	21	0	0	1	0	0	0	0	1	0	0	0	1	0	0	0	1	1	0	0	1	3	3	3	2	2	2	0.4	0.5	0	3.37288	-0.372881	2.6
9	24	21	0	0	1	0	1	0	0	1	1	0	0	1	0	1	0	0	1	0	0	0	4	3	3	2	4	2	0.2	0.75	0	3.50847	-0.508475	2.6
9	25	21	0	0	1	0	1	0	1	4	3	1	0	2	0	3	0	1	4	0	3	0	1	2	3	1	4	2	0.8	3.5	0	3.11864	-1.11864	2.6
9	26	21	0	0	1	0	0	2	0	0	0	0	0	0	0	0	0	0	0	0	0	0	2	2	1	3	2	1	0	0	0.4	2.10169	-0.101695	2.6
9	27	21	0	0	1	0	1	0	1	1	1	1	0	1	0	2	0	1	2	0	1	0	1	3	4	1	4	2	0.8	1.5	0	3.26271	-0.262712	2.6
9	28	21	0	0	1	0	2	0	2	2	2	2	1	1	0	1	0	2	2	0	2	1	3	3	3	2	5	2	1.8	1.75	0.2	2.87288	0.127119	2.6
9	29	21	0	0	1	0	1	0	1	1	0	1	0	0	0	2	0	1	1	0	2	1	1	3	4	1	3	2	1	1.5	0	3.55932	-0.559322	2.6
9	30	21	0	0	1	0	3	0	2	2	0	3	0	2	0	3	0	2	2	0	2	2	3	3	4	1	4	2	2.4	2.25	0	3.61864	-0.618644	2.6
10	16	21	0	0	1	1	3	0	3	2	1	3	0	2	0	4	0	2	2	0	2	3	3	3	4	1	5	3	2.8	2.5	0	3.11864	-0.118644	2.46667
10	17	21	0	0	1	1	0	0	0	4	4	0	1	1	0	2	0	0	3	0	3	0	1	1	3	2	2	1	0	3	0.2	2.70085	-1.70085	2.46667
10	18	21	0	0	1	1	3	0	2	1	1	2	0	2	0	2	0	1	1	0	1	2	3	4	4	1	4	2	2	1.25	0	3.68644	0.313559	2.46667
10	19	21	0	0	1	1	1	0	1	1	1	1	0	1	0	2	0	1	2	0	2	1	2	2	3	2	4	1	1	1.75	0	2.33898	-0.338983	2.46667
10	20	21	0	0	1	1	0	0	0	2	3	0	0	3	0	1	0	0	3	0	1	0	3	3	3	1	4	1	0	1.75	0	3.5	-0.5	2.46667
10	21	21	0	0	1	1	1	0	0	1	1	0	0	1	0	1	0	0	1	0	0	0	3	2	3	2	3	1	0.2	0.75	0	2.47458	-0.474576	2.46667
10	22	21	0	0	1	1	0	0	0	2	2	0	0	1	0	2	0	1	2	0	0	1	1	2	2	2	2	2	0.4	1.5	0	2.69231	-0.692308	2.46667
10	23	21	0	0	1	1	4	0	3	3	3	3	0	5	0	2	0	2	4	0	2	2	3	3	4	2	5	2	2.8	2.75	0	3.37288	-0.372881	2.46667
10	24	21	0	0	1	1	0	0	0	0	0	0	0	1	0	0	0	0	0	0	0	0	4	2	3	2	3	2	0	0	0	3.50847	-1.50847	2.46667
10	25	21	0	0	1	1	0	0	0	5	5	0	0	5	0	2	0	0	5	0	5	0	1	2	3	1	2	2	0	4.25	0	3.11864	-1.11864	2.46667
10	26	21	0	0	1	1	0	3	0	0	0	0	0	0	0	0	0	0	0	0	0	0	2	1	1	3	1	1	0	0	0.6	2.10169	-1.10169	2.46667
10	27	21	0	0	1	1	0	0	0	1	1	0	0	1	0	1	0	0	1	0	1	0	1	2	3	2	2	1	0	1	0	3.26271	-1.26271	2.46667
10	28	21	0	0	1	1	2	0	1	3	4	3	0	3	0	2	0	1	4	0	2	1	3	3	3	1	4	3	1.6	2.75	0	2.87288	0.127119	2.46667
10	29	21	0	0	1	1	2	0	2	1	1	3	0	1	0	3	0	3	2	0	1	3	1	3	4	1	5	3	2.6	1.75	0	3.55932	-0.559322	2.46667
10	30	21	0	0	1	1	2	0	3	1	0	3	0	2	0	2	0	2	2	0	1	3	3	4	4	1	5	2	2.6	1.5	0	3.61864	0.381356	2.46667
11	16	21	1	0	1	0	4	0	4	2	2	3	2	3	1	0	1	2	2	2	2	2	2	3	3	3	3	2	3	1.5	1.2	3.11864	-0.118644	2.53333
11	17	21	1	0	1	0	0	0	0	0	2	0	0	2	0	0	0	0	0	0	0	0	1	1	1	3	1	2	0	0	0	2.70085	-1.70085	2.53333
11	18	21	1	0	1	0	1	1	1	2	1	1	1	5	1	2	0	1	0	0	0	2	4	3	2	2	3	2	1.2	1	0.6	3.68644	-0.686441	2.53333
11	19	21	1	0	1	0	0	4	0	4	1	3	0	1	0	0	0	2	1	3	0	3	2	2	2	1	5	2	1.6	1.25	1.4	2.33898	-0.338983	2.53333
11	20	21	1	0	1	0	0	0	0	4	5	4	1	3	0	5	0	3	5	0	3	3	4	3	4	1	3	2	2	4.25	0.2	3.5	-0.5	2.53333
11	21	21	1	0	1	0	1	4	2	2	2	2	0	2	0	3	0	2	2	1	1	1	3	3	2	2	3	2	1.6	2	1	2.47458	0.525424	2.53333
11	22	21	1	0	1	0	2	0	3	3	2	3	4	2	0	3	1	3	3	1	2	3	1	1	4	3	3	2	2.8	2.75	1.2	2.69231	-1.69231	2.53333
11	23	21	1	0	1	0	1	2	1	1	1	1	0	2	0	2	0	1	1	0	0	0	1	3	2	2	3	2	0.8	1	0.4	3.37288	-0.372881	2.53333
11	24	21	1	0	1	0	0	0	0	0	3	0	0	0	0	0	0	0	0	0	0	0	2	2	2	1	3	2	0	0	0	3.50847	-1.50847	2.53333
11	25	21	1	0	1	0	0	0	0	0	4	0	0	4	0	2	0	0	4	0	4	0	2	3	3	1	3	2	0	2.5	0	3.11864	-0.118644	2.53333
11	26	21	1	0	1	0	5	0	3	2	3	3	0	3	0	0	0	3	0	0	2	3	2	2	3	2	3	2	3.4	1	0	2.10169	-0.101695	2.53333
11	27	21	1	0	1	0	1	0	1	0	5	0	0	4	0	0	0	0	0	0	0	0	2	3	2	1	3	2	0.4	0	0	3.26271	-0.262712	2.53333
11	28	21	1	0	1	0	3	0	3	0	4	1	0	2	0	0	0	3	0	0	0	0	3	3	3	3	4	2	2	0	0	2.87288	0.127119	2.53333
11	29	21	1	0	1	0	1	0	1	0	1	1	0	5	0	0	0	0	0	0	0	3	2	3	3	3	3	2	1.2	0	0	3.55932	-0.559322	2.53333
11	30	21	1	0	1	0	0	0	0	3	3	0	0	2	0	0	0	0	0	0	0	0	3	3	3	2	3	2	0	0.75	0	3.61864	-0.618644	2.53333
12	1	23	0	0	0	1	0	0	0	0	2	0	0	0	0	0	0	0	0	0	0	0	1	2	2	2	1	2	0	0	0	3.21849	-1.21849	2.6
12	2	23	0	0	0	1	0	0	0	4	3	0	0	3	0	0	0	0	4	0	4	0	1	2	2	2	1	1	0	3	0	3.67227	-1.67227	2.6
12	3	23	0	0	0	1	2	0	1	0	0	1	0	1	0	0	0	2	1	0	1	2	4	3	4	1	5	2	1.6	0.5	0	3.66387	-0.663866	2.6
12	4	23	0	0	0	1	2	0	2	2	1	2	0	1	0	3	0	1	1	0	2	2	3	3	4	1	5	2	1.8	2	0	3.53782	-0.537815	2.6
12	5	23	0	0	0	1	3	0	1	3	1	3	0	1	0	3	0	2	3	0	2	2	1	2	4	1	4	2	2.2	2.75	0	2.10924	-0.109244	2.6
12	6	23	0	0	0	1	2	0	2	2	0	2	0	1	0	2	0	2	1	0	1	2	1	3	3	2	3	2	2	1.5	0	3.18487	-0.184874	2.6
12	7	23	0	0	0	1	1	0	1	4	1	1	0	2	0	2	0	1	4	0	3	1	1	3	3	1	3	2	1	3.25	0	3.16807	-0.168067	2.6
12	8	23	0	0	0	1	4	0	4	3	2	4	0	3	0	3	0	3	3	0	3	4	3	3	4	1	5	3	3.8	3	0	3.71901	-0.719008	2.6
12	9	23	0	0	0	1	1	0	1	1	1	1	0	0	0	1	0	1	2	0	2	1	2	2	3	2	3	2	1	1.5	0	2.57143	-0.571429	2.6
12	10	23	0	0	0	1	1	0	1	3	3	1	0	2	0	2	0	1	3	0	4	1	2	3	4	1	5	2	1	3	0	3.71429	-0.714286	2.6
12	11	23	0	0	0	1	2	0	2	2	0	2	0	0	0	1	0	1	3	0	2	1	4	3	4	2	5	2	1.6	2	0	3.39496	-0.394958	2.6
12	12	23	0	0	0	1	0	1	0	0	0	0	0	0	0	0	0	0	0	0	0	0	1	2	1	2	1	2	0	0	0.2	2.81513	-0.815126	2.6
12	13	23	0	0	0	1	1	0	0	1	5	1	0	1	0	0	0	1	1	0	1	1	1	2	3	2	1	1	0.8	0.75	0	2.2605	-0.260504	2.6
12	14	23	0	0	0	1	1	0	2	1	0	3	0	0	0	3	0	1	1	0	2	2	1	3	4	1	4	2	1.8	1.75	0	2.99145	0.00854701	2.6
12	15	23	0	0	0	1	3	0	3	3	1	3	0	3	0	2	0	3	3	0	2	3	2	3	4	1	5	2	3	2.5	0	3.66949	-0.669492	2.6
13	1	20	0	0	0	1	0	0	0	0	2	0	0	2	0	0	0	0	0	1	0	0	1	2	2	3	1	1	0	0	0.2	3.21849	-1.21849	3
13	2	20	0	0	0	1	1	0	0	3	3	1	1	3	0	1	0	0	2	0	2	0	1	2	3	2	2	2	0.4	2	0.2	3.67227	-1.67227	3
13	3	20	0	0	0	1	2	0	1	1	1	1	0	1	0	0	0	1	1	0	0	1	3	3	3	2	4	3	1.2	0.5	0	3.66387	-0.663866	3
13	4	20	0	0	0	1	2	0	2	2	2	3	0	3	0	3	0	3	3	0	3	4	4	4	4	1	5	4	2.8	2.75	0	3.53782	0.462185	3
13	5	20	0	0	0	1	2	0	1	2	0	3	0	3	0	3	0	3	3	0	4	3	2	3	3	1	4	2	2.4	3	0	2.10924	0.890756	3
13	6	20	0	0	0	1	3	0	3	1	0	3	0	2	0	3	0	3	3	0	3	3	1	3	3	1	3	3	3	2.5	0	3.18487	-0.184874	3
13	7	20	0	0	0	1	3	0	3	5	5	3	0	5	0	3	0	4	5	0	5	5	1	3	4	1	4	3	3.6	4.5	0	3.16807	-0.168067	3
13	8	20	0	0	0	1	5	0	5	5	5	5	0	5	0	5	0	5	5	0	5	5	3	4	4	1	5	5	5	5	0	3.71901	0.280992	3
13	9	20	0	0	0	1	1	1	0	1	0	1	1	2	0	1	0	1	2	0	1	1	2	2	3	2	2	1	0.8	1.25	0.4	2.57143	-0.571429	3
13	10	20	0	0	0	1	4	0	4	5	5	5	0	5	0	4	0	3	5	0	5	4	2	4	4	1	4	3	4	4.75	0	3.71429	0.285714	3
13	11	20	0	0	0	1	4	0	3	1	0	3	0	3	0	2	0	3	4	0	2	4	4	4	4	2	5	2	3.4	2.25	0	3.39496	0.605042	3
13	12	20	0	0	0	1	1	0	0	1	1	0	0	2	0	1	0	1	1	0	1	1	1	2	2	2	2	2	0.6	1	0	2.81513	-0.815126	3
13	13	20	0	0	0	1	2	0	1	2	5	1	0	5	0	2	0	2	1	0	1	1	1	2	3	2	2	2	1.4	1.5	0	2.2605	-0.260504	3
13	14	20	0	0	0	1	1	0	1	1	2	2	0	2	0	1	0	2	2	0	2	2	2	3	3	1	4	2	1.6	1.5	0	2.99145	0.00854701	3
13	15	20	0	0	0	1	4	0	4	4	5	5	0	5	0	2	0	5	5	0	5	5	4	4	4	1	5	4	4.6	4	0	3.66949	0.330508	3
14	16	19	1	0	1	0	1	0	1	1	3	1	0	3	1	0	1	1	0	0	0	1	3	3	3	2	2	2	1	0.25	0.4	3.11864	-0.118644	2.86667
14	17	19	1	0	1	0	1	0	1	0	4	1	0	4	0	1	0	1	2	0	0	1	1	2	2	2	1	2	1	0.75	0	2.70085	-0.700855	2.86667
14	18	19	1	0	1	0	1	0	1	1	2	1	0	2	0	0	0	1	2	0	0	1	3	3	3	2	2	2	1	0.75	0	3.68644	-0.686441	2.86667
14	19	19	1	0	1	0	0	0	0	0	2	0	0	1	0	0	0	0	1	0	0	0	2	3	2	2	1	2	0	0.25	0	2.33898	0.661017	2.86667
14	20	19	1	0	1	0	0	0	0	0	4	0	0	4	0	1	0	0	3	0	0	0	3	4	4	2	3	2	0	1	0	3.5	0.5	2.86667
14	21	19	1	0	1	0	1	1	1	0	0	1	1	0	0	0	0	1	0	0	0	1	3	2	2	2	1	2	1	0	0.4	2.47458	-0.474576	2.86667
14	22	19	1	0	1	0	1	0	1	2	3	1	0	2	0	3	0	1	3	0	2	1	2	3	4	1	2	2	1	2.5	0	2.69231	0.307692	2.86667
14	23	19	1	0	1	0	2	0	2	1	4	2	0	4	0	1	0	2	2	0	0	2	2	3	3	1	2	2	2	1	0	3.37288	-0.372881	2.86667
14	24	19	1	0	1	0	0	0	0	0	2	0	0	2	0	0	0	0	1	0	0	0	3	3	2	2	2	2	0	0.25	0	3.50847	-0.508475	2.86667
14	25	19	1	0	1	0	0	0	0	3	5	0	0	5	0	0	0	0	5	0	3	0	2	3	3	1	1	2	0	2.75	0	3.11864	-0.118644	2.86667
14	26	19	1	0	1	0	2	0	2	1	0	2	0	0	0	1	0	3	0	0	0	2	3	3	3	1	2	2	2.2	0.5	0	2.10169	0.898305	2.86667
14	27	19	1	0	1	0	0	0	0	0	3	0	0	3	0	0	0	0	1	0	0	0	2	3	2	2	1	2	0	0.25	0	3.26271	-0.262712	2.86667
14	28	19	1	0	1	0	1	0	1	1	5	1	0	5	0	1	0	1	1	0	0	1	2	3	3	2	2	2	1	0.75	0	2.87288	0.127119	2.86667
14	29	19	1	0	1	0	0	0	0	0	0	0	0	0	0	0	0	0	0	0	0	0	2	2	2	2	1	2	0	0	0	3.55932	-1.55932	2.86667
14	30	19	1	0	1	0	2	0	2	1	2	2	0	3	0	0	0	2	1	0	0	2	3	3	3	2	2	2	2	0.5	0	3.61864	-0.618644	2.86667
15	1	19	1	0	0	1	3	0	3	4	4	4	0	4	0	0	0	4	1	0	1	4	1	3	2	2	3	1	3.6	1.5	0	3.21849	-0.218487	3.73333
15	2	19	1	0	0	1	5	0	5	5	0	5	0	5	0	5	0	5	5	0	5	5	4	4	4	1	5	5	5	5	0	3.67227	0.327731	3.73333
15	3	19	1	0	0	1	2	1	4	0	0	3	0	4	0	0	0	2	0	0	2	3	3	3	3	2	5	1	2.8	0.5	0.2	3.66387	-0.663866	3.73333
15	4	19	1	0	0	1	5	0	5	5	0	5	0	5	0	5	0	5	1	0	5	5	4	4	4	1	5	5	5	4	0	3.53782	0.462185	3.73333
15	5	19	1	0	0	1	4	0	4	5	0	5	0	4	0	3	0	4	2	0	5	5	4	4	4	2	5	1	4.4	3.75	0	2.10924	1.89076	3.73333
15	6	19	1	0	0	1	4	0	3	2	0	4	0	4	0	1	0	4	1	0	1	3	1	4	4	2	2	1	3.6	1.25	0	3.18487	0.815126	3.73333
15	7	19	1	0	0	1	5	0	5	5	5	5	0	5	0	5	0	5	5	0	5	5	2	4	4	1	5	5	5	5	0	3.16807	0.831933	3.73333
15	8	19	1	0	0	1	5	0	5	5	5	5	0	4	0	5	0	5	5	0	5	5	4	4	4	1	5	5	5	5	0	3.71901	0.280992	3.73333
15	9	19	1	0	0	1	2	1	4	2	0	3	0	4	0	3	0	4	2	0	2	4	2	3	3	2	3	1	3.4	2.25	0.2	2.57143	0.428571	3.73333
15	10	19	1	0	0	1	5	0	4	4	0	4	0	5	0	5	0	3	5	0	5	5	3	4	4	1	5	5	4.2	4.75	0	3.71429	0.285714	3.73333
15	11	19	1	0	0	1	5	0	4	4	0	4	0	3	0	1	0	4	5	0	5	5	4	4	4	1	5	3	4.4	3.75	0	3.39496	0.605042	3.73333
15	12	19	1	0	0	1	3	0	2	3	4	4	0	5	0	1	0	5	0	0	3	5	2	4	4	1	3	1	3.8	1.75	0	2.81513	1.18487	3.73333
15	13	19	1	0	0	1	4	0	4	3	5	4	0	5	0	1	0	5	0	0	1	5	1	3	3	1	3	1	4.4	1.25	0	2.2605	0.739496	3.73333
15	14	19	1	0	0	1	5	0	5	5	0	5	0	4	0	0	0	5	0	0	5	5	4	4	4	1	5	1	5	2.5	0	2.99145	1.00855	3.73333
15	15	19	1	0	0	1	2	0	4	4	4	5	0	5	0	3	0	1	3	0	0	2	4	4	4	1	5	5	2.8	2.5	0	3.66949	0.330508	3.73333
16	1	19	0	0	0	0	3	0	2	3	5	4	1	4	0	3	0	3	3	0	1	3	2	4	4	2	3	3	3	2.5	0.2	3.21849	0.781513	3.26667
16	2	19	0	0	0	0	5	0	4	4	4	5	0	4	0	4	0	5	4	0	3	4	3	4	4	1	5	4	4.6	3.75	0	3.67227	0.327731	3.26667
16	3	19	0	0	0	0	4	1	4	3	4	4	1	4	1	3	1	4	3	1	3	4	3	3	3	2	4	3	4	3	1	3.66387	-0.663866	3.26667
16	4	19	0	0	0	0	4	1	4	4	4	4	1	4	0	3	0	4	3	0	3	4	3	4	4	1	4	3	4	3.25	0.4	3.53782	0.462185	3.26667
16	5	19	0	0	0	0	2	2	2	2	2	2	2	1	2	0	2	1	1	2	0	1	1	1	2	3	1	2	1.6	0.75	2	2.10924	-1.10924	3.26667
16	6	19	0	0	0	0	4	1	4	3	4	4	1	4	1	2	1	4	3	1	2	4	2	3	3	2	3	3	4	2.5	1	3.18487	-0.184874	3.26667
16	7	19	0	0	0	0	5	0	5	4	5	5	0	5	0	4	0	5	4	0	4	5	3	4	4	1	4	4	5	4	0	3.16807	0.831933	3.26667
16	8	19	0	0	0	0	5	0	5	4	4	4	0	4	0	4	0	4	4	0	2	4	4	4	4	1	5	4	4.4	3.5	0	3.71901	0.280992	3.26667
16	9	19	0	0	0	0	4	2	3	3	3	3	2	3	0	2	1	2	2	0	0	2	2	3	3	2	3	1	2.8	1.75	1	2.57143	0.428571	3.26667
16	10	19	0	0	0	0	5	0	5	4	5	5	0	5	0	4	0	5	4	0	3	5	4	4	4	1	3	3	5	3.75	0	3.71429	0.285714	3.26667
16	11	19	0	0	0	0	4	1	4	3	4	4	2	3	0	2	0	3	3	0	1	2	3	3	3	2	3	3	3.4	2.25	0.6	3.39496	-0.394958	3.26667
16	12	19	0	0	0	0	5	0	4	4	4	4	0	4	0	3	0	5	2	0	1	4	1	3	3	2	2	2	4.4	2.5	0	2.81513	0.184874	3.26667
16	13	19	0	0	0	0	4	0	3	1	5	4	0	5	0	2	0	4	3	0	0	3	1	3	3	2	2	2	3.6	1.5	0	2.2605	0.739496	3.26667
16	14	19	0	0	0	0	5	1	5	4	4	4	1	4	0	4	0	4	3	0	0	3	2	3	3	1	3	2	4.2	2.75	0.4	2.99145	0.00854701	3.26667
16	15	19	0	0	0	0	4	0	3	2	5	3	0	5	0	3	0	4	3	0	0	3	3	3	3	1	3	3	3.4	2	0	3.66949	-0.669492	3.26667
17	16	20	0	0	1	1	1	0	1	0	0	1	0	2	0	0	0	1	0	0	0	0	2	2	2	2	3	3	0.8	0	0	3.11864	-1.11864	2.8
17	17	20	0	0	1	1	1	0	0	1	5	0	0	5	0	0	0	0	0	0	0	0	1	2	2	2	1	2	0.2	0.25	0	2.70085	-0.700855	2.8
17	18	20	0	0	1	1	3	0	1	1	0	2	0	4	0	0	0	1	0	0	0	0	4	4	4	1	5	3	1.4	0.25	0	3.68644	0.313559	2.8
17	19	20	0	0	1	1	1	0	1	0	0	1	0	0	0	0	0	1	0	0	0	0	3	3	3	2	4	4	0.8	0	0	2.33898	0.661017	2.8
17	20	20	0	0	1	1	1	0	2	2	0	2	0	4	0	0	0	2	0	0	0	0	3	3	3	2	4	3	1.4	0.5	0	3.5	-0.5	2.8
17	21	20	0	0	1	1	2	3	2	1	0	1	0	0	0	0	0	1	0	1	0	0	3	2	3	2	3	1	1.2	0.25	0.8	2.47458	-0.474576	2.8
17	22	20	0	0	1	1	0	0	0	0	0	1	0	0	0	0	0	1	0	0	0	0	1	2	2	3	2	1	0.4	0	0	2.69231	-0.692308	2.8
17	23	20	0	0	1	1	2	0	1	0	0	1	0	2	0	0	0	0	0	0	0	0	2	3	3	2	3	3	0.8	0	0	3.37288	-0.372881	2.8
17	24	20	0	0	1	1	1	0	0	0	0	0	0	2	0	0	0	1	0	0	0	0	4	4	3	2	4	3	0.4	0	0	3.50847	0.491525	2.8
17	25	20	0	0	1	1	3	0	2	2	3	0	0	4	0	0	0	1	3	0	1	0	2	3	3	2	3	3	1.2	1.5	0	3.11864	-0.118644	2.8
17	26	20	0	0	1	1	1	1	0	0	0	0	0	1	0	0	0	0	0	0	0	0	2	2	3	3	3	2	0.2	0	0.2	2.10169	-0.101695	2.8
17	27	20	0	0	1	1	1	0	0	0	0	1	0	2	0	0	0	1	0	0	0	0	2	2	3	2	3	3	0.6	0	0	3.26271	-1.26271	2.8
17	28	20	0	0	1	1	1	0	2	0	0	0	0	1	0	0	0	0	0	0	0	0	3	3	3	2	4	3	0.6	0	0	2.87288	0.127119	2.8
17	29	20	0	0	1	1	1	0	5	0	0	5	0	2	0	0	0	4	0	0	0	3	2	4	4	1	3	3	3.6	0	0	3.55932	0.440678	2.8
17	30	20	0	0	1	1	3	0	4	0	0	4	0	3	0	0	0	2	0	0	0	1	3	3	3	2	5	3	2.8	0	0	3.61864	-0.618644	2.8
18	16	20	0	0	1	1	3	0	3	0	4	2	1	4	0	0	0	0	0	0	0	3	2	3	3	2	4	4	2.2	0	0.2	3.11864	-0.118644	3.33333
18	17	20	0	0	1	1	1	0	1	0	5	1	4	5	0	0	0	0	0	0	1	0	2	3	2	2	1	2	0.6	0.25	0.8	2.70085	0.299145	3.33333
18	18	20	0	0	1	1	2	0	1	0	0	2	0	5	0	0	0	1	0	0	0	0	4	4	4	1	4	4	1.2	0	0	3.68644	0.313559	3.33333
18	19	20	0	0	1	1	0	0	0	0	0	0	0	2	0	0	0	0	0	0	0	0	1	1	1	4	1	1	0	0	0	2.33898	-1.33898	3.33333
18	20	20	0	0	1	1	3	0	2	0	5	4	5	5	0	1	0	1	5	0	1	3	4	4	4	1	5	5	2.6	1.75	1	3.5	0.5	3.33333
18	21	20	0	0	1	1	3	4	3	0	0	3	0	0	0	0	0	1	0	2	0	0	3	3	3	2	4	1	2	0	1.2	2.47458	0.525424	3.33333
18	22	20	0	0	1	1	4	2	3	2	0	3	0	0	0	0	0	0	1	0	0	1	3	4	3	2	3	2	2.2	0.75	0.4	2.69231	1.30769	3.33333
18	23	20	0	0	1	1	5	0	4	3	0	5	0	5	0	0	0	3	0	0	3	5	3	4	4	1	5	5	4.4	1.5	0	3.37288	0.627119	3.33333
18	24	20	0	0	1	1	1	0	1	0	5	2	0	5	0	0	0	0	0	0	0	0	3	4	4	1	5	5	0.8	0	0	3.50847	0.491525	3.33333
18	25	20	0	0	1	1	0	1	0	0	4	0	0	5	0	0	0	0	0	0	1	0	1	3	3	2	1	1	0	0.25	0.2	3.11864	-0.118644	3.33333
18	26	20	0	0	1	1	2	0	1	0	0	2	0	3	0	0	0	1	0	0	0	3	3	3	3	2	5	1	1.8	0	0	2.10169	0.898305	3.33333
18	27	20	0	0	1	1	1	0	1	0	5	0	0	5	0	0	0	0	0	0	0	1	2	3	3	2	2	2	0.6	0	0	3.26271	-0.262712	3.33333
18	28	20	0	0	1	1	0	0	0	0	5	0	0	5	0	0	0	2	0	0	0	2	4	3	3	2	4	3	0.8	0	0	2.87288	0.127119	3.33333
18	29	20	0	0	1	1	5	0	5	3	0	5	3	1	0	0	0	4	0	0	0	5	1	4	4	1	5	5	4.8	0.75	0.6	3.55932	0.440678	3.33333
18	30	20	0	0	1	1	5	0	5	4	4	5	0	3	0	0	0	5	0	0	2	5	3	4	4	1	5	5	5	1.5	0	3.61864	0.381356	3.33333
19	16	19	0	0	1	1	3	0	3	3	1	4	0	3	0	0	0	4	0	0	0	3	3	4	4	2	4	3	3.4	0.75	0	3.11864	0.881356	3.53333
19	17	19	0	0	1	1	2	0	2	3	3	2	0	3	0	4	0	3	4	0	4	2	2	3	3	2	2	2	2.2	3.75	0	2.70085	0.299145	3.53333
19	18	19	0	0	1	1	4	0	4	4	3	4	0	2	0	1	0	4	1	0	0	4	4	4	4	1	5	3	4	1.5	0	3.68644	0.313559	3.53333
19	19	19	0	0	1	1	1	2	1	1	0	1	2	0	1	0	1	2	0	1	0	1	2	3	2	2	3	2	1.2	0.25	1.4	2.33898	0.661017	3.53333
19	20	19	0	0	1	1	3	0	3	4	3	3	0	3	0	3	0	3	2	0	3	4	4	4	4	1	4	3	3.2	3	0	3.5	0.5	3.53333
19	21	19	0	0	1	1	2	2	2	1	0	1	3	1	0	0	0	1	0	0	0	1	3	4	3	2	4	2	1.4	0.25	1	2.47458	1.52542	3.53333
19	22	19	0	0	1	1	3	0	3	3	2	2	1	2	0	1	0	2	1	0	1	3	2	3	3	2	3	2	2.6	1.5	0.2	2.69231	0.307692	3.53333
19	23	19	0	0	1	1	4	0	4	4	3	4	0	4	0	3	0	4	4	0	3	4	3	4	4	2	4	3	4	3.5	0	3.37288	0.627119	3.53333
19	24	19	0	0	1	1	3	0	4	3	2	3	0	3	0	2	0	2	3	0	1	2	4	4	4	2	5	3	2.8	2.25	0	3.50847	0.491525	3.53333
19	25	19	0	0	1	1	2	0	2	4	4	3	0	4	0	4	0	2	3	0	3	2	2	3	3	2	3	3	2.2	3.5	0	3.11864	-0.118644	3.53333
19	26	19	0	0	1	1	2	2	3	1	1	2	2	1	0	0	0	0	2	1	0	1	4	4	4	2	4	2	1.6	0.75	1	2.10169	1.89831	3.53333
19	27	19	0	0	1	1	4	0	4	3	3	4	0	3	0	2	0	3	2	0	2	4	4	4	4	2	4	3	3.8	2.25	0	3.26271	0.737288	3.53333
19	28	19	0	0	1	1	2	1	2	0	2	0	1	3	0	0	1	2	0	0	0	1	2	3	3	2	3	2	1.4	0	0.6	2.87288	0.127119	3.53333
19	29	19	0	0	1	1	2	1	3	1	1	3	1	2	0	0	0	2	0	0	0	3	2	3	3	2	3	3	2.6	0.25	0.4	3.55932	-0.559322	3.53333
19	30	19	0	0	1	1	3	0	3	2	2	3	0	3	0	0	0	3	0	0	0	4	3	3	3	2	3	2	3.2	0.5	0	3.61864	-0.618644	3.53333
20	1	19	1	0	0	0	0	0	0	1	5	0	0	5	0	0	0	0	1	0	1	0	1	4	4	1	1	3	0	0.75	0	3.21849	0.781513	3.26667
20	2	19	1	0	0	0	5	0	5	5	5	5	0	5	0	5	0	5	5	0	5	5	4	4	4	1	5	5	5	5	0	3.67227	0.327731	3.26667
20	3	19	1	0	0	0	2	0	1	0	0	0	0	4	0	0	0	0	0	0	0	0	3	3	3	2	3	2	0.6	0	0	3.66387	-0.663866	3.26667
20	4	19	1	0	0	0	0	0	0	0	0	0	0	0	0	0	0	0	0	0	0	0	3	4	3	2	3	5	0	0	0	3.53782	0.462185	3.26667
20	5	19	1	0	0	0	0	3	0	0	0	0	0	0	3	0	0	0	0	2	0	0	1	1	1	3	1	1	0	0	1.6	2.10924	-1.10924	3.26667
20	6	19	1	0	0	0	4	0	4	0	0	4	0	2	0	0	0	4	0	0	0	4	1	4	3	1	1	3	4	0	0	3.18487	0.815126	3.26667
20	7	19	1	0	0	0	3	0	1	5	5	1	0	5	0	5	0	1	5	0	5	1	2	4	4	1	4	5	1.4	5	0	3.16807	0.831933	3.26667
20	8	19	1	0	0	0	2	0	1	5	5	1	0	5	0	5	0	1	5	0	5	0	4	4	4	1	5	5	1	5	0	3.71901	0.280992	3.26667
20	9	19	1	0	0	0	0	2	1	0	0	0	2	0	3	0	1	0	0	0	0	0	1	3	2	3	1	1	0.2	0	1.6	2.57143	0.428571	3.26667
20	10	19	1	0	0	0	4	0	4	5	5	5	0	5	0	5	0	5	5	0	5	5	4	4	4	1	5	5	4.6	5	0	3.71429	0.285714	3.26667
20	11	19	1	0	0	0	2	0	2	0	0	2	0	2	0	0	0	3	0	0	0	2	4	4	3	2	5	3	2.2	0	0	3.39496	0.605042	3.26667
20	12	19	1	0	0	0	3	0	1	5	5	1	0	4	0	3	0	5	0	0	5	4	1	3	3	1	2	4	2.8	3.25	0	2.81513	0.184874	3.26667
20	13	19	1	0	0	0	1	0	0	2	5	0	0	2	0	0	0	1	0	0	0	0	1	2	2	2	1	3	0.4	0.5	0	2.2605	-0.260504	3.26667
20	14	19	1	0	0	0	0	5	0	0	0	0	2	0	0	0	1	0	0	2	0	0	1	1	2	3	1	1	0	0	2	2.99145	-1.99145	3.26667
20	15	19	1	0	0	0	2	0	1	3	2	0	0	4	0	1	0	0	0	0	1	0	4	4	4	1	4	5	0.6	1.25	0	3.66949	0.330508	3.26667
21	16	19	1	0	1	0	5	0	5	2	5	5	5	5	0	0	0	5	0	0	0	5	2	3	4	1	5	1	5	0.5	1	3.11864	-0.118644	3.06667
21	17	19	1	0	1	0	0	0	0	0	5	0	0	5	0	0	0	0	0	0	0	0	1	1	3	4	1	1	0	0	0	2.70085	-1.70085	3.06667
21	18	19	1	0	1	0	5	0	0	0	5	0	0	5	0	0	0	0	0	0	0	0	4	3	4	2	5	1	1	0	0	3.68644	-0.686441	3.06667
21	19	19	1	0	1	0	2	2	0	0	0	0	0	3	0	0	0	0	0	0	0	0	2	3	1	4	1	1	0.4	0	0.4	2.33898	0.661017	3.06667
21	20	19	1	0	1	0	0	0	0	0	5	0	5	5	5	5	0	0	0	0	0	0	4	4	4	2	5	1	0	1.25	2	3.5	0.5	3.06667
21	21	19	1	0	1	0	2	5	0	0	0	0	2	0	0	0	0	0	0	0	0	0	4	1	4	4	3	1	0.4	0	1.4	2.47458	-1.47458	3.06667
21	22	19	1	0	1	0	5	5	0	0	5	0	0	0	0	0	0	0	0	0	0	0	1	4	4	2	3	1	1	0	1	2.69231	1.30769	3.06667
21	23	19	1	0	1	0	5	0	5	5	5	5	0	5	0	0	0	5	0	0	0	5	4	4	4	1	5	5	5	1.25	0	3.37288	0.627119	3.06667
21	24	19	1	0	1	0	0	0	0	0	5	0	0	0	0	0	0	0	0	0	0	0	4	3	2	2	5	1	0	0	0	3.50847	-0.508475	3.06667
21	25	19	1	0	1	0	0	0	0	0	5	0	0	5	0	0	0	0	5	0	0	0	4	4	4	1	5	1	0	1.25	0	3.11864	0.881356	3.06667
21	26	19	1	0	1	0	3	2	0	0	0	0	2	0	0	0	0	0	0	0	0	0	3	2	3	2	2	1	0.6	0	0.8	2.10169	-0.101695	3.06667
21	27	19	1	0	1	0	5	0	5	5	5	5	0	5	0	5	0	5	0	0	5	5	4	4	4	1	5	5	5	3.75	0	3.26271	0.737288	3.06667
21	28	19	1	0	1	0	0	0	0	0	5	0	0	5	0	0	0	0	0	0	0	0	4	2	3	3	5	1	0	0	0	2.87288	-0.872881	3.06667
21	29	19	1	0	1	0	2	0	1	0	5	0	5	0	0	0	0	0	0	0	0	0	4	4	4	1	5	1	0.6	0	1	3.55932	0.440678	3.06667
21	30	19	1	0	1	0	5	0	5	5	5	5	5	5	0	5	0	0	0	0	0	0	4	4	4	1	5	1	3	2.5	1	3.61864	0.381356	3.06667
22	1	20	1	0	0	0	5	1	5	1	5	2	2	5	0	1	2	2	0	1	0	3	2	3	4	2	3	3	3.4	0.5	1.2	3.21849	-0.218487	2.73333
22	2	20	1	0	0	0	5	0	5	5	5	5	0	5	0	5	0	4	5	0	5	5	3	4	4	1	5	5	4.8	5	0	3.67227	0.327731	2.73333
22	3	20	1	0	0	0	3	2	2	0	3	0	4	2	0	0	1	2	0	0	0	2	4	3	3	2	4	3	1.8	0	1.4	3.66387	-0.663866	2.73333
22	4	20	1	0	0	0	4	3	3	0	0	5	0	1	0	3	0	4	0	1	0	4	4	3	3	2	4	4	4	0.75	0.8	3.53782	-0.537815	2.73333
22	5	20	1	0	0	0	0	3	0	0	3	0	3	0	3	0	4	0	0	3	0	0	1	1	1	3	1	2	0	0	3.2	2.10924	-1.10924	2.73333
22	6	20	1	0	0	0	3	4	3	0	0	5	3	0	0	0	2	5	0	1	0	4	2	2	3	3	3	3	4	0	2	3.18487	-1.18487	2.73333
22	7	20	1	0	0	0	3	0	2	5	5	2	5	5	0	3	0	0	4	0	3	3	2	3	3	2	4	3	2	3.75	1	3.16807	-0.168067	2.73333
22	8	20	1	0	0	0	5	0	4	4	3	5	0	3	0	2	0	3	3	0	0	4	4	4	4	1	5	5	4.2	2.25	0	3.71901	0.280992	2.73333
22	9	20	1	0	0	0	2	3	1	0	0	1	5	0	1	0	3	0	0	1	0	2	2	3	2	2	3	2	1.2	0	2.6	2.57143	0.428571	2.73333
22	10	20	1	0	0	0	4	0	3	5	5	3	0	3	0	3	0	2	5	0	5	0	3	3	3	2	3	3	2.4	4.5	0	3.71429	-0.714286	2.73333
22	11	20	1	0	0	0	0	4	2	0	0	3	5	0	3	0	3	0	0	3	0	0	3	2	2	3	4	2	1	0	3.6	3.39496	-1.39496	2.73333
22	12	20	1	0	0	0	3	0	2	3	4	0	2	3	0	1	0	5	0	0	0	4	1	3	3	2	3	3	2.8	1	0.4	2.81513	0.184874	2.73333
22	13	20	1	0	0	0	3	4	0	0	3	3	2	1	4	0	5	4	0	1	0	2	1	1	1	4	3	1	2.4	0	3.2	2.2605	-1.2605	2.73333
22	14	20	1	0	0	0	0	5	2	0	4	0	4	4	5	0	4	0	0	3	0	2	1	2	3	2	3	3	0.8	0	4.2	2.99145	-0.991453	2.73333
22	15	20	1	0	0	0	5	0	3	3	5	2	0	3	0	0	0	4	3	0	0	5	4	4	4	1	5	3	3.8	1.5	0	3.66949	0.330508	2.73333
23	16	19	0	0	1	0	4	2	4	2	1	4	2	2	0	3	0	4	2	0	0	3	3	3	4	1	4	2	3.8	1.75	0.8	3.11864	-0.118644	2.86667
23	17	19	0	0	1	0	3	0	2	5	5	2	4	5	0	5	0	1	4	0	4	1	1	3	3	1	1	2	1.8	4.5	0.8	2.70085	0.299145	2.86667
23	18	19	0	0	1	0	4	0	4	2	1	4	0	1	0	1	0	2	3	0	0	3	4	4	4	1	4	2	3.4	1.5	0	3.68644	0.313559	2.86667
23	19	19	0	0	1	0	1	3	1	0	0	1	0	0	0	0	0	1	0	0	0	0	2	2	2	2	1	2	0.8	0	0.6	2.33898	-0.338983	2.86667
23	20	19	0	0	1	0	3	0	3	4	3	3	0	4	0	3	0	3	4	0	2	2	4	4	4	1	5	3	2.8	3.25	0	3.5	0.5	2.86667
23	21	19	0	0	1	0	3	2	3	0	0	3	2	0	0	0	0	3	0	0	0	0	4	3	3	2	5	2	2.4	0	0.8	2.47458	0.525424	2.86667
23	22	19	0	0	1	0	1	4	1	1	0	1	1	0	0	0	0	0	0	0	0	0	1	2	3	3	1	2	0.6	0.25	1	2.69231	-0.692308	2.86667
23	23	19	0	0	1	0	5	0	4	4	3	4	0	4	0	3	0	4	4	0	0	1	1	3	4	1	4	3	3.6	2.75	0	3.37288	-0.372881	2.86667
23	24	19	0	0	1	0	0	0	0	0	0	0	0	0	0	0	0	0	0	0	0	0	2	1	2	2	3	2	0	0	0	3.50847	-2.50847	2.86667
23	25	19	0	0	1	0	1	0	0	5	5	1	0	5	0	4	0	0	5	0	4	0	1	2	4	1	3	3	0.4	4.5	0	3.11864	-1.11864	2.86667
23	26	19	0	0	1	0	0	4	0	0	0	0	0	0	0	0	0	0	0	3	0	0	3	2	2	3	2	2	0	0	1.4	2.10169	-0.101695	2.86667
23	27	19	0	0	1	0	1	0	0	0	4	0	1	3	0	0	0	0	0	0	0	0	2	3	3	2	2	2	0.2	0	0.2	3.26271	-0.262712	2.86667
23	28	19	0	0	1	0	3	0	3	0	4	4	0	3	0	0	0	4	0	0	0	0	3	3	3	2	4	3	2.8	0	0	2.87288	0.127119	2.86667
23	29	19	0	0	1	0	5	0	5	2	0	5	0	4	0	4	0	5	3	0	0	3	3	4	4	1	4	4	4.6	2.25	0	3.55932	0.440678	2.86667
23	30	19	0	0	1	0	4	0	4	0	2	4	0	2	0	0	0	4	1	0	0	4	3	4	4	1	5	4	4	0.25	0	3.61864	0.381356	2.86667
24	16	20	0	0	1	0	3	0	3	4	2	2	0	3	0	1	0	2	2	0	0	3	3	3	3	1	3	2	2.6	1.75	0	3.11864	-0.118644	3.2
24	17	20	0	0	1	0	0	0	0	4	4	0	1	4	0	3	0	0	4	0	3	0	1	2	4	1	2	3	0	3.5	0.2	2.70085	-0.700855	3.2
24	18	20	0	0	1	0	4	0	3	4	3	3	0	4	0	2	0	2	3	0	0	0	4	3	4	1	4	2	2.4	2.25	0	3.68644	-0.686441	3.2
24	19	20	0	0	1	0	3	0	3	2	0	3	0	0	0	3	0	3	0	0	0	3	2	3	3	2	3	1	3	1.25	0	2.33898	0.661017	3.2
24	20	20	0	0	1	0	4	0	3	5	3	3	0	4	0	3	0	3	3	0	3	3	4	4	3	1	4	2	3.2	3.5	0	3.5	0.5	3.2
24	21	20	0	0	1	0	4	0	4	3	0	4	0	1	0	0	0	3	0	0	0	3	4	3	3	2	4	1	3.6	0.75	0	2.47458	0.525424	3.2
24	22	20	0	0	1	0	3	0	2	4	1	2	0	4	0	0	0	2	0	0	0	1	2	3	3	1	3	1	2	1	0	2.69231	0.307692	3.2
24	23	20	0	0	1	0	4	0	4	5	5	4	0	5	0	1	0	3	5	0	2	2	2	4	4	1	3	1	3.4	3.25	0	3.37288	0.627119	3.2
24	24	20	0	0	1	0	3	0	2	4	3	2	0	5	0	1	0	1	4	0	0	2	4	4	3	1	4	4	2	2.25	0	3.50847	0.491525	3.2
24	25	20	0	0	1	0	1	0	0	5	5	0	0	5	0	0	0	0	5	0	0	0	2	2	3	1	3	3	0.2	2.5	0	3.11864	-1.11864	3.2
24	26	20	0	0	1	0	4	0	2	3	0	3	0	0	0	0	0	3	0	0	0	2	3	3	3	2	3	1	2.8	0.75	0	2.10169	0.898305	3.2
24	27	20	0	0	1	0	3	0	3	5	3	3	0	4	0	0	0	3	4	0	2	3	3	3	3	1	3	2	3	2.75	0	3.26271	-0.262712	3.2
24	28	20	0	0	1	0	3	0	1	3	5	1	0	3	0	0	0	0	1	0	0	0	3	3	2	2	3	2	1	1	0	2.87288	0.127119	3.2
24	29	20	0	0	1	0	4	0	4	5	1	4	1	0	0	2	0	4	2	0	0	3	3	4	4	1	3	1	3.8	2.25	0.2	3.55932	0.440678	3.2
24	30	20	0	0	1	0	5	0	4	5	4	4	0	3	0	0	0	4	2	0	0	3	3	4	3	1	4	2	4	1.75	0	3.61864	0.381356	3.2
25	1	20	0	0	0	1	4	0	5	0	2	5	0	5	0	0	0	5	1	0	0	4	1	4	3	2	2	3	4.6	0.25	0	3.21849	0.781513	3.2
25	2	20	0	0	0	1	5	0	4	5	5	4	1	5	0	4	0	5	5	0	5	1	2	3	3	1	3	1	3.8	4.75	0.2	3.67227	-0.672269	3.2
25	3	20	0	0	0	1	5	0	5	4	4	5	0	5	0	3	0	5	5	0	1	5	3	4	4	1	5	3	5	3.25	0	3.66387	0.336134	3.2
25	4	20	0	0	0	1	5	0	5	1	0	5	0	5	0	2	0	0	0	0	0	4	3	3	4	2	5	5	3.8	0.75	0	3.53782	-0.537815	3.2
25	5	20	0	0	0	1	1	0	1	0	0	0	3	2	0	1	0	1	0	0	0	2	3	3	3	1	5	5	1	0.25	0.6	2.10924	0.890756	3.2
25	6	20	0	0	0	1	5	0	5	1	1	5	2	3	0	0	0	5	0	0	0	4	2	3	3	2	3	2	4.8	0.25	0.4	3.18487	-0.184874	3.2
25	7	20	0	0	0	1	3	0	1	4	5	1	0	2	0	1	0	0	3	0	4	0	1	2	2	2	1	3	1	3	0	3.16807	-1.16807	3.2
25	8	20	0	0	0	1	5	0	5	3	4	5	0	5	0	4	0	4	3	0	0	5	4	4	4	1	5	5	4.8	2.5	0	3.71901	0.280992	3.2
25	9	20	0	0	0	1	3	5	3	0	0	2	4	4	0	0	0	0	0	0	0	1	1	4	3	2	2	2	1.8	0	1.8	2.57143	1.42857	3.2
25	10	20	0	0	0	1	5	0	5	5	5	5	0	5	0	5	0	5	5	0	5	5	3	4	4	1	5	5	5	5	0	3.71429	0.285714	3.2
25	11	20	0	0	0	1	3	3	4	0	0	2	3	3	0	0	0	0	0	0	0	0	4	3	3	2	5	2	1.8	0	1.2	3.39496	-0.394958	3.2
25	12	20	0	0	0	1	5	0	5	1	2	5	0	5	0	0	0	5	3	0	0	4	1	3	4	2	2	3	4.8	1	0	2.81513	0.184874	3.2
25	13	20	0	0	0	1	5	0	1	0	2	0	0	5	0	0	0	3	0	0	0	1	1	1	2	2	1	2	2	0	0	2.2605	-1.2605	3.2
25	14	20	0	0	0	1	5	0	3	0	0	5	0	0	0	0	0	4	1	0	0	4	1	3	3	2	5	3	4.2	0.25	0	2.99145	0.00854701	3.2
25	15	20	0	0	0	1	5	0	5	3	4	5	0	5	0	4	0	3	3	0	0	4	4	4	4	1	5	3	4.4	2.5	0	3.66949	0.330508	3.2
26	1	22	0	0	0	1	5	0	5	5	4	5	0	4	0	3	0	5	5	0	5	5	1	3	4	1	3	1	5	4.5	0	3.21849	-0.218487	2.86667
26	2	22	0	0	0	1	4	0	4	5	5	4	4	5	0	5	0	4	5	0	5	5	2	4	4	1	3	1	4.2	5	0.8	3.67227	0.327731	2.86667
26	3	22	0	0	0	1	2	2	2	2	5	2	3	3	1	1	0	1	1	0	1	1	3	3	3	2	3	1	1.6	1.25	1.2	3.66387	-0.663866	2.86667
26	4	22	0	0	0	1	2	1	2	2	0	2	0	0	0	0	0	1	0	0	0	1	3	3	2	2	3	1	1.6	0.5	0.2	3.53782	-0.537815	2.86667
26	5	22	0	0	0	1	0	0	0	0	0	0	0	0	0	0	0	0	0	0	0	0	2	2	2	3	3	1	0	0	0	2.10924	-0.109244	2.86667
26	6	22	0	0	0	1	4	1	4	4	4	4	3	4	1	2	1	4	4	1	2	2	2	3	3	1	4	1	3.6	3	1.4	3.18487	-0.184874	2.86667
26	7	22	0	0	0	1	4	0	3	5	5	3	3	4	0	1	0	3	5	0	1	1	2	3	3	2	3	1	2.8	3	0.6	3.16807	-0.168067	2.86667
26	8	22	0	0	0	1	4	0	4	4	5	4	4	4	0	0	0	4	2	0	0	2	3	4	3	2	3	1	3.6	1.5	0.8	3.71901	0.280992	2.86667
26	9	22	0	0	0	1	4	1	1	4	1	3	3	1	0	3	0	3	3	0	3	0	2	3	3	1	3	1	2.2	3.25	0.8	2.57143	0.428571	2.86667
26	10	22	0	0	0	1	0	0	0	4	5	0	2	4	0	0	0	0	4	0	1	0	3	3	4	1	3	1	0	2.25	0.4	3.71429	-0.714286	2.86667
26	11	22	0	0	0	1	3	3	3	3	3	4	4	3	1	1	1	1	1	1	1	0	3	2	3	2	3	1	2.2	1.5	2	3.39496	-1.39496	2.86667
26	12	22	0	0	0	1	5	0	5	5	4	5	0	2	0	2	0	5	0	0	0	5	1	3	4	1	3	1	5	1.75	0	2.81513	0.184874	2.86667
26	13	22	0	0	0	1	2	3	2	2	5	2	2	5	2	0	1	0	4	1	0	1	1	2	2	3	3	1	1.4	1.5	1.8	2.2605	-0.260504	2.86667
26	14	22	0	0	0	1	4	1	4	4	1	4	1	4	0	0	0	4	0	0	0	2	1	2	3	2	3	1	3.6	1	0.4	2.99145	-0.991453	2.86667
26	15	22	0	0	0	1	4	0	3	4	4	4	4	4	0	3	0	3	0	0	2	1	3	3	3	1	3	1	3	2.25	0.8	3.66949	-0.669492	2.86667
27	1	22	1	0	0	0	4	0	3	3	4	2	0	5	0	1	0	3	2	0	1	2	1	4	4	1	2	2	2.8	1.75	0	3.21849	0.781513	3.46667
27	2	22	1	0	0	0	5	0	5	5	5	5	0	5	0	5	0	5	5	0	5	3	3	4	4	1	5	5	4.6	5	0	3.67227	0.327731	3.46667
27	3	22	1	0	0	0	5	0	4	3	4	5	0	3	0	5	0	4	3	0	2	4	4	4	4	1	5	5	4.4	3.25	0	3.66387	0.336134	3.46667
27	4	22	1	0	0	0	3	1	3	3	2	5	0	1	0	4	0	4	3	0	2	3	4	4	4	2	5	4	3.6	3	0.2	3.53782	0.462185	3.46667
27	5	22	1	0	0	0	3	1	1	2	3	1	3	1	0	2	0	1	1	0	1	2	3	3	2	2	2	3	1.6	1.5	0.8	2.10924	0.890756	3.46667
27	6	22	1	0	0	0	5	1	5	4	4	5	0	3	0	2	0	5	2	0	3	5	1	3	4	1	5	4	5	2.75	0.2	3.18487	-0.184874	3.46667
27	7	22	1	0	0	0	5	0	4	5	5	4	0	5	0	5	0	5	5	0	5	4	2	4	4	1	5	5	4.4	5	0	3.16807	0.831933	3.46667
27	8	22	1	0	0	0	3	0	3	4	5	4	0	5	0	5	0	3	3	0	2	4	3	4	4	1	4	5	3.4	3.5	0	3.71901	0.280992	3.46667
27	9	22	1	0	0	0	3	2	1	0	1	1	2	0	0	1	0	3	1	0	1	3	1	3	2	2	1	3	2.2	0.75	0.8	2.57143	0.428571	3.46667
27	10	22	1	0	0	0	5	0	5	5	5	5	0	4	0	5	0	4	5	0	5	4	3	4	4	1	5	5	4.6	5	0	3.71429	0.285714	3.46667
27	11	22	1	0	0	0	4	2	2	1	1	3	2	1	0	3	0	1	1	0	1	2	4	3	3	2	4	4	2.4	1.5	0.8	3.39496	-0.394958	3.46667
27	12	22	1	0	0	0	3	0	2	4	5	3	0	5	0	2	0	4	1	0	3	3	1	3	3	1	2	5	3	2.5	0	2.81513	0.184874	3.46667
27	13	22	1	0	0	0	2	0	2	4	5	2	0	5	0	3	0	4	2	0	3	3	2	3	3	1	2	2	2.6	3	0	2.2605	0.739496	3.46667
27	14	22	1	0	0	0	2	5	1	1	0	2	5	0	0	4	0	2	1	0	1	3	1	2	3	2	1	1	2	1.75	2	2.99145	-0.991453	3.46667
27	15	22	1	0	0	0	5	0	5	4	5	5	0	3	0	5	0	4	5	0	3	4	4	4	4	1	5	5	4.6	4.25	0	3.66949	0.330508	3.46667
28	16	22	0	0	1	1	5	0	5	0	0	5	0	5	0	0	0	5	0	0	0	5	3	2	4	1	3	1	5	0	0	3.11864	-1.11864	2.8
28	17	22	0	0	1	1	0	0	0	4	5	1	0	5	0	4	0	0	3	0	4	0	2	3	3	1	1	1	0.2	3.75	0	2.70085	0.299145	2.8
28	18	22	0	0	1	1	0	2	2	3	4	5	2	5	0	1	0	4	5	1	0	4	4	4	4	1	5	1	3	2.25	1	3.68644	0.313559	2.8
28	19	22	0	0	1	1	5	2	5	5	0	5	2	1	0	4	0	4	0	0	0	4	4	2	3	1	5	1	4.6	2.25	0.8	2.33898	-0.338983	2.8
28	20	22	0	0	1	1	0	0	0	5	5	4	0	5	0	4	0	0	0	0	0	0	4	4	4	1	4	1	0.8	2.25	0	3.5	0.5	2.8
28	21	22	0	0	1	1	0	3	0	0	0	0	1	0	1	2	0	0	0	0	0	0	4	2	3	2	3	1	0	0.5	1	2.47458	-0.474576	2.8
28	22	22	0	0	1	1	1	1	0	1	0	0	2	0	0	0	0	0	0	0	0	0	3	2	3	2	1	1	0.2	0.25	0.6	2.69231	-0.692308	2.8
28	23	22	0	0	1	1	5	0	5	5	2	5	0	5	0	1	0	5	4	0	0	5	4	3	4	1	5	1	5	2.5	0	3.37288	-0.372881	2.8
28	24	22	0	0	1	1	0	0	0	1	1	0	0	0	0	0	0	0	1	0	0	0	4	2	3	2	5	1	0	0.5	0	3.50847	-1.50847	2.8
28	25	22	0	0	1	1	3	0	3	5	5	5	0	5	0	4	0	5	5	0	4	2	2	3	4	1	3	1	3.6	4.5	0	3.11864	-0.118644	2.8
28	26	22	0	0	1	1	0	1	0	0	0	0	0	0	0	0	0	1	0	0	0	0	4	2	3	2	4	1	0.2	0	0.2	2.10169	-0.101695	2.8
28	27	22	0	0	1	1	0	0	0	0	3	0	0	2	0	0	0	0	3	0	0	0	3	3	3	1	1	1	0	0.75	0	3.26271	-0.262712	2.8
28	28	22	0	0	1	1	0	0	2	0	2	0	0	0	0	0	0	4	0	0	0	2	4	3	3	1	5	1	1.6	0	0	2.87288	0.127119	2.8
28	29	22	0	0	1	1	2	2	3	0	0	5	4	5	0	5	0	5	0	0	0	5	4	3	3	1	4	1	4	1.25	1.2	3.55932	-0.559322	2.8
28	30	22	0	0	1	1	2	0	2	0	0	4	0	2	0	0	0	4	0	0	0	4	4	4	3	1	4	1	3.2	0	0	3.61864	0.381356	2.8
29	1	20	0	0	0	0	3	1	2	1	5	2	0	5	0	3	0	2	1	0	0	1	2	3	4	2	2	2	2	1.25	0.2	3.21849	-0.218487	3.2
29	2	20	0	0	0	0	4	0	4	5	5	5	0	5	0	5	0	5	5	0	4	4	2	4	4	1	5	5	4.4	4.75	0	3.67227	0.327731	3.2
29	3	20	0	0	0	0	5	0	5	3	3	5	0	5	0	3	0	5	5	0	3	4	4	4	4	1	5	5	4.8	3.5	0	3.66387	0.336134	3.2
29	4	20	0	0	0	0	4	0	3	2	0	4	1	0	0	2	0	3	2	0	1	2	4	3	3	2	4	4	3.2	1.75	0.2	3.53782	-0.537815	3.2
29	5	20	0	0	0	0	0	1	0	0	0	0	0	0	0	0	0	0	0	0	0	0	2	2	2	3	2	2	0	0	0.2	2.10924	-0.109244	3.2
29	6	20	0	0	0	0	3	3	3	0	0	2	3	0	0	0	0	3	0	0	0	0	1	3	4	2	2	4	2.2	0	1.2	3.18487	-0.184874	3.2
29	7	20	0	0	0	0	5	0	5	5	5	5	0	3	0	5	0	5	5	0	4	5	2	4	4	1	4	5	5	4.75	0	3.16807	0.831933	3.2
29	8	20	0	0	0	0	4	0	4	4	5	4	0	3	0	3	0	3	4	0	2	3	4	3	4	1	4	4	3.6	3.25	0	3.71901	-0.719008	3.2
29	9	20	0	0	0	0	2	0	1	1	1	1	4	3	0	1	0	0	2	0	0	0	2	3	3	2	2	1	0.8	1	0.8	2.57143	0.428571	3.2
29	10	20	0	0	0	0	5	0	4	5	5	4	0	5	0	5	0	4	5	0	5	4	4	4	4	1	5	5	4.2	5	0	3.71429	0.285714	3.2
29	11	20	0	0	0	0	4	0	4	2	1	4	0	1	0	1	0	3	4	0	1	4	4	4	3	2	5	4	3.8	2	0	3.39496	0.605042	3.2
29	12	20	0	0	0	0	5	0	4	4	4	4	0	4	0	4	0	5	4	0	3	4	2	3	4	1	2	5	4.4	3.75	0	2.81513	0.184874	3.2
29	13	20	0	0	0	0	0	0	0	0	4	0	0	2	0	0	0	1	0	2	0	0	1	1	2	3	1	2	0.2	0	0.4	2.2605	-1.2605	3.2
29	14	20	0	0	0	0	2	0	3	2	2	3	3	2	0	0	0	2	0	0	0	0	3	3	3	2	2	2	2	0.5	0.6	2.99145	0.00854701	3.2
29	15	20	0	0	0	0	4	0	4	5	5	4	0	3	0	3	0	4	5	0	2	4	4	4	4	1	5	4	4	3.75	0	3.66949	0.330508	3.2
30	16	20	0	0	1	1	3	0	3	0	0	3	0	4	0	0	0	4	0	0	0	4	2	3	3	2	2	1	3.4	0	0	3.11864	-0.118644	2.86667
30	17	20	0	0	1	1	0	0	0	5	5	0	0	5	0	2	0	0	3	0	5	1	2	3	2	2	2	1	0.2	3.75	0	2.70085	0.299145	2.86667
30	18	20	0	0	1	1	4	1	3	0	3	5	0	4	0	0	0	3	3	0	0	4	4	4	4	1	5	1	3.8	0.75	0.2	3.68644	0.313559	2.86667
30	19	20	0	0	1	1	0	5	0	0	0	0	0	0	0	0	0	0	0	3	0	0	1	3	1	3	1	1	0	0	1.6	2.33898	0.661017	2.86667
30	20	20	0	0	1	1	0	0	0	0	5	0	5	4	0	0	0	0	0	0	0	0	3	3	4	2	4	1	0	0	1	3.5	-0.5	2.86667
30	21	20	0	0	1	1	1	3	1	1	0	3	0	0	0	1	0	0	0	2	0	0	3	3	3	2	3	1	1	0.5	1	2.47458	0.525424	2.86667
30	22	20	0	0	1	1	0	4	0	0	0	0	4	0	0	0	0	0	0	0	0	0	1	1	2	3	1	1	0	0	1.6	2.69231	-1.69231	2.86667
30	23	20	0	0	1	1	4	0	4	3	5	3	0	5	0	0	0	0	0	0	0	0	2	3	4	1	1	1	2.2	0.75	0	3.37288	-0.372881	2.86667
30	24	20	0	0	1	1	0	0	0	3	4	0	5	4	0	0	0	0	5	0	3	0	4	4	3	2	4	1	0	2.75	1	3.50847	0.491525	2.86667
30	25	20	0	0	1	1	0	0	0	5	5	0	0	4	0	0	0	0	3	0	4	0	2	3	3	2	2	1	0	3	0	3.11864	-0.118644	2.86667
30	26	20	0	0	1	1	0	2	0	0	0	0	2	0	0	0	0	0	0	0	0	2	3	2	3	2	2	1	0.4	0	0.8	2.10169	-0.101695	2.86667
30	27	20	0	0	1	1	2	0	2	0	4	2	3	5	0	0	0	0	0	0	0	0	2	2	3	2	1	1	1.2	0	0.6	3.26271	-1.26271	2.86667
30	28	20	0	0	1	1	0	0	0	0	5	0	5	4	0	0	0	0	0	0	0	0	3	3	3	2	3	1	0	0	1	2.87288	0.127119	2.86667
30	29	20	0	0	1	1	0	0	0	0	3	0	5	4	0	0	0	0	0	0	0	0	2	4	3	2	2	1	0	0	1	3.55932	0.440678	2.86667
30	30	20	0	0	1	1	2	0	0	0	4	0	5	0	0	0	0	0	0	0	0	3	2	2	2	2	1	1	1	0	1	3.61864	-1.61864	2.86667
31	16	22	1	0	1	0	3	0	2	4	3	2	5	4	0	3	0	2	3	0	4	2	3	3	4	1	4	2	2.2	3.5	1	3.11864	-0.118644	3
31	17	22	1	0	1	0	2	0	1	2	5	2	1	5	0	3	0	1	4	0	3	1	2	3	3	1	2	2	1.4	3	0.2	2.70085	0.299145	3
31	18	22	1	0	1	0	2	1	2	2	5	2	2	5	0	2	0	2	3	0	2	2	4	3	3	2	4	2	2	2.25	0.6	3.68644	-0.686441	3
31	19	22	1	0	1	0	2	1	2	2	2	2	2	3	2	1	1	2	2	1	1	2	2	3	2	1	2	2	2	1.5	1.4	2.33898	0.661017	3
31	20	22	1	0	1	0	2	0	2	3	4	2	5	4	1	2	1	2	2	1	2	2	4	3	4	1	4	2	2	2.25	1.6	3.5	-0.5	3
31	21	22	1	0	1	0	1	2	1	1	1	1	2	1	0	1	0	1	0	0	0	1	4	2	3	2	2	2	1	0.5	0.8	2.47458	-0.474576	3
31	22	22	1	0	1	0	3	1	3	2	3	3	2	3	0	3	0	3	3	0	2	3	3	3	3	2	3	2	3	2.5	0.6	2.69231	0.307692	3
31	23	22	1	0	1	0	2	2	2	3	3	2	2	3	0	3	0	2	3	0	3	2	2	3	4	2	3	2	2	3	0.8	3.37288	-0.372881	3
31	24	22	1	0	1	0	3	0	3	4	3	4	2	3	0	3	0	3	3	0	3	3	4	3	3	1	5	2	3.2	3.25	0.4	3.50847	-0.508475	3
31	25	22	1	0	1	0	2	0	2	3	5	0	0	4	0	3	0	2	3	0	2	0	2	3	4	1	3	2	1.2	2.75	0	3.11864	-0.118644	3
31	26	22	1	0	1	0	1	2	1	0	1	1	3	1	0	1	0	1	1	0	0	1	3	2	3	2	3	2	1	0.5	1	2.10169	-0.101695	3
31	27	22	1	0	1	0	3	1	3	3	4	3	4	4	0	2	0	3	2	0	2	3	2	3	3	2	3	2	3	2.25	1	3.26271	-0.262712	3
31	28	22	1	0	1	0	3	0	3	3	4	3	3	4	0	2	0	3	2	0	2	3	4	3	3	2	4	2	3	2.25	0.6	2.87288	0.127119	3
31	29	22	1	0	1	0	4	1	3	3	2	3	3	3	0	2	0	3	2	0	2	3	4	4	4	1	5	2	3.2	2.25	0.8	3.55932	0.440678	3
31	30	22	1	0	1	0	4	0	4	4	3	4	0	3	0	2	0	4	2	0	3	4	4	4	4	1	5	2	4	2.75	0	3.61864	0.381356	3
32	16	20	1	0	1	0	5	3	5	4	2	4	5	3	1	2	1	4	2	3	3	4	3	4	3	3	2	1	4.4	2.75	2.6	3.11864	0.881356	3.13333
32	17	20	1	0	1	0	2	0	1	4	5	2	4	5	3	2	4	1	3	1	2	3	1	3	2	3	1	1	1.8	2.75	2.4	2.70085	0.299145	3.13333
32	18	20	1	0	1	0	5	2	4	1	1	4	2	2	2	1	1	3	2	1	1	4	4	3	2	3	1	1	4	1.25	1.6	3.68644	-0.686441	3.13333
32	19	20	1	0	1	0	0	4	0	0	0	0	5	1	3	0	2	0	0	4	0	0	1	3	2	3	1	1	0	0	3.6	2.33898	0.661017	3.13333
32	20	20	1	0	1	0	0	3	1	0	0	0	3	2	4	0	4	0	0	3	0	0	4	3	2	3	1	1	0.2	0	3.4	3.5	-0.5	3.13333
32	21	20	1	0	1	0	2	5	1	0	0	1	4	1	3	1	4	0	0	3	0	1	4	3	2	3	1	1	1	0.25	3.8	2.47458	0.525424	3.13333
32	22	20	1	0	1	0	1	4	1	1	1	1	4	2	3	0	2	1	0	2	1	1	3	3	2	3	1	1	1	0.5	3	2.69231	0.307692	3.13333
32	23	20	1	0	1	0	0	5	0	0	0	0	5	0	5	0	5	0	0	5	0	0	1	3	1	4	1	1	0	0	5	3.37288	-0.372881	3.13333
32	24	20	1	0	1	0	0	0	0	0	0	0	0	3	0	0	0	0	0	0	0	0	4	4	2	3	1	1	0	0	0	3.50847	0.491525	3.13333
32	25	20	1	0	1	0	0	0	0	0	5	0	3	3	1	0	1	0	0	1	0	0	2	3	3	3	1	1	0	0	1.2	3.11864	-0.118644	3.13333
32	26	20	1	0	1	0	0	4	0	0	0	0	4	0	3	0	2	0	0	4	0	0	4	3	2	3	1	1	0	0	3.4	2.10169	0.898305	3.13333
32	27	20	1	0	1	0	4	2	3	1	4	5	2	4	1	0	2	4	0	1	0	3	2	3	2	3	1	1	3.8	0.25	1.6	3.26271	-0.262712	3.13333
32	28	20	1	0	1	0	0	0	0	0	4	0	2	4	0	0	1	0	0	0	0	0	4	3	2	3	1	1	0	0	0.6	2.87288	0.127119	3.13333
32	29	20	1	0	1	0	3	3	3	1	4	4	3	4	2	1	2	4	1	2	0	4	4	3	2	3	1	1	3.6	0.75	2.4	3.55932	-0.559322	3.13333
32	30	20	1	0	1	0	4	2	3	0	4	4	2	3	2	0	3	4	0	2	0	4	4	3	2	3	1	1	3.8	0	2.2	3.61864	-0.618644	3.13333
33	16	21	1	0	1	0	2	1	1	2	2	1	2	3	1	1	1	1	1	1	1	1	3	3	3	2	3	1	1.2	1.25	1.2	3.11864	-0.118644	2.66667
33	17	21	1	0	1	0	1	1	1	3	2	1	1	2	1	1	1	1	2	1	1	1	1	2	2	2	1	1	1	1.75	1	2.70085	-0.700855	2.66667
33	18	21	1	0	1	0	2	1	1	2	1	1	1	1	0	1	0	0	0	0	0	1	4	3	3	1	4	5	1	0.75	0.4	3.68644	-0.686441	2.66667
33	19	21	1	0	1	0	0	4	0	0	0	2	3	0	0	0	0	0	0	1	0	1	2	1	2	2	1	1	0.6	0	1.6	2.33898	-1.33898	2.66667
33	20	21	1	0	1	0	0	0	0	3	0	0	0	0	0	0	0	0	1	0	0	3	4	3	4	1	3	3	0.6	1	0	3.5	-0.5	2.66667
33	21	21	1	0	1	0	0	4	0	0	0	0	3	0	0	0	0	0	0	0	0	0	3	2	1	2	3	1	0	0	1.4	2.47458	-0.474576	2.66667
33	22	21	1	0	1	0	3	3	2	3	3	2	3	0	0	0	0	2	0	0	0	0	1	2	2	2	1	1	1.8	0.75	1.2	2.69231	-0.692308	2.66667
33	23	21	1	0	1	0	4	1	3	3	2	3	0	2	0	0	0	3	0	0	0	3	3	3	3	2	2	1	3.2	0.75	0.2	3.37288	-0.372881	2.66667
33	24	21	1	0	1	0	2	1	1	1	1	1	1	0	0	0	0	0	0	0	0	1	4	4	3	2	5	1	1	0.25	0.4	3.50847	0.491525	2.66667
33	25	21	1	0	1	0	0	0	0	3	0	0	0	0	0	0	0	0	1	0	0	0	2	3	3	1	3	3	0	1	0	3.11864	-0.118644	2.66667
33	26	21	1	0	1	0	0	4	0	0	0	0	4	0	0	0	0	0	0	0	0	0	2	1	1	3	2	1	0	0	1.6	2.10169	-1.10169	2.66667
33	27	21	1	0	1	0	3	1	2	0	0	0	0	2	0	0	0	1	0	0	0	1	3	3	3	2	3	3	1.4	0	0.2	3.26271	-0.262712	2.66667
33	28	21	1	0	1	0	2	1	1	1	0	0	0	0	0	0	0	0	0	0	0	0	3	3	3	2	4	2	0.6	0.25	0.2	2.87288	0.127119	2.66667
33	29	21	1	0	1	0	4	2	3	1	0	3	0	0	0	2	0	3	1	0	0	3	2	3	4	1	5	5	3.2	1	0.4	3.55932	-0.559322	2.66667
33	30	21	1	0	1	0	4	0	3	3	1	3	0	0	0	0	0	4	0	0	0	3	3	4	4	1	5	5	3.4	0.75	0	3.61864	0.381356	2.66667
34	1	20	1	0	0	0	4	0	4	3	4	4	0	4	0	1	0	3	0	0	1	3	1	4	4	1	2	1	3.6	1.25	0	3.21849	0.781513	3.33333
34	2	20	1	0	0	0	5	0	5	5	5	5	0	5	0	5	0	4	5	0	4	4	3	4	4	1	4	3	4.6	4.75	0	3.67227	0.327731	3.33333
34	3	20	1	0	0	0	4	1	4	3	2	4	1	1	1	1	1	3	0	1	0	3	4	3	3	2	5	2	3.6	1	1	3.66387	-0.663866	3.33333
34	4	20	1	0	0	0	5	1	5	4	0	5	0	1	0	3	0	5	0	0	0	5	4	4	4	1	5	2	5	1.75	0.2	3.53782	0.462185	3.33333
34	5	20	1	0	0	0	3	2	3	1	1	2	1	1	2	1	2	2	0	2	0	3	3	2	3	2	3	2	2.6	0.5	1.8	2.10924	-0.109244	3.33333
34	6	20	1	0	0	0	4	1	4	3	3	5	0	4	1	0	1	4	0	0	0	4	2	3	3	1	4	2	4.2	0.75	0.6	3.18487	-0.184874	3.33333
34	7	20	1	0	0	0	4	0	3	4	5	3	3	3	0	3	0	3	4	0	4	4	3	3	4	1	4	2	3.4	3.75	0.6	3.16807	-0.168067	3.33333
34	8	20	1	0	0	0	4	0	4	4	0	5	0	0	0	3	0	4	0	0	0	5	4	4	4	1	5	2	4.4	1.75	0	3.71901	0.280992	3.33333
34	9	20	1	0	0	0	3	2	3	2	0	3	3	0	0	2	0	3	3	1	1	2	2	2	3	2	2	2	2.8	2	1.2	2.57143	-0.571429	3.33333
34	10	20	1	0	0	0	4	0	4	5	5	4	0	3	0	4	0	3	4	0	4	4	4	4	4	1	5	3	3.8	4.25	0	3.71429	0.285714	3.33333
34	11	20	1	0	0	0	4	1	3	3	0	4	2	0	0	1	0	3	2	0	3	3	3	3	3	1	4	2	3.4	2.25	0.6	3.39496	-0.394958	3.33333
34	12	20	1	0	0	0	4	0	4	5	5	5	0	1	0	1	1	3	0	0	0	4	2	4	4	1	4	2	4	1.5	0.2	2.81513	1.18487	3.33333
34	13	20	1	0	0	0	2	1	2	2	4	2	0	0	0	0	0	3	0	0	0	2	1	2	3	2	2	2	2.2	0.5	0.2	2.2605	-0.260504	3.33333
34	14	20	1	0	0	0	4	0	4	5	0	5	0	1	0	3	0	4	0	0	0	5	3	4	4	1	4	3	4.4	2	0	2.99145	1.00855	3.33333
34	15	20	1	0	0	0	5	0	4	5	2	5	0	0	0	3	0	4	0	0	0	5	4	4	4	1	5	3	4.6	2	0	3.66949	0.330508	3.33333
35	1	20	0	0	0	0	3	1	3	2	3	3	2	4	1	1	1	2	2	1	1	1	1	3	2	2	2	1	2.4	1.5	1.2	3.21849	-0.218487	2.73333
35	2	20	0	0	0	0	3	0	3	4	4	4	0	3	0	4	0	4	4	0	3	4	3	4	4	1	4	3	3.6	3.75	0	3.67227	0.327731	2.73333
35	3	20	0	0	0	0	4	1	4	4	4	4	0	3	0	3	0	4	4	0	4	4	3	3	3	2	3	2	4	3.75	0.2	3.66387	-0.663866	2.73333
35	4	20	0	0	0	0	3	1	3	3	3	3	1	3	0	3	0	3	3	0	3	3	3	3	3	2	3	3	3	3	0.4	3.53782	-0.537815	2.73333
35	5	20	0	0	0	0	3	1	3	3	3	3	1	3	0	3	0	3	3	0	3	3	2	2	2	3	3	3	3	3	0.4	2.10924	-0.109244	2.73333
35	6	20	0	0	0	0	3	1	3	3	3	3	1	3	1	3	1	3	3	1	3	3	2	2	3	2	3	3	3	3	1	3.18487	-1.18487	2.73333
35	7	20	0	0	0	0	4	0	4	4	4	4	0	3	0	4	0	4	4	0	4	4	3	3	4	2	5	4	4	4	0	3.16807	-0.168067	2.73333
35	8	20	0	0	0	0	4	0	4	4	4	4	0	4	0	4	0	4	4	0	4	4	4	4	4	2	5	4	4	4	0	3.71901	0.280992	2.73333
35	9	20	0	0	0	0	2	1	2	2	2	2	3	3	2	2	2	2	2	2	2	2	2	2	2	3	2	1	2	2	2	2.57143	-0.571429	2.73333
35	10	20	0	0	0	0	2	1	2	2	2	2	0	3	0	3	1	2	3	0	3	3	3	3	2	3	3	2	2.2	2.75	0.4	3.71429	-0.714286	2.73333
35	11	20	0	0	0	0	3	1	3	3	3	3	0	3	1	3	1	3	3	1	3	3	4	3	3	2	3	3	3	3	0.8	3.39496	-0.394958	2.73333
35	12	20	0	0	0	0	2	2	2	2	2	2	2	2	2	2	2	2	2	2	2	2	2	2	2	2	3	2	2	2	2	2.81513	-0.815126	2.73333
35	13	20	0	0	0	0	2	2	2	2	2	2	2	2	2	2	2	2	2	2	2	2	2	2	2	2	3	3	2	2	2	2.2605	-0.260504	2.73333
35	14	20	0	0	0	0	2	0	2	2	2	2	0	3	0	2	0	2	2	0	2	2	2	2	3	2	3	2	2	2	0	2.99145	-0.991453	2.73333
35	15	20	0	0	0	0	2	NA	NA	2	2	2	1	3	0	2	0	3	3	0	3	3	3	3	3	2	3	2	2.5	2.5	0.25	3.66949	-0.669492	2.73333
36	16	20	0	0	1	1	5	0	5	5	4	5	0	2	0	3	0	4	2	0	2	3	3	3	4	1	5	2	4.4	3	0	3.11864	-0.118644	2.73333
36	17	20	0	0	1	1	3	0	2	5	5	2	0	4	0	4	0	2	4	0	4	1	2	2	3	1	4	2	2	4.25	0	2.70085	-0.700855	2.73333
36	18	20	0	0	1	1	4	0	4	5	4	5	0	1	0	5	0	4	4	0	4	4	4	4	4	1	5	2	4.2	4.5	0	3.68644	0.313559	2.73333
36	19	20	0	0	1	1	1	1	0	0	0	1	0	0	0	1	0	0	0	0	0	0	3	2	3	3	4	2	0.4	0.25	0.2	2.33898	-0.338983	2.73333
36	20	20	0	0	1	1	4	0	4	5	4	3	0	0	0	4	0	3	1	0	2	2	4	3	4	2	5	2	3.2	3	0	3.5	-0.5	2.73333
36	21	20	0	0	1	1	0	1	0	0	0	0	0	0	0	2	0	0	0	0	0	0	3	1	3	2	4	1	0	0.5	0.2	2.47458	-1.47458	2.73333
36	22	20	0	0	1	1	0	1	0	1	0	0	0	0	0	1	0	0	0	0	0	0	1	2	2	3	2	2	0	0.5	0.2	2.69231	-0.692308	2.73333
36	23	20	0	0	1	1	4	0	3	2	0	2	0	1	0	1	0	2	2	0	1	1	2	3	3	2	4	2	2.4	1.5	0	3.37288	-0.372881	2.73333
36	24	20	0	0	1	1	3	0	2	3	3	3	0	1	0	4	0	1	4	0	3	0	4	4	4	2	4	2	1.8	3.5	0	3.50847	0.491525	2.73333
36	25	20	0	0	1	1	4	0	1	4	4	1	0	1	0	4	0	1	3	0	3	1	2	3	4	2	3	2	1.6	3.5	0	3.11864	-0.118644	2.73333
36	26	20	0	0	1	1	0	1	0	0	0	0	0	0	0	0	0	0	0	1	0	0	3	1	3	2	4	2	0	0	0.4	2.10169	-1.10169	2.73333
36	27	20	0	0	1	1	4	0	4	3	0	1	0	1	0	0	0	2	1	0	0	1	1	2	3	2	4	2	2.4	1	0	3.26271	-1.26271	2.73333
36	28	20	0	0	1	1	4	0	3	4	1	3	0	0	0	3	0	3	3	0	2	1	3	3	3	2	5	2	2.8	3	0	2.87288	0.127119	2.73333
36	29	20	0	0	1	1	5	0	5	4	0	4	0	1	0	4	0	4	1	0	2	3	3	4	4	2	5	2	4.2	2.75	0	3.55932	0.440678	2.73333
36	30	20	0	0	1	1	5	0	4	4	3	4	0	1	0	1	0	2	0	0	0	4	4	4	4	2	5	2	3.8	1.25	0	3.61864	0.381356	2.73333
37	1	20	0	0	0	0	3	0	3	3	4	3	0	4	0	1	0	3	1	0	2	3	2	3	3	1	3	2	3	1.75	0	3.21849	-0.218487	2.86667
37	2	20	0	0	0	0	2	0	0	4	4	3	0	4	0	4	0	3	4	0	4	3	2	3	3	2	2	2	2.2	4	0	3.67227	-0.672269	2.86667
37	3	20	0	0	0	0	3	2	3	1	1	1	3	2	0	1	0	2	0	1	1	0	4	3	2	2	3	2	1.8	0.75	1.2	3.66387	-0.663866	2.86667
37	4	20	0	0	0	0	3	0	3	3	0	3	0	2	0	2	0	3	0	0	1	2	4	3	3	2	3	2	2.8	1.5	0	3.53782	-0.537815	2.86667
37	5	20	0	0	0	0	1	1	1	1	1	1	1	1	1	1	1	1	1	1	1	1	1	2	2	2	1	2	1	1	1	2.10924	-0.109244	2.86667
37	6	20	0	0	0	0	5	1	5	4	0	5	0	4	0	0	0	5	0	0	3	5	2	3	4	1	3	4	5	1.75	0.2	3.18487	-0.184874	2.86667
37	7	20	0	0	0	0	2	0	0	4	4	1	0	3	0	4	0	3	4	0	4	3	2	3	3	2	3	3	1.8	4	0	3.16807	-0.168067	2.86667
37	8	20	0	0	0	0	5	0	5	4	0	5	0	4	0	4	0	4	0	0	2	4	3	3	4	2	2	3	4.6	2.5	0	3.71901	-0.719008	2.86667
37	9	20	0	0	0	0	2	0	2	2	2	2	1	3	0	2	0	2	2	0	2	2	2	3	2	2	3	3	2	2	0.2	2.57143	0.428571	2.86667
37	10	20	0	0	0	0	2	0	1	3	4	1	0	3	0	4	0	3	4	0	4	3	3	3	3	2	2	3	2	3.75	0	3.71429	-0.714286	2.86667
37	11	20	0	0	0	0	5	0	5	5	3	5	0	4	0	3	0	4	2	0	5	5	4	3	4	2	3	4	4.8	3.75	0	3.39496	-0.394958	2.86667
37	12	20	0	0	0	0	4	0	4	4	3	4	0	4	0	4	0	3	3	0	2	4	2	3	3	2	3	3	3.8	3.25	0	2.81513	0.184874	2.86667
37	13	20	0	0	0	0	1	0	1	1	1	1	0	0	0	1	0	1	1	0	1	1	2	2	2	2	3	4	1	1	0	2.2605	-0.260504	2.86667
37	14	20	0	0	0	0	2	3	2	2	2	2	2	2	0	2	0	2	2	0	2	2	2	3	2	2	3	4	2	2	1	2.99145	0.00854701	2.86667
37	15	20	0	0	0	0	5	0	5	4	2	4	0	4	0	4	0	4	0	0	3	4	4	3	2	1	2	3	4.4	2.75	0	3.66949	-0.669492	2.86667
38	1	19	0	0	0	0	3	0	4	0	5	3	0	5	0	0	0	0	0	0	0	3	1	4	3	2	1	1	2.6	0	0	3.21849	0.781513	3.4
38	2	19	0	0	0	0	5	0	4	5	5	4	2	5	0	0	0	0	5	0	1	0	2	4	4	1	3	1	2.6	2.75	0.4	3.67227	0.327731	3.4
38	3	19	0	0	0	0	3	0	3	0	4	3	0	5	0	0	0	0	0	0	0	3	4	3	4	1	5	1	2.4	0	0	3.66387	-0.663866	3.4
38	4	19	0	0	0	0	3	0	4	0	0	3	0	5	0	0	0	0	0	0	0	3	4	4	3	1	5	1	2.6	0	0	3.53782	0.462185	3.4
38	5	19	0	0	0	0	0	4	3	0	0	0	0	3	0	0	0	0	0	0	0	3	1	3	2	2	2	1	1.2	0	0.8	2.10924	0.890756	3.4
38	6	19	0	0	0	0	3	0	4	0	0	1	0	0	0	0	0	1	0	0	0	0	1	3	3	2	1	1	1.8	0	0	3.18487	-0.184874	3.4
38	7	19	0	0	0	0	3	0	3	4	5	3	0	5	0	3	0	0	5	0	3	3	2	3	4	1	3	1	2.4	3.75	0	3.16807	-0.168067	3.4
38	8	19	0	0	0	0	5	0	5	3	5	4	0	5	0	3	0	0	0	0	0	3	4	4	4	1	5	1	3.4	1.5	0	3.71901	0.280992	3.4
38	9	19	0	0	0	0	3	0	0	0	0	3	5	4	0	0	0	0	0	0	0	0	1	3	3	2	1	1	1.2	0	1	2.57143	0.428571	3.4
38	10	19	0	0	0	0	0	0	0	3	5	0	0	5	0	0	0	0	0	0	0	0	2	3	4	2	3	1	0	0.75	0	3.71429	-0.714286	3.4
38	11	19	0	0	0	0	3	0	4	0	0	0	0	5	0	0	0	0	0	0	0	4	4	4	4	2	5	1	2.2	0	0	3.39496	0.605042	3.4
38	12	19	0	0	0	0	3	0	3	0	5	4	0	5	0	0	0	4	0	0	0	4	1	3	2	1	1	1	3.6	0	0	2.81513	0.184874	3.4
38	13	19	0	0	0	0	0	0	0	0	5	0	0	4	0	0	0	0	0	0	0	0	1	3	2	2	1	1	0	0	0	2.2605	0.739496	3.4
38	14	19	0	0	0	0	3	0	3	0	0	0	4	4	0	0	0	0	0	0	0	4	2	3	3	2	3	1	2	0	0.8	2.99145	0.00854701	3.4
38	15	19	0	0	0	0	4	0	4	3	3	4	0	5	0	0	0	0	0	0	0	4	4	4	4	1	5	1	3.2	0.75	0	3.66949	0.330508	3.4
39	1	19	0	0	0	0	3	0	3	2	4	2	1	5	0	2	1	1	2	0	0	1	1	4	4	2	1	2	2	1.5	0.4	3.21849	0.781513	3.4
39	2	19	0	0	0	0	4	0	3	3	4	3	0	4	0	3	0	3	2	0	3	3	3	4	4	1	1	2	3.2	2.75	0	3.67227	0.327731	3.4
39	3	19	0	0	0	0	3	0	2	2	1	1	0	3	0	2	0	2	3	0	0	2	3	3	4	1	1	2	2	1.75	0	3.66387	-0.663866	3.4
39	4	19	0	0	0	0	4	0	3	3	1	4	0	4	0	1	0	2	2	0	0	3	3	4	4	1	5	4	3.2	1.5	0	3.53782	0.462185	3.4
39	5	19	0	0	0	0	4	0	3	3	1	3	0	4	0	0	0	3	2	1	0	3	2	3	3	1	2	2	3.2	1.25	0.2	2.10924	0.890756	3.4
39	6	19	0	0	0	0	3	1	3	2	0	3	0	0	0	0	1	2	0	0	0	2	1	3	3	2	1	2	2.6	0.5	0.4	3.18487	-0.184874	3.4
39	7	19	0	0	0	0	3	0	3	2	5	3	0	5	0	1	0	3	2	0	1	1	3	3	4	1	4	2	2.6	1.5	0	3.16807	-0.168067	3.4
39	8	19	0	0	0	0	4	0	3	2	2	3	0	3	0	2	0	2	1	0	0	1	3	3	4	1	4	2	2.6	1.25	0	3.71901	-0.719008	3.4
39	9	19	0	0	0	0	3	0	4	2	0	3	0	3	0	0	0	2	2	0	0	1	2	3	3	2	2	2	2.6	1	0	2.57143	0.428571	3.4
39	10	19	0	0	0	0	4	0	3	2	5	4	0	4	0	4	0	0	2	0	1	1	3	4	4	1	4	4	2.4	2.25	0	3.71429	0.285714	3.4
39	11	19	0	0	0	0	5	0	4	2	1	5	0	0	0	0	0	4	2	0	0	3	4	4	4	1	5	4	4.2	1	0	3.39496	0.605042	3.4
39	12	19	0	0	0	0	3	0	3	1	4	2	0	5	0	0	0	1	1	0	0	3	1	3	3	2	1	2	2.4	0.5	0	2.81513	0.184874	3.4
39	13	19	0	0	0	0	3	0	2	2	5	0	0	4	0	0	0	1	1	0	0	0	1	3	3	2	1	2	1.2	0.75	0	2.2605	0.739496	3.4
39	14	19	0	0	0	0	4	0	4	3	0	4	0	4	0	0	0	4	2	0	0	1	2	3	4	1	2	2	3.4	1.25	0	2.99145	0.00854701	3.4
39	15	19	0	0	0	0	4	0	4	1	0	4	0	3	0	0	0	3	1	0	0	4	4	4	4	1	5	4	3.8	0.5	0	3.66949	0.330508	3.4
40	1	21	1	0	0	0	3	2	3	1	2	3	0	3	1	0	1	3	0	0	0	3	1	4	3	2	2	2	3	0.25	0.8	3.21849	0.781513	3.46667
40	2	21	1	0	0	0	4	0	4	4	2	4	0	4	0	2	0	4	2	0	0	4	2	4	4	1	2	4	4	2	0	3.67227	0.327731	3.46667
40	3	21	1	0	0	0	4	0	4	3	1	4	0	3	0	3	0	4	2	0	3	4	4	4	4	1	5	4	4	2.75	0	3.66387	0.336134	3.46667
40	4	21	1	0	0	0	2	3	2	1	0	2	4	0	1	1	0	2	0	0	0	2	3	3	2	2	3	2	2	0.5	1.6	3.53782	-0.537815	3.46667
40	5	21	1	0	0	0	1	3	1	2	1	1	4	0	0	0	0	2	0	1	0	1	2	2	2	3	1	2	1.2	0.5	1.6	2.10924	-0.109244	3.46667
40	6	21	1	0	0	0	3	1	4	3	3	5	2	1	0	0	0	5	0	0	1	5	1	4	4	1	4	5	4.4	1	0.6	3.18487	0.815126	3.46667
40	7	21	1	0	0	0	1	0	2	2	3	2	0	3	0	0	0	0	0	0	0	1	1	3	3	2	1	2	1.2	0.5	0	3.16807	-0.168067	3.46667
40	8	21	1	0	0	0	3	0	4	4	0	5	0	4	0	3	0	5	2	0	2	5	4	4	4	1	5	5	4.4	2.75	0	3.71901	0.280992	3.46667
40	9	21	1	0	0	0	2	4	2	2	0	3	4	0	0	1	0	4	1	0	0	3	2	3	2	2	2	3	2.8	1	1.6	2.57143	0.428571	3.46667
40	10	21	1	0	0	0	2	1	3	3	3	4	0	3	0	1	0	4	2	0	1	4	3	4	4	2	3	2	3.4	1.75	0.2	3.71429	0.285714	3.46667
40	11	21	1	0	0	0	3	0	4	4	1	4	3	2	0	0	0	5	2	0	1	5	4	4	4	2	5	4	4.2	1.75	0.6	3.39496	0.605042	3.46667
40	12	21	1	0	0	0	2	1	3	5	3	3	1	3	0	1	0	4	0	0	0	3	1	3	3	1	2	4	3	1.5	0.4	2.81513	0.184874	3.46667
40	13	21	1	0	0	0	1	0	1	3	5	1	0	4	0	0	0	1	0	0	0	1	1	2	2	2	1	4	1	0.75	0	2.2605	-0.260504	3.46667
40	14	21	1	0	0	0	3	2	4	5	2	4	2	1	0	1	0	5	0	0	0	4	2	4	4	1	4	5	4	1.5	0.8	2.99145	1.00855	3.46667
40	15	21	1	0	0	0	2	0	3	4	3	4	0	2	0	0	0	5	0	0	0	4	3	4	3	2	4	4	3.6	1	0	3.66949	0.330508	3.46667
41	16	22	0	0	1	0	4	1	4	3	3	3	0	4	0	1	0	4	1	0	0	2	3	3	4	2	3	1	3.4	1.25	0.2	3.11864	-0.118644	3.06667
41	17	22	0	0	1	0	0	0	0	0	2	0	0	2	0	0	0	0	0	0	0	0	2	2	2	2	2	1	0	0	0	2.70085	-0.700855	3.06667
41	18	22	0	0	1	0	3	0	4	3	3	3	0	2	0	0	0	2	0	0	0	2	4	4	4	2	5	1	2.8	0.75	0	3.68644	0.313559	3.06667
41	19	22	0	0	1	0	1	0	0	0	1	0	1	1	0	0	0	0	0	0	0	0	2	2	2	2	3	1	0.2	0	0.2	2.33898	-0.338983	3.06667
41	20	22	0	0	1	0	2	0	2	3	3	2	0	3	0	0	0	2	1	0	0	1	4	4	4	1	4	1	1.8	1	0	3.5	0.5	3.06667
41	21	22	0	0	1	0	1	1	1	0	0	1	1	0	0	0	0	1	0	0	0	1	3	3	3	2	3	1	1	0	0.4	2.47458	0.525424	3.06667
41	22	22	0	0	1	0	0	0	0	0	0	0	3	2	0	0	0	0	0	0	0	0	2	2	3	2	1	1	0	0	0.6	2.69231	-0.692308	3.06667
41	23	22	0	0	1	0	1	0	0	0	1	0	0	2	0	0	0	0	0	0	0	0	2	3	3	3	1	1	0.2	0	0	3.37288	-0.372881	3.06667
41	24	22	0	0	1	0	2	0	0	2	1	1	3	2	0	0	0	1	0	0	0	1	4	4	4	2	4	1	1	0.5	0.6	3.50847	0.491525	3.06667
41	25	22	0	0	1	0	0	0	0	0	1	0	0	1	0	0	0	0	0	0	0	0	1	2	2	2	1	1	0	0	0	3.11864	-1.11864	3.06667
41	26	22	0	0	1	0	3	1	3	1	0	3	0	0	0	0	0	3	0	0	0	1	3	3	3	2	3	1	2.6	0.25	0.2	2.10169	0.898305	3.06667
41	27	22	0	0	1	0	0	0	0	0	2	0	0	1	0	0	0	0	0	0	0	0	2	3	3	2	3	1	0	0	0	3.26271	-0.262712	3.06667
41	28	22	0	0	1	0	0	0	0	0	1	0	0	1	0	0	0	0	0	0	0	0	2	3	3	2	2	1	0	0	0	2.87288	0.127119	3.06667
41	29	22	0	0	1	0	3	1	3	1	0	2	1	1	0	0	0	1	0	0	0	0	2	4	3	2	2	1	1.8	0.25	0.4	3.55932	0.440678	3.06667
41	30	22	0	0	1	0	2	0	2	0	0	3	0	1	0	0	0	1	0	0	0	1	4	4	3	2	4	1	1.8	0	0	3.61864	0.381356	3.06667
42	1	23	0	0	0	1	0	0	0	3	5	0	4	5	0	0	0	3	1	0	2	2	1	4	3	2	1	1	1	1.5	0.8	3.21849	0.781513	3.06667
42	2	23	0	0	0	1	5	0	5	5	5	5	0	5	0	5	0	5	5	0	5	5	4	4	4	1	5	3	5	5	0	3.67227	0.327731	3.06667
42	3	23	0	0	0	1	3	0	3	4	3	3	0	5	0	4	0	3	4	0	3	3	4	4	4	1	5	1	3	3.75	0	3.66387	0.336134	3.06667
42	4	23	0	0	0	1	3	0	3	4	3	3	2	5	0	1	0	3	3	0	0	0	4	4	3	2	5	1	2.4	2	0.4	3.53782	0.462185	3.06667
42	5	23	0	0	0	1	0	0	0	3	3	0	0	3	0	0	0	3	0	0	0	0	1	2	2	2	1	1	0.6	0.75	0	2.10924	-0.109244	3.06667
42	6	23	0	0	0	1	5	0	4	5	3	4	0	4	0	3	0	4	3	0	5	3	2	3	4	1	3	1	4	4	0	3.18487	-0.184874	3.06667
42	7	23	0	0	0	1	0	0	0	5	5	0	0	5	0	0	0	0	5	0	5	0	2	2	3	2	1	2	0	3.75	0	3.16807	-1.16807	3.06667
42	8	23	0	0	0	1	5	0	5	5	5	5	0	5	0	5	0	5	5	0	5	5	4	4	4	1	1	1	5	5	0	3.71901	0.280992	3.06667
42	9	23	0	0	0	1	3	0	3	5	2	3	0	0	0	5	0	3	4	0	3	3	1	2	3	2	1	1	3	4.25	0	2.57143	-0.571429	3.06667
42	10	23	0	0	0	1	3	0	3	3	5	3	0	5	0	5	0	0	4	0	3	3	2	3	3	2	3	1	2.4	3.75	0	3.71429	-0.714286	3.06667
42	11	23	0	0	0	1	3	0	3	4	3	4	0	4	0	3	0	3	4	0	5	3	4	4	4	1	5	1	3.2	4	0	3.39496	0.605042	3.06667
42	12	23	0	0	0	1	5	0	4	5	3	5	4	4	0	3	0	5	3	0	5	5	1	2	2	1	1	2	4.8	4	0.8	2.81513	-0.815126	3.06667
42	13	23	0	0	0	1	3	1	2	0	5	0	0	5	0	0	0	3	0	0	0	2	1	2	3	2	1	1	2	0	0.2	2.2605	-0.260504	3.06667
42	14	23	0	0	0	1	3	0	2	4	3	3	0	3	0	3	0	3	3	0	2	3	1	2	3	2	1	1	2.8	3	0	2.99145	-0.991453	3.06667
42	15	23	0	0	0	1	5	0	5	5	3	5	0	5	0	3	0	5	5	0	5	5	4	4	4	1	4	2	5	4.5	0	3.66949	0.330508	3.06667
43	16	23	1	0	1	0	1	1	1	3	4	0	4	3	2	3	2	1	2	0	0	1	3	3	4	2	2	2	0.8	2	1.8	3.11864	-0.118644	3
43	17	23	1	0	1	0	0	1	1	5	5	2	4	5	1	3	2	1	4	0	4	1	1	2	3	2	2	2	1	4	1.6	2.70085	-0.700855	3
43	18	23	1	0	1	0	4	1	2	3	1	4	2	5	2	1	1	2	3	0	0	2	4	4	4	1	5	2	2.8	1.75	1.2	3.68644	0.313559	3
43	19	23	1	0	1	0	2	3	1	0	2	3	1	4	1	2	1	1	1	0	0	1	2	3	3	2	3	2	1.6	0.75	1.2	2.33898	0.661017	3
43	20	23	1	0	1	0	1	1	2	3	4	1	0	5	3	4	1	1	3	0	1	1	4	3	3	2	2	2	1.2	2.75	1	3.5	-0.5	3
43	21	23	1	0	1	0	2	3	1	1	2	3	3	2	1	1	2	1	1	3	0	2	4	2	2	3	2	2	1.8	0.75	2.4	2.47458	-0.474576	3
43	22	23	1	0	1	0	1	4	1	1	2	1	4	2	4	2	3	1	3	1	1	1	1	1	2	3	1	1	1	1.75	3.2	2.69231	-1.69231	3
43	23	23	1	0	1	0	4	0	3	4	5	4	1	5	0	3	1	2	3	0	3	2	3	3	4	2	2	3	3	3.25	0.4	3.37288	-0.372881	3
43	24	23	1	0	1	0	2	1	3	4	5	2	0	4	1	3	1	1	4	0	2	1	4	3	4	1	3	3	1.8	3.25	0.6	3.50847	-0.508475	3
43	25	23	1	0	1	0	3	0	4	5	5	4	0	5	0	5	1	3	5	0	4	2	2	4	3	2	2	3	3.2	4.75	0.2	3.11864	0.881356	3
43	26	23	1	0	1	0	1	4	0	3	1	1	4	1	3	0	4	1	1	3	0	1	3	2	2	3	1	2	0.8	1	3.6	2.10169	-0.101695	3
43	27	23	1	0	1	0	4	1	2	3	4	3	0	4	0	3	1	2	3	0	2	3	3	4	3	2	2	3	2.8	2.75	0.4	3.26271	0.737288	3
43	28	23	1	0	1	0	3	1	4	4	5	3	1	4	2	2	1	3	3	1	2	2	4	3	3	2	3	3	3	2.75	1.2	2.87288	0.127119	3
43	29	23	1	0	1	0	4	1	3	3	4	4	1	3	0	2	0	3	2	0	2	2	4	4	4	2	2	2	3.2	2.25	0.4	3.55932	0.440678	3
43	30	23	1	0	1	0	4	1	4	3	4	5	1	3	1	3	1	4	3	0	2	2	4	4	4	2	3	3	3.8	2.75	0.8	3.61864	0.381356	3
44	16	20	0	0	1	1	5	0	3	2	0	2	0	5	0	0	0	0	0	0	0	1	4	4	4	2	5	1	2.2	0.5	0	3.11864	0.881356	3.2
44	17	20	0	0	1	1	0	0	0	0	4	0	0	0	0	0	0	0	0	0	0	0	1	3	2	2	1	1	0	0	0	2.70085	0.299145	3.2
44	18	20	0	0	1	1	3	1	2	1	4	2	2	1	0	1	0	1	0	0	0	0	4	3	4	2	3	1	1.6	0.5	0.6	3.68644	-0.686441	3.2
44	19	20	0	0	1	1	1	0	1	1	0	1	0	0	0	0	0	1	0	0	0	0	2	2	2	1	1	1	0.8	0.25	0	2.33898	-0.338983	3.2
44	20	20	0	0	1	1	3	0	2	3	1	2	0	2	0	0	0	1	0	0	0	0	4	3	2	2	4	1	1.6	0.75	0	3.5	-0.5	3.2
44	21	20	0	0	1	1	0	0	0	0	0	0	0	0	0	0	0	0	0	0	0	0	3	2	2	2	3	1	0	0	0	2.47458	-0.474576	3.2
44	22	20	0	0	1	1	1	0	1	1	0	1	0	1	0	0	0	0	0	0	0	0	1	3	2	2	3	1	0.6	0.25	0	2.69231	0.307692	3.2
44	23	20	0	0	1	1	0	0	0	0	0	0	0	0	0	0	0	0	0	0	0	0	1	4	3	2	2	1	0	0	0	3.37288	0.627119	3.2
44	24	20	0	0	1	1	0	1	0	0	0	0	0	0	0	0	0	0	0	0	0	0	4	4	3	3	4	1	0	0	0.2	3.50847	0.491525	3.2
44	25	20	0	0	1	1	0	0	0	1	5	0	0	0	0	0	0	0	1	0	0	0	2	4	3	2	3	1	0	0.5	0	3.11864	0.881356	3.2
44	26	20	0	0	1	1	0	2	0	0	0	0	0	0	0	0	0	0	0	0	0	0	3	2	2	2	2	1	0	0	0.4	2.10169	-0.101695	3.2
44	27	20	0	0	1	1	4	0	3	2	0	2	0	0	0	0	0	2	0	0	0	0	3	4	4	2	5	1	2.2	0.5	0	3.26271	0.737288	3.2
44	28	20	0	0	1	1	0	0	0	0	1	0	0	0	0	0	0	0	0	0	0	0	3	3	2	2	3	1	0	0	0	2.87288	0.127119	3.2
44	29	20	0	0	1	1	1	4	2	2	0	1	4	0	0	0	0	1	0	1	0	0	4	3	4	2	5	1	1	0.5	1.8	3.55932	-0.559322	3.2
44	30	20	0	0	1	1	4	1	4	3	3	3	1	0	0	0	0	2	0	0	0	0	4	4	4	2	5	1	2.6	0.75	0.4	3.61864	0.381356	3.2
45	16	20	1	0	1	0	3	0	3	3	3	3	1	2	2	2	2	2	2	0	1	2	3	3	3	1	4	2	2.6	2	1	3.11864	-0.118644	3.26667
45	17	20	1	0	1	0	1	1	1	4	5	1	4	5	4	4	1	0	5	0	3	1	1	3	3	3	2	2	0.8	4	2	2.70085	0.299145	3.26667
45	18	20	1	0	1	0	1	2	2	2	3	2	1	3	1	1	1	1	2	0	2	2	4	3	3	2	3	2	1.6	1.75	1	3.68644	-0.686441	3.26667
45	19	20	1	0	1	0	2	1	1	1	2	1	0	2	1	1	0	0	1	0	1	1	3	3	3	2	3	2	1	1	0.4	2.33898	0.661017	3.26667
45	20	20	1	0	1	0	1	1	1	3	5	1	4	4	3	3	3	1	3	0	2	1	4	3	4	3	4	2	1	2.75	2.2	3.5	-0.5	3.26667
45	21	20	1	0	1	0	1	3	1	2	3	1	3	2	1	1	1	1	1	0	1	1	4	3	3	3	2	2	1	1.25	1.6	2.47458	0.525424	3.26667
45	22	20	1	0	1	0	3	2	3	3	2	3	3	2	3	4	3	4	4	0	4	3	2	4	3	2	4	2	3.2	3.75	2.2	2.69231	1.30769	3.26667
45	23	20	1	0	1	0	3	2	3	3	5	3	3	3	1	3	1	2	3	0	2	3	1	3	4	2	4	2	2.8	2.75	1.4	3.37288	-0.372881	3.26667
45	24	20	1	0	1	0	1	1	1	1	1	1	1	1	1	1	1	1	1	0	1	1	4	4	4	3	5	2	1	1	0.8	3.50847	0.491525	3.26667
45	25	20	1	0	1	0	1	1	1	4	4	2	0	4	1	5	0	0	5	NA	5	2	2	3	3	2	2	2	1.2	4.75	0.5	3.11864	-0.118644	3.26667
45	26	20	1	0	1	0	1	3	2	1	0	1	3	1	1	1	2	1	1	0	2	2	3	3	3	3	2	2	1.4	1.25	1.8	2.10169	0.898305	3.26667
45	27	20	1	0	1	0	3	1	3	3	4	3	1	3	1	3	1	3	3	0	2	2	2	4	3	2	3	2	2.8	2.75	0.8	3.26271	0.737288	3.26667
45	28	20	1	0	1	0	1	2	1	1	1	1	1	2	1	1	1	1	1	0	1	1	4	3	3	2	2	2	1	1	1	2.87288	0.127119	3.26667
45	29	20	1	0	1	0	2	3	2	1	3	3	4	2	0	2	1	3	2	0	1	2	3	4	3	2	2	2	2.4	1.5	1.6	3.55932	0.440678	3.26667
45	30	20	1	0	1	0	3	0	3	2	4	3	2	3	1	1	1	3	1	0	2	3	3	3	3	2	4	2	3	1.5	0.8	3.61864	-0.618644	3.26667
46	16	21	0	0	1	0	3	0	3	3	4	4	0	3	0	2	0	4	1	0	0	2	2	3	3	1	4	2	3.2	1.5	0	3.11864	-0.118644	3.13333
46	17	21	0	0	1	0	1	1	1	4	5	0	0	4	0	0	0	0	3	0	3	0	1	2	3	1	2	2	0.4	2.5	0.2	2.70085	-0.700855	3.13333
46	18	21	0	0	1	0	2	0	3	0	3	3	0	4	0	3	0	2	3	0	0	3	4	4	4	1	5	3	2.6	1.5	0	3.68644	0.313559	3.13333
46	19	21	0	0	1	0	2	3	1	1	1	1	4	1	2	1	0	0	0	0	0	0	2	2	2	3	2	2	0.8	0.5	1.8	2.33898	-0.338983	3.13333
46	20	21	0	0	1	0	2	0	0	4	5	3	0	5	0	4	0	2	3	0	0	3	4	4	4	2	5	2	2	2.75	0	3.5	0.5	3.13333
46	21	21	0	0	1	0	3	0	3	1	1	3	2	0	0	0	0	0	0	0	0	0	4	3	3	2	5	2	1.8	0.25	0.4	2.47458	0.525424	3.13333
46	22	21	0	0	1	0	4	3	4	4	1	4	3	0	0	4	0	4	3	0	3	3	2	3	4	2	2	2	3.8	3.5	1.2	2.69231	0.307692	3.13333
46	23	21	0	0	1	0	4	0	4	2	1	4	0	5	0	3	0	3	0	0	0	4	2	4	4	1	4	2	3.8	1.25	0	3.37288	0.627119	3.13333
46	24	21	0	0	1	0	3	0	3	2	3	3	0	5	0	4	0	3	4	0	0	4	4	3	4	2	5	2	3.2	2.5	0	3.50847	-0.508475	3.13333
46	25	21	0	0	1	0	0	0	0	5	5	0	0	5	0	4	0	0	5	0	5	4	2	2	3	1	2	2	0.8	4.75	0	3.11864	-1.11864	3.13333
46	26	21	0	0	1	0	1	3	1	0	0	0	3	0	0	0	0	0	0	2	0	0	4	2	2	2	4	2	0.4	0	1.6	2.10169	-0.101695	3.13333
46	27	21	0	0	1	0	4	0	3	3	5	4	0	5	0	0	0	3	0	0	0	4	3	4	4	1	4	2	3.6	0.75	0	3.26271	0.737288	3.13333
46	28	21	0	0	1	0	0	0	0	0	5	4	0	4	0	0	0	0	0	0	0	0	3	3	3	2	4	2	0.8	0	0	2.87288	0.127119	3.13333
46	29	21	0	0	1	0	4	0	4	0	0	4	0	2	0	3	0	4	0	0	0	4	3	4	3	2	4	2	4	0.75	0	3.55932	0.440678	3.13333
46	30	21	0	0	1	0	4	0	4	2	3	4	0	4	0	4	0	5	0	0	0	4	3	4	3	2	4	2	4.2	1.5	0	3.61864	0.381356	3.13333
47	1	21	0	0	0	1	5	0	2	4	4	4	0	2	0	0	0	3	1	0	4	3	2	3	4	1	3	5	3.4	2.25	0	3.21849	-0.218487	3.33333
47	2	21	0	0	0	1	5	0	5	5	5	5	0	5	0	5	0	5	5	0	5	5	3	4	4	1	5	5	5	5	0	3.67227	0.327731	3.33333
47	3	21	0	0	0	1	5	0	5	3	4	5	0	4	0	1	0	0	1	0	0	2	4	4	4	1	3	1	3.4	1.25	0	3.66387	0.336134	3.33333
47	4	21	0	0	0	1	3	1	3	3	0	2	1	0	0	1	0	2	0	0	2	2	4	4	3	2	4	2	2.4	1.5	0.4	3.53782	0.462185	3.33333
47	5	21	0	0	0	1	1	0	0	0	0	0	0	0	0	0	0	1	1	0	3	0	2	3	2	1	3	3	0.4	1	0	2.10924	0.890756	3.33333
47	6	21	0	0	0	1	0	3	0	0	0	0	0	0	1	0	1	0	0	0	0	0	2	2	2	3	1	1	0	0	1	3.18487	-1.18487	3.33333
47	7	21	0	0	0	1	5	0	5	5	5	5	0	0	0	5	0	4	5	0	5	3	3	4	4	1	2	4	4.4	5	0	3.16807	0.831933	3.33333
47	8	21	0	0	0	1	5	0	3	2	0	3	0	0	0	0	0	3	2	0	3	3	4	4	4	2	4	3	3.4	1.75	0	3.71901	0.280992	3.33333
47	9	21	0	0	0	1	2	0	3	5	5	4	0	5	0	3	0	3	5	0	5	5	2	3	4	1	3	3	3.4	4.5	0	2.57143	0.428571	3.33333
47	10	21	0	0	0	1	5	0	4	5	5	4	0	3	0	5	0	3	5	0	5	3	3	4	4	1	4	2	3.8	5	0	3.71429	0.285714	3.33333
47	11	21	0	0	0	1	4	0	4	2	0	4	0	4	0	1	0	4	5	0	2	4	4	3	4	1	5	3	4	2.5	0	3.39496	-0.394958	3.33333
47	12	21	0	0	0	1	0	0	0	0	5	0	0	5	0	0	0	4	0	0	0	2	2	3	3	2	2	2	1.2	0	0	2.81513	0.184874	3.33333
47	13	21	0	0	0	1	3	0	1	3	5	2	0	1	0	1	0	2	1	0	2	2	2	3	3	2	2	3	2	1.75	0	2.2605	0.739496	3.33333
47	14	21	0	0	0	1	3	0	3	4	0	2	0	0	0	1	0	3	0	0	1	2	2	3	3	2	2	2	2.6	1.5	0	2.99145	0.00854701	3.33333
47	15	21	0	0	0	1	4	0	4	2	0	2	0	0	0	0	0	3	0	0	5	3	3	3	4	1	4	4	3.2	1.75	0	3.66949	-0.669492	3.33333
48	1	22	0	0	0	1	0	0	0	2	5	0	0	5	0	0	0	0	1	0	0	1	1	2	3	2	1	2	0.2	0.75	0	3.21849	-1.21849	2.93333
48	2	22	0	0	0	1	4	0	0	4	5	1	0	5	0	4	0	0	5	0	4	2	3	3	3	1	3	1	1.4	4.25	0	3.67227	-0.672269	2.93333
48	3	22	0	0	0	1	5	0	4	4	4	4	0	4	0	2	0	0	4	0	1	3	4	4	4	1	3	1	3.2	2.75	0	3.66387	0.336134	2.93333
48	4	22	0	0	0	1	2	0	2	1	0	3	0	4	0	0	0	0	1	0	0	2	4	4	3	2	4	3	1.8	0.5	0	3.53782	0.462185	2.93333
48	5	22	0	0	0	1	0	3	0	0	0	0	0	0	0	0	0	0	0	2	0	0	1	1	1	2	1	1	0	0	1	2.10924	-1.10924	2.93333
48	6	22	0	0	0	1	3	0	3	4	0	4	2	0	0	0	0	4	1	0	0	3	1	4	3	2	1	1	3.4	1.25	0.4	3.18487	0.815126	2.93333
48	7	22	0	0	0	1	3	0	0	5	4	1	0	4	0	4	0	0	5	0	3	1	2	2	3	1	3	3	1	4.25	0	3.16807	-1.16807	2.93333
48	8	22	0	0	0	1	5	0	5	4	5	5	0	5	0	0	0	4	4	0	0	5	4	4	4	1	5	3	4.8	2	0	3.71901	0.280992	2.93333
48	9	22	0	0	0	1	4	0	3	4	0	4	3	1	0	1	0	0	3	0	2	2	2	2	3	2	2	1	2.6	2.5	0.6	2.57143	-0.571429	2.93333
48	10	22	0	0	0	1	1	0	0	5	5	0	0	5	0	5	0	0	5	0	5	1	2	3	3	1	1	3	0.4	5	0	3.71429	-0.714286	2.93333
48	11	22	0	0	0	1	4	1	2	4	0	2	3	4	0	0	0	0	4	1	0	4	4	4	3	2	5	1	2.4	2	1	3.39496	0.605042	2.93333
48	12	22	0	0	0	1	0	0	0	0	5	0	0	5	0	0	0	0	0	0	0	0	1	2	2	2	1	1	0	0	0	2.81513	-0.815126	2.93333
48	13	22	0	0	0	1	0	0	0	3	5	0	0	5	0	0	0	0	4	0	0	0	1	2	2	2	1	2	0	1.75	0	2.2605	-0.260504	2.93333
48	14	22	0	0	0	1	2	0	0	0	5	3	1	3	0	0	0	0	0	0	0	3	2	4	3	2	3	2	1.6	0	0.2	2.99145	1.00855	2.93333
48	15	22	0	0	0	1	4	0	0	4	5	1	4	4	0	0	0	0	3	0	0	3	4	3	4	2	4	1	1.6	1.75	0.8	3.66949	-0.669492	2.93333
49	1	24	1	0	0	1	1	1	0	0	1	0	0	4	0	0	0	0	0	0	0	0	1	3	3	2	1	1	0.2	0	0.2	3.21849	-0.218487	3.21429
49	2	24	1	0	0	1	0	3	0	0	1	0	0	0	0	0	0	0	0	0	0	0	3	3	2	3	3	1	0	0	0.6	3.67227	-0.672269	3.21429
49	3	24	1	0	0	1	5	0	5	5	2	5	0	0	0	5	0	5	4	0	5	5	3	4	4	1	5	1	5	4.75	0	3.66387	0.336134	3.21429
49	4	24	1	0	0	1	4	4	4	4	0	4	0	0	0	4	0	4	0	0	0	4	4	4	4	1	5	1	4	2	0.8	3.53782	0.462185	3.21429
49	5	24	1	0	0	1	0	4	0	0	0	0	4	0	0	0	0	0	0	0	0	0	2	2	3	3	1	1	0	0	1.6	2.10924	-0.109244	3.21429
49	6	24	1	0	0	1	0	2	0	0	0	0	0	0	0	0	0	0	0	0	0	0	2	3	2	2	1	1	0	0	0.4	3.18487	-0.184874	3.21429
49	7	24	1	0	0	1	1	0	1	5	5	1	0	4	0	4	0	0	4	0	5	0	3	4	4	1	4	1	0.6	4.5	0	3.16807	0.831933	3.21429
49	8	24	1	0	0	1	5	0	5	5	0	5	0	0	0	5	0	5	0	0	4	5	4	4	4	1	5	1	5	3.5	0	3.71901	0.280992	3.21429
49	9	24	1	0	0	1	4	3	2	0	0	4	2	0	0	0	0	0	0	0	0	0	1	3	3	2	3	1	2	0	1	2.57143	0.428571	3.21429
49	10	24	1	0	0	1	1	0	0	5	5	0	2	4	0	4	0	0	4	0	4	0	3	4	4	2	4	1	0.2	4.25	0.4	3.71429	0.285714	3.21429
49	11	24	1	0	0	1	4	3	3	3	0	4	3	0	0	0	0	0	0	0	0	0	4	3	3	2	4	1	2.2	0.75	1.2	3.39496	-0.394958	3.21429
49	12	24	1	0	0	1	1	0	0	0	5	4	0	0	0	0	0	0	0	0	0	0	1	3	3	2	2	1	1	0	0	2.81513	0.184874	3.21429
49	13	24	1	0	0	1	0	4	0	0	0	0	4	0	0	0	0	0	0	0	0	0	2	3	1	2	1	1	0	0	1.6	2.2605	0.739496	3.21429
49	14	24	1	0	0	1	0	5	0	0	0	0	5	0	0	0	0	0	0	0	0	0	1	2	2	2	1	1	0	0	2	2.99145	-0.991453	3.21429
49	15	24	1	0	0	1	NA	NA	NA	NA	NA	NA	NA	NA	NA	NA	NA	NA	NA	NA	NA	NA	NA	NA	NA	NA	NA	NA	NA	NA	NA	NA	NA	3.21429
50	16	21	1	0	1	0	2	0	2	3	1	2	1	4	0	3	1	2	0	1	0	2	3	4	4	2	2	1	2	1.5	0.6	3.11864	0.881356	2.66667
50	17	21	1	0	1	0	0	0	0	4	5	0	1	5	0	5	0	0	4	0	3	0	1	4	2	2	2	2	0	4	0.2	2.70085	1.29915	2.66667
50	18	21	1	0	1	0	3	1	3	2	4	3	2	4	1	1	1	4	1	1	1	4	3	3	3	2	3	1	3.4	1.25	1.2	3.68644	-0.686441	2.66667
50	19	21	1	0	1	0	0	4	0	0	0	0	5	0	3	0	3	0	0	4	0	0	2	2	1	3	1	1	0	0	3.8	2.33898	-0.338983	2.66667
50	20	21	1	0	1	0	1	0	1	2	4	1	1	3	2	3	2	1	1	1	1	1	4	2	3	3	4	1	1	1.75	1.2	3.5	-1.5	2.66667
50	21	21	1	0	1	0	0	5	0	0	0	0	5	0	1	1	1	0	0	5	0	0	3	1	2	3	2	1	0	0.25	3.4	2.47458	-1.47458	2.66667
50	22	21	1	0	1	0	0	3	0	0	0	0	5	0	3	0	3	0	0	4	0	0	2	3	3	3	1	1	0	0	3.6	2.69231	0.307692	2.66667
50	23	21	1	0	1	0	4	0	4	5	3	4	1	4	0	3	0	3	4	0	3	4	2	3	4	1	2	2	3.8	3.75	0.2	3.37288	-0.372881	2.66667
50	24	21	1	0	1	0	0	0	0	1	0	0	2	0	1	0	1	0	2	1	0	0	4	3	4	2	4	2	0	0.75	1	3.50847	-0.508475	2.66667
50	25	21	1	0	1	0	0	3	0	3	2	0	4	5	3	5	3	0	3	4	0	0	1	3	1	3	1	1	0	2.75	3.4	3.11864	-0.118644	2.66667
50	26	21	1	0	1	0	0	2	0	0	0	0	4	0	2	1	2	0	0	3	0	0	4	1	2	2	1	1	0	0.25	2.6	2.10169	-1.10169	2.66667
50	27	21	1	0	1	0	4	0	4	4	5	4	1	5	0	1	0	4	4	0	1	5	2	4	3	1	3	3	4.2	2.5	0.2	3.26271	0.737288	2.66667
50	28	21	1	0	1	0	0	3	0	0	4	0	3	5	3	0	3	0	0	4	0	0	2	2	1	3	1	1	0	0	3.2	2.87288	-0.872881	2.66667
50	29	21	1	0	1	0	0	5	0	0	0	0	5	5	4	0	4	0	0	5	0	0	1	2	2	4	1	1	0	0	4.6	3.55932	-1.55932	2.66667
50	30	21	1	0	1	0	0	3	0	0	4	0	3	5	3	1	3	0	0	4	0	0	3	3	3	3	2	1	0	0.25	3.2	3.61864	-0.618644	2.66667
51	16	19	0	0	1	1	2	0	2	3	0	3	0	3	0	0	0	2	0	0	0	3	2	3	3	2	2	4	2.4	0.75	0	3.11864	-0.118644	2.66667
51	17	19	0	0	1	1	0	0	0	3	3	0	0	3	0	4	0	0	3	0	3	0	2	2	2	1	2	3	0	3.25	0	2.70085	-0.700855	2.66667
51	18	19	0	0	1	1	3	0	3	2	4	4	0	0	0	3	0	3	3	0	2	3	4	3	4	1	5	5	3.2	2.5	0	3.68644	-0.686441	2.66667
51	19	19	0	0	1	1	2	0	2	2	0	2	0	2	0	1	0	1	0	0	0	2	3	3	3	2	5	4	1.8	0.75	0	2.33898	0.661017	2.66667
51	20	19	0	0	1	1	0	0	0	0	0	0	1	0	1	0	0	0	0	0	0	0	1	1	1	2	1	2	0	0	0.4	3.5	-2.5	2.66667
51	21	19	0	0	1	1	1	2	1	1	2	1	2	0	0	0	0	0	0	0	0	0	3	2	3	2	3	4	0.6	0.25	0.8	2.47458	-0.474576	2.66667
51	22	19	0	0	1	1	1	2	1	2	0	2	1	0	0	1	0	1	1	0	1	2	2	3	3	2	2	2	1.4	1.25	0.6	2.69231	0.307692	2.66667
51	23	19	0	0	1	1	3	0	2	2	3	2	0	3	0	2	0	3	4	0	0	4	3	4	4	1	5	5	2.8	2	0	3.37288	0.627119	2.66667
51	24	19	0	0	1	1	0	0	1	2	2	0	0	3	0	1	0	0	2	0	1	0	4	4	4	1	5	5	0.2	1.5	0	3.50847	0.491525	2.66667
51	25	19	0	0	1	1	0	0	0	1	1	0	0	2	0	2	0	0	2	0	0	0	2	2	3	2	3	5	0	1.25	0	3.11864	-1.11864	2.66667
51	26	19	0	0	1	1	0	0	0	0	0	0	1	0	0	0	0	0	0	0	0	0	3	2	3	2	4	3	0	0	0.2	2.10169	-0.101695	2.66667
51	27	19	0	0	1	1	0	0	0	0	0	0	0	0	0	0	0	0	0	0	0	0	2	2	3	1	3	5	0	0	0	3.26271	-1.26271	2.66667
51	28	19	0	0	1	1	0	0	2	2	3	2	0	3	0	0	0	2	2	0	1	2	3	3	3	2	3	3	1.6	1.25	0	2.87288	0.127119	2.66667
51	29	19	0	0	1	1	1	1	2	0	0	1	2	0	0	1	0	1	0	0	0	2	3	3	3	2	4	3	1.4	0.25	0.6	3.55932	-0.559322	2.66667
51	30	19	0	0	1	1	2	0	2	2	3	3	0	3	0	2	0	3	1	0	0	2	3	3	4	1	5	5	2.4	1.25	0	3.61864	-0.618644	2.66667
52	16	19	1	0	1	1	5	0	5	0	3	5	0	4	0	1	0	4	0	0	0	3	3	3	3	1	5	5	4.4	0.25	0	3.11864	-0.118644	2.93333
52	17	19	1	0	1	1	0	0	NA	4	5	0	0	5	0	5	0	0	4	0	4	0	2	3	3	1	5	5	0	4.25	0	2.70085	0.299145	2.93333
52	18	19	1	0	1	1	2	0	2	1	1	2	0	2	0	2	0	2	1	0	0	1	4	3	4	1	5	5	1.8	1	0	3.68644	-0.686441	2.93333
52	19	19	1	0	1	1	2	0	2	0	2	2	1	2	0	0	0	1	0	0	0	2	2	3	2	2	5	5	1.8	0	0.2	2.33898	0.661017	2.93333
52	20	19	1	0	1	1	2	0	2	4	5	3	0	4	0	4	0	3	2	0	2	3	4	3	4	1	5	5	2.6	3	0	3.5	-0.5	2.93333
52	21	19	1	0	1	1	2	1	1	0	0	1	1	1	0	2	0	1	0	0	0	1	3	2	3	2	5	4	1.2	0.5	0.4	2.47458	-0.474576	2.93333
52	22	19	1	0	1	1	3	0	3	5	2	3	0	4	0	4	0	3	1	0	2	2	2	3	3	2	5	3	2.8	3	0	2.69231	0.307692	2.93333
52	23	19	1	0	1	1	4	0	2	0	2	3	0	5	0	2	0	3	3	0	0	2	3	3	4	2	5	5	2.8	1.25	0	3.37288	-0.372881	2.93333
52	24	19	1	0	1	1	1	0	1	0	0	1	0	1	0	2	0	1	1	0	0	1	3	3	3	1	5	5	1	0.75	0	3.50847	-0.508475	2.93333
52	25	19	1	0	1	1	5	0	5	5	5	5	0	5	0	5	0	5	5	0	5	5	3	4	4	1	5	5	5	5	0	3.11864	0.881356	2.93333
52	26	19	1	0	1	1	3	1	1	0	0	3	1	0	0	0	0	1	0	0	0	1	4	2	3	2	5	3	1.8	0	0.4	2.10169	-0.101695	2.93333
52	27	19	1	0	1	1	3	0	2	0	1	2	0	3	0	1	0	3	1	0	0	3	3	3	3	1	5	5	2.6	0.5	0	3.26271	-0.262712	2.93333
52	28	19	1	0	1	1	1	0	1	0	3	1	0	2	0	0	0	1	0	0	0	1	2	3	2	2	5	4	1	0	0	2.87288	0.127119	2.93333
52	29	19	1	0	1	1	5	0	5	3	2	5	0	2	0	3	0	4	1	0	0	3	3	3	3	2	5	5	4.4	1.75	0	3.55932	-0.559322	2.93333
52	30	19	1	0	1	1	3	0	3	1	1	3	0	3	0	1	0	3	1	0	0	3	4	3	4	1	5	5	3	0.75	0	3.61864	-0.618644	2.93333
53	16	19	1	0	1	1	2	0	2	2	3	2	0	3	0	2	0	2	2	0	0	2	3	3	3	1	3	1	2	1.5	0	3.11864	-0.118644	3.46667
53	17	19	1	0	1	1	3	0	1	5	5	1	0	5	0	5	0	0	5	0	5	3	2	4	4	1	1	1	1.6	5	0	2.70085	1.29915	3.46667
53	18	19	1	0	1	1	5	0	5	5	5	5	0	5	0	5	0	5	5	0	5	5	4	4	4	1	5	1	5	5	0	3.68644	0.313559	3.46667
53	19	19	1	0	1	1	5	0	5	3	3	5	0	4	0	2	0	5	2	0	0	5	3	3	4	1	4	1	5	1.75	0	2.33898	0.661017	3.46667
53	20	19	1	0	1	1	5	0	5	5	5	5	0	5	0	5	0	5	5	0	5	5	4	4	4	1	5	1	5	5	0	3.5	0.5	3.46667
53	21	19	1	0	1	1	4	2	4	4	4	4	1	3	1	4	1	4	4	0	3	4	4	3	4	1	4	1	4	3.75	1	2.47458	0.525424	3.46667
53	22	19	1	0	1	1	4	0	4	5	5	4	0	5	0	5	0	4	5	0	5	4	2	4	4	1	4	1	4	5	0	2.69231	1.30769	3.46667
53	23	19	1	0	1	1	5	0	5	5	5	5	0	5	0	5	0	5	5	0	5	5	3	4	4	1	5	1	5	5	0	3.37288	0.627119	3.46667
53	24	19	1	0	1	1	5	0	5	5	5	5	0	5	0	5	0	5	5	0	5	5	4	4	4	1	5	1	5	5	0	3.50847	0.491525	3.46667
53	25	19	1	0	1	1	2	0	1	4	5	1	0	4	0	5	0	1	5	0	5	2	2	4	3	2	1	1	1.4	4.75	0	3.11864	0.881356	3.46667
53	26	19	1	0	1	1	3	2	3	3	2	3	3	2	1	3	1	3	3	1	2	2	2	1	2	2	1	1	2.8	2.75	1.6	2.10169	-1.10169	3.46667
53	27	19	1	0	1	1	1	0	1	1	1	1	0	2	0	3	0	1	2	0	0	2	2	3	3	2	4	1	1.2	1.5	0	3.26271	-0.262712	3.46667
53	28	19	1	0	1	1	5	0	5	5	5	5	0	5	0	3	0	5	4	0	2	5	4	3	4	1	5	1	5	3.5	0	2.87288	0.127119	3.46667
53	29	19	1	0	1	1	5	0	5	5	4	5	0	5	0	5	0	5	4	0	3	5	4	4	4	1	5	1	5	4.25	0	3.55932	0.440678	3.46667
53	30	19	1	0	1	1	5	0	5	4	4	5	0	4	0	5	0	5	4	0	NA	5	3	4	4	1	5	1	5	4.33333	0	3.61864	0.381356	3.46667
54	16	20	1	0	1	1	4	1	5	5	4	5	3	4	0	0	0	5	3	0	1	5	2	3	3	2	4	3	4.8	2.25	0.8	3.11864	-0.118644	3
54	17	20	1	0	1	1	0	0	0	0	5	0	0	5	0	2	0	0	3	0	3	0	2	2	3	2	2	2	0	2	0	2.70085	-0.700855	3
54	18	20	1	0	1	1	3	1	3	3	2	4	1	2	1	4	1	4	0	0	1	3	3	3	4	1	3	3	3.4	2	0.8	3.68644	-0.686441	3
54	19	20	1	0	1	1	3	0	3	3	1	3	0	3	0	3	0	3	0	0	0	3	3	3	3	2	4	4	3	1.5	0	2.33898	0.661017	3
54	20	20	1	0	1	1	1	0	0	0	3	0	1	5	0	0	0	1	0	0	0	0	3	3	3	2	3	3	0.4	0	0.2	3.5	-0.5	3
54	21	20	1	0	1	1	4	1	4	4	2	4	1	3	1	4	1	4	2	1	3	4	4	3	4	1	4	3	4	3.25	1	2.47458	0.525424	3
54	22	20	1	0	1	1	0	0	0	0	0	0	4	3	0	0	0	0	0	0	0	0	2	2	2	2	1	2	0	0	0.8	2.69231	-0.692308	3
54	23	20	1	0	1	1	4	0	4	4	4	4	0	5	0	4	0	4	4	0	2	4	2	4	4	1	4	4	4	3.5	0	3.37288	0.627119	3
54	24	20	1	0	1	1	0	0	0	0	3	0	0	3	0	3	0	0	0	0	0	0	4	4	4	1	5	3	0	0.75	0	3.50847	0.491525	3
54	25	20	1	0	1	1	1	0	0	0	5	0	0	5	0	4	0	0	4	0	0	0	2	3	4	1	3	3	0.2	2	0	3.11864	-0.118644	3
54	26	20	1	0	1	1	0	4	0	0	0	0	4	0	0	0	0	0	0	0	0	0	3	2	2	2	3	3	0	0	1.6	2.10169	-0.101695	3
54	27	20	1	0	1	1	3	3	0	0	0	0	3	0	0	0	0	0	0	1	0	0	2	2	2	2	2	3	0.6	0	1.4	3.26271	-1.26271	3
54	28	20	1	0	1	1	4	0	4	5	5	4	0	5	0	0	0	4	4	0	3	4	3	3	4	1	4	4	4	3	0	2.87288	0.127119	3
54	29	20	1	0	1	1	5	0	5	5	4	5	0	4	0	4	0	5	3	0	3	5	4	4	4	1	5	5	5	3.75	0	3.55932	0.440678	3
54	30	20	1	0	1	1	5	0	5	5	5	5	0	4	0	1	0	5	0	0	0	5	4	4	4	1	5	5	5	1.5	0	3.61864	0.381356	3
55	16	19	0	0	1	0	3	0	3	2	4	3	0	5	0	4	0	2	2	0	0	0	3	3	3	2	3	2	2.2	2	0	3.11864	-0.118644	3.26667
55	17	19	0	0	1	0	4	0	4	5	5	4	0	5	0	5	0	3	4	0	5	3	3	4	4	1	4	3	3.6	4.75	0	2.70085	1.29915	3.26667
55	18	19	0	0	1	0	3	0	3	3	3	3	0	5	0	2	0	1	1	0	1	0	4	4	4	2	4	3	2	1.75	0	3.68644	0.313559	3.26667
55	19	19	0	0	1	0	1	3	0	0	0	0	0	4	2	1	2	0	0	0	0	0	2	2	2	3	2	2	0.2	0.25	1.4	2.33898	-0.338983	3.26667
55	20	19	0	0	1	0	5	0	4	5	5	4	0	5	0	5	0	4	4	0	5	4	4	4	4	1	5	4	4.2	4.75	0	3.5	0.5	3.26667
55	21	19	0	0	1	0	4	2	4	4	4	4	1	4	0	3	0	3	3	0	1	1	4	3	3	2	3	2	3.2	2.75	0.6	2.47458	0.525424	3.26667
55	22	19	0	0	1	0	5	0	4	5	5	4	0	5	0	5	0	4	5	0	5	4	3	3	4	1	3	3	4.2	5	0	2.69231	0.307692	3.26667
55	23	19	0	0	1	0	5	0	5	5	5	5	0	5	0	3	0	4	5	0	3	3	3	3	3	2	3	2	4.4	4	0	3.37288	-0.372881	3.26667
55	24	19	0	0	1	0	3	0	3	2	4	3	0	5	0	2	0	0	4	0	1	1	3	3	3	2	3	3	2	2.25	0	3.50847	-0.508475	3.26667
55	25	19	0	0	1	0	5	0	3	5	5	3	0	5	0	5	0	3	5	0	5	3	2	3	3	1	3	3	3.4	5	0	3.11864	-0.118644	3.26667
55	26	19	0	0	1	0	4	2	2	1	1	1	2	2	0	0	0	2	2	0	0	0	4	3	3	2	3	2	1.8	0.75	0.8	2.10169	0.898305	3.26667
55	27	19	0	0	1	0	4	0	4	4	5	4	0	5	0	5	0	4	5	0	3	4	3	3	4	2	3	2	4	4.25	0	3.26271	-0.262712	3.26667
55	28	19	0	0	1	0	3	1	3	1	4	2	0	5	0	2	0	1	3	0	0	0	3	3	3	2	3	2	1.8	1.5	0.2	2.87288	0.127119	3.26667
55	29	19	0	0	1	0	5	0	5	5	5	5	0	5	0	5	0	5	5	0	4	5	4	4	3	2	3	3	5	4.75	0	3.55932	0.440678	3.26667
55	30	19	0	0	1	0	5	0	5	5	5	5	0	5	0	4	0	5	4	0	3	4	4	4	3	2	3	3	4.8	4	0	3.61864	0.381356	3.26667
56	16	19	1	0	1	0	1	0	1	0	0	1	0	1	0	0	0	1	1	0	1	1	2	2	3	2	2	1	1	0.5	0	3.11864	-1.11864	3.4
56	17	19	1	0	1	0	0	0	0	5	5	0	0	5	0	5	0	0	5	0	5	0	1	4	4	1	1	4	0	5	0	2.70085	1.29915	3.4
56	18	19	1	0	1	0	0	0	0	0	2	0	2	2	0	0	0	0	0	0	0	0	4	4	4	1	4	4	0	0	0.4	3.68644	0.313559	3.4
56	19	19	1	0	1	0	0	0	0	0	0	0	0	0	0	0	0	0	0	0	0	0	3	3	3	2	4	4	0	0	0	2.33898	0.661017	3.4
56	20	19	1	0	1	0	0	0	0	4	5	0	0	5	0	3	0	0	4	0	0	0	4	3	4	3	3	2	0	2.75	0	3.5	-0.5	3.4
56	21	19	1	0	1	0	0	3	0	0	0	0	0	0	0	0	0	0	0	0	0	0	4	2	2	2	1	2	0	0	0.6	2.47458	-0.474576	3.4
56	22	19	1	0	1	0	3	0	3	5	5	3	0	5	0	5	0	3	5	0	3	3	2	4	4	1	2	3	3	4.5	0	2.69231	1.30769	3.4
56	23	19	1	0	1	0	0	0	0	0	5	0	5	5	0	0	0	0	0	0	0	0	2	4	4	1	4	4	0	0	1	3.37288	0.627119	3.4
56	24	19	1	0	1	0	0	0	0	0	0	0	0	0	0	0	0	0	0	0	0	0	4	4	3	1	4	5	0	0	0	3.50847	0.491525	3.4
56	25	19	1	0	1	0	0	0	0	5	5	0	5	5	0	5	0	0	5	0	5	0	2	4	4	1	1	5	0	5	1	3.11864	0.881356	3.4
56	26	19	1	0	1	0	0	4	0	0	0	0	0	0	0	0	0	0	0	0	0	0	3	2	3	2	1	2	0	0	0.8	2.10169	-0.101695	3.4
56	27	19	1	0	1	0	5	0	5	5	0	5	5	5	0	5	0	5	5	0	5	5	2	4	4	1	4	5	5	5	1	3.26271	0.737288	3.4
56	28	19	1	0	1	0	0	0	0	0	5	0	0	5	0	0	0	0	0	0	0	0	3	3	2	2	1	2	0	0	0	2.87288	0.127119	3.4
56	29	19	1	0	1	0	5	0	5	5	0	5	0	5	0	5	0	5	5	0	4	5	4	4	4	1	5	5	5	4.75	0	3.55932	0.440678	3.4
56	30	19	1	0	1	0	4	0	4	4	0	4	0	4	0	0	0	5	0	0	0	4	4	4	4	1	5	5	4.2	1	0	3.61864	0.381356	3.4
57	1	20	0	0	0	1	2	0	2	2	3	1	0	4	0	1	0	1	2	0	0	2	2	3	3	2	3	2	1.6	1.25	0	3.21849	-0.218487	3.53333
57	2	20	0	0	0	1	5	0	5	5	5	5	0	5	0	5	0	5	5	0	5	5	4	4	4	1	5	3	5	5	0	3.67227	0.327731	3.53333
57	3	20	0	0	0	1	5	1	4	3	4	5	0	3	0	3	0	4	3	0	0	3	4	4	4	1	5	1	4.2	2.25	0.2	3.66387	0.336134	3.53333
57	4	20	0	0	0	1	5	1	4	3	4	5	0	3	0	4	0	4	4	0	1	4	4	4	4	1	5	3	4.4	3	0.2	3.53782	0.462185	3.53333
57	5	20	0	0	0	1	2	0	1	1	1	1	0	3	0	2	0	2	2	0	0	2	2	3	3	2	3	2	1.6	1.25	0	2.10924	0.890756	3.53333
57	6	20	0	0	0	1	3	2	2	2	1	2	2	0	0	0	0	2	2	1	0	2	2	3	3	3	2	1	2.2	1	1	3.18487	-0.184874	3.53333
57	7	20	0	0	0	1	5	0	5	5	5	5	0	5	0	5	0	5	5	0	5	5	3	4	4	1	4	3	5	5	0	3.16807	0.831933	3.53333
57	8	20	0	0	0	1	5	0	5	4	5	5	0	5	0	5	0	5	5	0	1	5	4	4	4	1	5	3	5	3.75	0	3.71901	0.280992	3.53333
57	9	20	0	0	0	1	5	3	4	3	4	5	3	4	0	3	0	4	4	0	3	3	3	3	4	1	3	2	4.2	3.25	1.2	2.57143	0.428571	3.53333
57	10	20	0	0	0	1	5	0	5	5	5	5	0	5	0	5	0	5	5	0	5	5	4	4	4	1	5	3	5	5	0	3.71429	0.285714	3.53333
57	11	20	0	0	0	1	4	3	3	2	2	2	3	3	0	3	0	2	3	0	1	3	4	3	3	2	5	2	2.8	2.25	1.2	3.39496	-0.394958	3.53333
57	12	20	0	0	0	1	4	0	4	3	4	4	0	4	0	4	0	3	3	0	3	4	2	3	4	2	3	2	3.8	3.25	0	2.81513	0.184874	3.53333
57	13	20	0	0	0	1	2	0	3	2	3	4	0	3	0	3	0	2	2	0	0	3	1	3	3	1	2	2	2.8	1.75	0	2.2605	0.739496	3.53333
57	14	20	0	0	0	1	5	0	5	4	4	5	0	4	0	5	0	5	5	0	3	5	3	4	4	1	4	3	5	4.25	0	2.99145	1.00855	3.53333
57	15	20	0	0	0	1	5	0	5	5	5	5	0	5	0	5	0	5	5	0	3	5	4	4	4	1	4	3	5	4.5	0	3.66949	0.330508	3.53333
58	1	19	0	0	0	0	4	0	3	4	3	4	3	5	2	1	1	3	2	2	1	3	1	3	3	2	2	1	3.4	2	1.6	3.21849	-0.218487	3.33333
58	2	19	0	0	0	0	5	0	5	5	5	5	0	5	0	5	0	5	5	0	5	5	4	4	4	1	4	3	5	5	0	3.67227	0.327731	3.33333
58	3	19	0	0	0	0	3	1	3	3	3	3	1	3	2	2	2	3	2	2	0	3	3	3	3	2	3	2	3	1.75	1.6	3.66387	-0.663866	3.33333
58	4	19	0	0	0	0	3	2	3	2	3	3	2	4	2	2	2	2	2	2	2	2	3	3	3	2	3	2	2.6	2	2	3.53782	-0.537815	3.33333
58	5	19	0	0	0	0	3	2	2	2	2	2	2	3	2	2	2	2	2	2	2	2	1	2	3	2	3	2	2.2	2	2	2.10924	-0.109244	3.33333
58	6	19	0	0	0	0	4	1	4	3	3	4	1	4	1	2	1	4	2	2	1	3	2	3	3	2	2	1	3.8	2	1.2	3.18487	-0.184874	3.33333
58	7	19	0	0	0	0	5	0	5	5	5	5	0	5	0	5	0	5	5	0	5	5	3	4	4	1	4	3	5	5	0	3.16807	0.831933	3.33333
58	8	19	0	0	0	0	5	0	5	4	5	5	0	5	0	3	0	5	5	0	3	5	4	4	4	2	4	3	5	3.75	0	3.71901	0.280992	3.33333
58	9	19	0	0	0	0	3	3	3	3	3	4	3	3	3	3	3	3	3	3	3	3	2	3	3	2	3	2	3.2	3	3	2.57143	0.428571	3.33333
58	10	19	0	0	0	0	5	0	5	5	5	5	0	5	0	5	0	5	5	0	5	5	3	4	4	1	4	3	5	5	0	3.71429	0.285714	3.33333
58	11	19	0	0	0	0	3	3	3	3	3	3	3	3	3	3	3	3	3	3	3	3	3	3	3	2	3	3	3	3	3	3.39496	-0.394958	3.33333
58	12	19	0	0	0	0	3	1	3	2	4	3	1	4	1	2	2	3	2	1	1	2	1	3	3	2	1	2	2.8	1.75	1.2	2.81513	0.184874	3.33333
58	13	19	0	0	0	0	3	1	4	2	4	4	1	4	2	2	2	3	2	2	2	3	2	3	3	2	2	2	3.4	2	1.6	2.2605	0.739496	3.33333
58	14	19	0	0	0	0	4	1	4	3	2	4	1	4	1	3	1	3	3	1	1	3	2	4	3	2	3	3	3.6	2.5	1	2.99145	1.00855	3.33333
58	15	19	0	0	0	0	5	0	5	4	4	5	0	5	0	3	0	5	5	0	2	4	4	4	4	1	4	3	4.8	3.5	0	3.66949	0.330508	3.33333
59	16	19	0	0	1	1	2	0	2	0	0	2	0	0	0	1	0	2	1	0	0	2	3	3	3	2	3	2	2	0.5	0	3.11864	-0.118644	3.06667
59	17	19	0	0	1	1	2	0	1	2	3	1	0	2	0	2	0	1	1	0	2	1	3	3	3	2	3	3	1.2	1.75	0	2.70085	0.299145	3.06667
59	18	19	0	0	1	1	2	0	2	1	1	2	0	2	0	2	0	1	1	0	0	1	4	3	4	2	4	3	1.6	1	0	3.68644	-0.686441	3.06667
59	19	19	0	0	1	1	0	0	0	0	0	0	0	0	0	0	0	0	0	0	0	0	2	2	2	2	3	2	0	0	0	2.33898	-0.338983	3.06667
59	20	19	0	0	1	1	1	0	2	2	2	1	0	2	0	1	0	1	0	0	0	1	3	3	3	2	3	2	1.2	0.75	0	3.5	-0.5	3.06667
59	21	19	0	0	1	1	0	3	0	0	0	0	0	0	0	0	0	0	0	1	0	0	3	3	3	2	3	2	0	0	0.8	2.47458	0.525424	3.06667
59	22	19	0	0	1	1	2	0	2	2	2	2	0	1	0	2	0	2	2	0	2	2	3	4	4	1	3	3	2	2	0	2.69231	1.30769	3.06667
59	23	19	0	0	1	1	2	1	2	2	2	2	0	2	0	1	0	1	1	0	0	1	2	3	3	2	3	2	1.6	1	0.2	3.37288	-0.372881	3.06667
59	24	19	0	0	1	1	1	0	2	1	1	1	0	1	0	1	0	1	1	0	1	1	3	3	3	2	4	3	1.2	1	0	3.50847	-0.508475	3.06667
59	25	19	0	0	1	1	2	0	1	2	2	1	0	1	0	2	0	1	2	0	2	1	3	4	4	2	3	3	1.2	2	0	3.11864	0.881356	3.06667
59	26	19	0	0	1	1	1	1	1	0	0	1	0	1	0	1	0	1	0	0	0	1	3	3	3	2	3	2	1	0.25	0.2	2.10169	0.898305	3.06667
59	27	19	0	0	1	1	1	0	1	1	1	1	0	1	0	1	0	1	1	0	0	1	3	3	3	2	3	3	1	0.75	0	3.26271	-0.262712	3.06667
59	28	19	0	0	1	1	1	0	0	0	1	0	0	1	0	0	0	0	0	0	0	0	3	2	3	2	3	2	0.2	0	0	2.87288	-0.872881	3.06667
59	29	19	0	0	1	1	2	0	2	1	1	2	0	2	0	1	0	2	1	0	0	2	4	4	4	1	4	2	2	0.75	0	3.55932	0.440678	3.06667
59	30	19	0	0	1	1	2	0	2	1	1	2	0	1	0	1	0	2	1	0	0	1	3	3	3	2	2	2	1.8	0.75	0	3.61864	-0.618644	3.06667
60	1	19	1	0	0	1	0	0	0	0	2	0	0	1	0	0	0	0	0	0	0	0	1	2	2	2	1	5	0	0	0	3.21849	-1.21849	2.93333
60	2	19	1	0	0	1	3	0	3	5	5	4	0	5	0	4	0	3	5	0	5	4	3	4	4	1	3	5	3.4	4.75	0	3.67227	0.327731	2.93333
60	3	19	1	0	0	1	4	1	4	4	2	4	0	4	0	3	0	4	2	0	0	4	4	4	4	2	1	5	4	2.25	0.2	3.66387	0.336134	2.93333
60	4	19	1	0	0	1	1	2	1	0	0	1	2	0	0	0	0	0	0	0	0	1	4	4	3	2	4	5	0.8	0	0.8	3.53782	0.462185	2.93333
60	5	19	1	0	0	1	0	2	0	0	0	0	0	0	0	0	0	0	0	0	0	0	2	2	1	3	1	5	0	0	0.4	2.10924	-0.109244	2.93333
60	6	19	1	0	0	1	2	2	2	0	1	2	0	3	2	0	2	1	0	1	0	2	2	3	3	2	1	5	1.8	0	1.4	3.18487	-0.184874	2.93333
60	7	19	1	0	0	1	0	0	0	4	4	0	0	4	0	2	0	0	4	0	4	0	2	3	3	2	1	5	0	3.5	0	3.16807	-0.168067	2.93333
60	8	19	1	0	0	1	3	0	3	0	3	3	0	2	0	0	0	1	0	0	0	2	3	3	3	2	2	5	2.4	0	0	3.71901	-0.719008	2.93333
60	9	19	1	0	0	1	1	0	1	0	0	1	1	0	0	0	0	1	0	0	0	1	1	2	3	3	1	5	1	0	0.2	2.57143	-0.571429	2.93333
60	10	19	1	0	0	1	1	0	1	5	5	1	0	4	0	2	0	1	3	0	2	1	2	3	3	1	2	5	1	3	0	3.71429	-0.714286	2.93333
60	11	19	1	0	0	1	3	2	3	0	0	3	2	0	0	0	0	0	0	0	0	3	4	3	3	2	2	5	2.4	0	0.8	3.39496	-0.394958	2.93333
60	12	19	1	0	0	1	0	0	0	0	0	0	0	1	0	0	0	0	0	0	0	0	2	2	2	2	1	5	0	0	0	2.81513	-0.815126	2.93333
60	13	19	1	0	0	1	0	3	0	0	0	0	2	0	0	0	0	0	0	1	0	0	1	2	2	2	1	5	0	0	1.2	2.2605	-0.260504	2.93333
60	14	19	1	0	0	1	3	1	2	1	0	2	1	0	0	0	0	1	0	0	0	1	2	3	3	2	1	5	1.8	0.25	0.4	2.99145	0.00854701	2.93333
60	15	19	1	0	0	1	0	0	0	0	0	0	0	0	0	0	0	0	0	0	0	0	4	4	3	2	4	5	0	0	0	3.66949	0.330508	2.93333
61	1	19	0	0	0	1	4	0	4	4	5	4	1	5	0	2	0	3	2	0	3	4	1	3	4	2	3	2	3.8	2.75	0.2	3.21849	-0.218487	3
61	2	19	0	0	0	1	4	0	4	5	5	4	0	5	0	4	0	4	5	0	5	4	2	4	4	1	3	3	4	4.75	0	3.67227	0.327731	3
61	3	19	0	0	0	1	2	0	3	2	3	2	0	5	0	1	0	2	1	0	3	1	4	3	3	2	3	2	2	1.75	0	3.66387	-0.663866	3
61	4	19	0	0	0	1	4	0	4	4	0	4	2	3	0	2	0	3	1	0	0	3	4	3	4	2	5	2	3.6	1.75	0.4	3.53782	-0.537815	3
61	5	19	0	0	0	1	3	1	3	2	1	3	3	2	1	3	1	3	2	1	1	3	4	2	2	2	3	2	3	2	1.4	2.10924	-0.109244	3
61	6	19	0	0	0	1	5	0	5	4	4	5	0	5	0	4	0	5	2	0	5	5	1	4	4	1	1	1	5	3.75	0	3.18487	0.815126	3
61	7	19	0	0	0	1	4	0	4	5	5	4	0	4	0	5	0	4	5	0	5	4	2	3	4	1	4	3	4	5	0	3.16807	-0.168067	3
61	8	19	0	0	0	1	5	0	5	5	5	5	0	5	0	5	0	5	5	0	5	5	4	4	4	1	5	3	5	5	0	3.71901	0.280992	3
61	9	19	0	0	0	1	2	0	2	3	0	2	3	3	0	2	0	2	2	0	0	2	1	1	2	2	1	1	2	1.75	0.6	2.57143	-1.57143	3
61	10	19	0	0	0	1	4	0	3	5	5	3	0	5	0	5	0	3	5	0	5	3	2	4	4	1	3	3	3.2	5	0	3.71429	0.285714	3
61	11	19	0	0	0	1	2	0	3	3	1	0	2	1	0	1	0	2	0	0	2	0	4	3	3	2	4	1	1.4	1.5	0.4	3.39496	-0.394958	3
61	12	19	0	0	0	1	4	0	4	4	5	4	0	5	0	4	0	4	4	0	4	3	1	4	4	1	3	2	3.8	4	0	2.81513	1.18487	3
61	13	19	0	0	0	1	3	0	2	4	5	3	0	5	0	4	0	5	2	0	0	3	1	2	3	2	3	2	3.2	2.5	0	2.2605	-0.260504	3
61	14	19	0	0	0	1	3	0	3	5	3	4	2	1	0	4	0	3	4	0	2	2	2	2	3	2	3	2	3	3.75	0.4	2.99145	-0.991453	3
61	15	19	0	0	0	1	4	0	4	4	2	4	0	5	0	3	0	4	4	0	3	4	4	3	4	1	5	2	4	3.5	0	3.66949	-0.669492	3
62	16	20	0	0	1	1	2	0	2	0	0	2	0	3	0	0	0	2	1	0	0	2	3	3	3	2	3	2	2	0.25	0	3.11864	-0.118644	3.2
62	17	20	0	0	1	1	3	0	2	4	4	3	0	2	0	4	0	3	4	0	3	2	2	3	4	1	2	3	2.6	3.75	0	2.70085	0.299145	3.2
62	18	20	0	0	1	1	4	0	4	3	2	4	0	2	0	4	0	3	4	0	0	3	4	4	4	1	5	2	3.6	2.75	0	3.68644	0.313559	3.2
62	19	20	0	0	1	1	3	0	2	1	1	3	0	3	0	2	0	3	2	0	0	2	4	4	4	1	5	2	2.6	1.25	0	2.33898	1.66102	3.2
62	20	20	0	0	1	1	2	0	2	4	4	2	0	3	0	2	0	2	3	0	2	3	4	4	4	1	5	2	2.2	2.75	0	3.5	0.5	3.2
62	21	20	0	0	1	1	4	1	4	3	1	3	1	1	1	3	0	3	2	0	0	3	4	2	3	1	5	2	3.4	2	0.6	2.47458	-0.474576	3.2
62	22	20	0	0	1	1	2	0	1	3	2	2	0	3	0	1	0	1	2	0	2	1	2	3	3	2	3	2	1.4	2	0	2.69231	0.307692	3.2
62	23	20	0	0	1	1	2	0	2	0	1	2	0	3	0	1	0	2	1	0	0	2	2	2	4	1	3	2	2	0.5	0	3.37288	-1.37288	3.2
62	24	20	0	0	1	1	3	0	3	3	3	3	0	1	0	3	0	3	3	0	0	3	4	4	3	1	5	2	3	2.25	0	3.50847	0.491525	3.2
62	25	20	0	0	1	1	2	0	2	4	4	2	0	3	0	4	0	2	4	0	4	2	3	3	4	1	3	2	2	4	0	3.11864	-0.118644	3.2
62	26	20	0	0	1	1	2	2	2	1	1	2	2	0	0	2	0	2	2	0	0	2	4	2	3	2	4	2	2	1.25	0.8	2.10169	-0.101695	3.2
62	27	20	0	0	1	1	3	0	2	1	3	2	0	2	0	2	0	2	2	0	0	3	4	3	4	1	5	2	2.4	1.25	0	3.26271	-0.262712	3.2
62	28	20	0	0	1	1	3	0	3	1	3	3	0	3	0	1	0	2	2	0	0	2	2	3	4	1	4	2	2.6	1	0	2.87288	0.127119	3.2
62	29	20	0	0	1	1	3	0	3	1	1	3	0	2	0	3	0	3	3	0	1	3	3	4	4	1	4	2	3	2	0	3.55932	0.440678	3.2
62	30	20	0	0	1	1	3	0	3	1	4	4	0	2	0	3	0	2	3	0	0	3	2	4	4	1	4	2	3	1.75	0	3.61864	0.381356	3.2
63	1	20	0	0	0	0	3	0	3	3	3	3	0	4	0	3	0	3	3	0	2	2	2	3	3	2	3	1	2.8	2.75	0	3.21849	-0.218487	3.6
63	2	20	0	0	0	0	4	0	4	5	5	5	0	4	0	5	0	4	5	0	5	4	3	4	4	1	5	3	4.2	5	0	3.67227	0.327731	3.6
63	3	20	0	0	0	0	4	0	4	3	4	5	0	5	0	4	0	3	4	0	3	3	3	4	3	2	5	3	3.8	3.5	0	3.66387	0.336134	3.6
63	4	20	0	0	0	0	5	0	5	3	3	5	0	3	0	4	0	5	3	0	3	3	4	4	4	1	5	4	4.6	3.25	0	3.53782	0.462185	3.6
63	5	20	0	0	0	0	0	4	0	0	0	0	0	1	0	0	1	0	0	0	0	0	1	2	2	3	2	2	0	0	1	2.10924	-0.109244	3.6
63	6	20	0	0	0	0	5	0	5	3	4	5	0	4	0	4	0	5	4	0	4	4	2	4	4	1	5	5	4.8	3.75	0	3.18487	0.815126	3.6
63	7	20	0	0	0	0	4	0	3	5	5	5	0	5	0	5	0	5	5	0	5	3	2	4	4	1	5	4	4	5	0	3.16807	0.831933	3.6
63	8	20	0	0	0	0	5	0	5	5	5	5	0	4	0	5	0	5	5	0	5	5	4	4	4	1	5	4	5	5	0	3.71901	0.280992	3.6
63	9	20	0	0	0	0	4	3	4	3	2	4	4	4	1	4	0	3	3	1	3	3	2	2	3	2	3	3	3.6	3.25	1.8	2.57143	-0.571429	3.6
63	10	20	0	0	0	0	5	0	5	5	5	5	0	5	0	5	0	5	5	0	5	5	4	4	4	1	5	4	5	5	0	3.71429	0.285714	3.6
63	11	20	0	0	0	0	5	0	5	4	3	5	0	3	0	4	0	5	5	0	3	3	4	4	4	1	5	4	4.6	4	0	3.39496	0.605042	3.6
63	12	20	0	0	0	0	5	0	5	5	5	5	0	5	0	5	0	5	5	0	3	3	2	4	4	1	3	4	4.6	4.5	0	2.81513	1.18487	3.6
63	13	20	0	0	0	0	4	0	4	3	3	4	0	3	0	4	0	4	4	0	2	2	1	3	3	2	4	3	3.6	3.25	0	2.2605	0.739496	3.6
63	14	20	0	0	0	0	5	0	5	4	4	5	0	4	0	5	0	5	5	0	3	3	3	4	4	1	5	5	4.6	4.25	0	2.99145	1.00855	3.6
63	15	20	0	0	0	0	5	0	5	5	5	5	0	5	0	5	0	5	5	0	3	3	4	4	4	1	4	4	4.6	4.5	0	3.66949	0.330508	3.6
64	1	24	1	0	0	1	2	0	2	0	3	2	5	2	0	0	0	2	0	0	0	2	2	4	4	2	2	3	2	0	1	3.21849	0.781513	3.2
64	2	24	1	0	0	1	3	0	3	5	5	3	0	5	0	5	0	3	5	0	5	3	2	3	3	1	2	3	3	5	0	3.67227	-0.672269	3.2
64	3	24	1	0	0	1	5	0	5	4	1	5	0	5	0	1	0	4	2	0	0	3	4	4	4	1	5	3	4.4	1.75	0	3.66387	0.336134	3.2
64	4	24	1	0	0	1	4	0	4	0	0	4	0	0	0	0	0	4	0	0	0	4	3	4	3	1	4	5	4	0	0	3.53782	0.462185	3.2
64	5	24	1	0	0	1	1	0	1	0	0	1	0	0	0	0	0	1	0	0	0	1	2	3	2	2	1	3	1	0	0	2.10924	0.890756	3.2
64	6	24	1	0	0	1	5	1	5	3	0	5	0	2	0	0	0	5	0	0	1	5	2	3	4	1	5	3	5	1	0.2	3.18487	-0.184874	3.2
64	7	24	1	0	0	1	0	0	0	4	3	0	0	4	0	2	0	0	4	0	4	0	2	3	3	2	2	3	0	3.5	0	3.16807	-0.168067	3.2
64	8	24	1	0	0	1	5	0	5	3	0	5	0	0	0	0	0	5	0	0	3	5	4	4	4	1	5	3	5	1.5	0	3.71901	0.280992	3.2
64	9	24	1	0	0	1	0	5	0	0	0	0	3	0	2	0	2	0	0	1	0	0	1	2	2	3	1	1	0	0	2.6	2.57143	-0.571429	3.2
64	10	24	1	0	0	1	4	0	4	5	5	4	0	5	0	4	0	4	4	0	4	4	3	3	4	1	4	3	4	4.25	0	3.71429	-0.714286	3.2
64	11	24	1	0	0	1	5	0	5	2	0	5	0	3	0	0	0	5	0	0	0	5	4	4	4	1	5	3	5	0.5	0	3.39496	0.605042	3.2
64	12	24	1	0	0	1	1	0	1	0	0	1	0	0	0	0	0	1	0	0	0	1	1	3	2	2	1	3	1	0	0	2.81513	0.184874	3.2
64	13	24	1	0	0	1	0	0	0	0	0	0	5	0	0	0	0	0	0	0	0	0	1	2	2	2	1	3	0	0	1	2.2605	-0.260504	3.2
64	14	24	1	0	0	1	3	0	3	0	0	3	0	0	0	0	0	3	0	0	0	3	2	3	3	2	2	3	3	0	0	2.99145	0.00854701	3.2
64	15	24	1	0	0	1	5	0	5	3	0	5	0	0	0	0	0	5	2	0	2	5	4	3	4	1	5	3	5	1.75	0	3.66949	-0.669492	3.2
65	16	19	0	0	1	0	3	0	3	1	3	3	0	4	0	1	0	2	0	0	0	0	1	3	3	1	3	1	2.2	0.5	0	3.11864	-0.118644	2.86667
65	17	19	0	0	1	0	2	0	0	2	3	0	0	0	0	0	0	0	0	0	2	0	1	2	2	2	1	1	0.4	1	0	2.70085	-0.700855	2.86667
65	18	19	0	0	1	0	4	0	3	0	2	3	0	3	0	0	0	2	0	0	0	0	2	3	4	1	3	2	2.4	0	0	3.68644	-0.686441	2.86667
65	19	19	0	0	1	0	0	0	0	0	0	0	0	0	0	0	0	0	0	0	0	0	2	2	2	2	1	1	0	0	0	2.33898	-0.338983	2.86667
65	20	19	0	0	1	0	4	0	4	3	3	4	1	2	0	0	0	3	0	0	0	0	4	3	4	1	3	3	3	0.75	0.2	3.5	-0.5	2.86667
65	21	19	0	0	1	0	1	0	0	0	0	0	0	0	0	0	0	0	0	0	0	0	4	3	3	2	1	1	0.2	0	0	2.47458	0.525424	2.86667
65	22	19	0	0	1	0	0	0	0	0	0	0	0	2	0	0	0	0	0	0	0	0	1	2	2	2	1	1	0	0	0	2.69231	-0.692308	2.86667
65	23	19	0	0	1	0	4	0	4	0	0	4	0	3	0	0	0	4	0	0	0	0	1	3	4	2	1	1	3.2	0	0	3.37288	-0.372881	2.86667
65	24	19	0	0	1	0	3	0	0	3	2	0	2	2	0	0	0	0	1	0	1	0	4	4	4	1	4	2	0.6	1.25	0.4	3.50847	0.491525	2.86667
65	25	19	0	0	1	0	3	0	0	4	4	0	0	3	0	0	0	0	2	0	2	0	1	3	4	1	1	1	0.6	2	0	3.11864	-0.118644	2.86667
65	26	19	0	0	1	0	0	1	0	0	0	0	0	0	0	0	0	0	0	0	0	0	2	2	3	2	1	1	0	0	0.2	2.10169	-0.101695	2.86667
65	27	19	0	0	1	0	2	0	0	0	0	1	0	0	0	0	0	1	0	0	0	0	1	3	3	2	3	1	0.8	0	0	3.26271	-0.262712	2.86667
65	28	19	0	0	1	0	0	0	0	0	2	0	0	1	0	0	0	0	0	0	0	0	2	2	2	2	1	1	0	0	0	2.87288	-0.872881	2.86667
65	29	19	0	0	1	0	5	0	4	0	0	4	2	4	0	0	0	5	0	0	0	3	3	4	4	1	3	2	4.2	0	0.4	3.55932	0.440678	2.86667
65	30	19	0	0	1	0	4	0	4	0	0	3	0	2	0	0	0	4	0	0	0	2	4	4	4	1	3	3	3.4	0	0	3.61864	0.381356	2.86667
66	1	19	1	0	0	1	4	0	2	2	4	3	0	4	0	1	0	3	0	0	0	1	1	3	3	2	2	2	2.6	0.75	0	3.21849	-0.218487	3.13333
66	2	19	1	0	0	1	3	0	3	4	5	3	0	5	0	3	0	2	5	0	3	3	2	3	3	2	3	2	2.8	3.75	0	3.67227	-0.672269	3.13333
66	3	19	1	0	0	1	4	0	4	4	3	4	0	4	0	2	0	4	3	0	0	3	4	4	3	1	5	3	3.8	2.25	0	3.66387	0.336134	3.13333
66	4	19	1	0	0	1	4	1	4	3	2	4	1	2	0	2	0	4	1	0	0	2	4	4	4	2	5	3	3.6	1.5	0.4	3.53782	0.462185	3.13333
66	5	19	1	0	0	1	2	3	0	0	0	0	2	0	0	0	0	0	0	0	0	0	1	1	1	3	1	1	0.4	0	1	2.10924	-1.10924	3.13333
66	6	19	1	0	0	1	4	1	3	3	3	4	0	3	0	2	0	5	2	0	0	3	2	3	3	1	3	1	3.8	1.75	0.2	3.18487	-0.184874	3.13333
66	7	19	1	0	0	1	4	0	4	4	4	4	0	3	0	5	0	3	3	0	1	3	3	3	3	1	4	3	3.6	3.25	0	3.16807	-0.168067	3.13333
66	8	19	1	0	0	1	5	0	5	5	3	5	0	3	0	4	0	5	4	0	3	2	4	4	4	1	5	4	4.4	4	0	3.71901	0.280992	3.13333
66	9	19	1	0	0	1	3	2	2	1	2	3	3	2	0	1	0	1	0	0	0	1	2	3	3	2	3	1	2	0.5	1	2.57143	0.428571	3.13333
66	10	19	1	0	0	1	5	0	4	5	5	5	0	4	0	4	0	4	5	0	3	4	2	3	4	1	3	3	4.4	4.25	0	3.71429	-0.714286	3.13333
66	11	19	1	0	0	1	3	2	3	1	1	2	3	2	0	1	0	2	0	1	0	2	4	3	3	2	4	1	2.4	0.5	1.2	3.39496	-0.394958	3.13333
66	12	19	1	0	0	1	5	0	5	5	4	5	0	3	0	4	0	5	4	0	2	2	2	4	4	1	5	4	4.4	3.75	0	2.81513	1.18487	3.13333
66	13	19	1	0	0	1	2	0	0	0	4	0	0	4	0	0	0	0	0	0	0	0	1	2	2	3	3	3	0.4	0	0	2.2605	-0.260504	3.13333
66	14	19	1	0	0	1	5	3	4	2	1	2	2	1	0	0	0	3	0	0	0	1	2	3	3	2	3	3	3	0.5	1	2.99145	0.00854701	3.13333
66	15	19	1	0	0	1	4	0	5	4	3	4	0	3	0	2	0	4	4	0	0	3	4	4	4	1	5	4	4	2.5	0	3.66949	0.330508	3.13333
67	16	19	0	0	1	1	5	0	4	5	3	4	0	5	0	2	0	4	3	0	2	4	3	3	3	2	4	1	4.2	3	0	3.11864	-0.118644	3
67	17	19	0	0	1	1	2	0	0	5	5	2	0	5	0	4	0	0	4	0	5	0	2	1	3	2	2	1	0.8	4.5	0	2.70085	-1.70085	3
67	18	19	0	0	1	1	5	0	5	5	5	5	0	5	0	5	0	5	5	0	5	5	4	4	4	2	5	1	5	5	0	3.68644	0.313559	3
67	19	19	0	0	1	1	2	4	2	1	0	2	3	0	0	2	0	0	0	2	0	0	2	3	2	3	1	1	1.2	0.75	1.8	2.33898	0.661017	3
67	20	19	0	0	1	1	5	0	5	5	5	5	0	5	0	5	0	5	5	0	5	5	4	4	4	1	5	3	5	5	0	3.5	0.5	3
67	21	19	0	0	1	1	3	2	3	3	1	3	1	0	0	3	0	3	3	0	1	2	4	2	3	2	4	1	2.8	2.5	0.6	2.47458	-0.474576	3
67	22	19	0	0	1	1	1	2	0	0	0	0	1	0	0	0	0	0	0	0	0	0	1	1	2	3	1	1	0.2	0	0.6	2.69231	-1.69231	3
67	23	19	0	0	1	1	5	0	5	5	5	5	0	0	0	5	0	5	5	0	5	5	2	4	4	1	2	3	5	5	0	3.37288	0.627119	3
67	24	19	0	0	1	1	4	0	4	5	0	5	0	0	0	4	0	3	5	0	4	3	4	4	4	1	5	1	3.8	4.5	0	3.50847	0.491525	3
67	25	19	0	0	1	1	0	3	0	0	4	0	2	0	0	0	0	0	0	2	0	0	1	3	3	3	2	1	0	0	1.4	3.11864	-0.118644	3
67	26	19	0	0	1	1	2	3	1	1	0	0	2	0	0	0	0	0	0	0	0	0	3	1	3	3	3	1	0.6	0.25	1	2.10169	-1.10169	3
67	27	19	0	0	1	1	2	0	3	4	2	3	0	5	0	1	0	2	1	0	2	1	4	4	4	1	5	1	2.2	2	0	3.26271	0.737288	3
67	28	19	0	0	1	1	2	0	3	4	5	0	0	0	0	3	0	1	2	0	1	4	3	4	4	2	4	2	2	2.5	0	2.87288	1.12712	3
67	29	19	0	0	1	1	5	0	5	5	3	5	0	5	0	5	0	5	5	0	5	0	4	4	4	1	4	2	4	5	0	3.55932	0.440678	3
67	30	19	0	0	1	1	5	0	5	5	3	5	0	0	0	4	0	5	0	0	2	5	3	3	3	2	4	1	5	2.75	0	3.61864	-0.618644	3
68	16	20	0	0	1	0	3	0	3	2	2	3	0	3	0	3	0	3	1	0	2	2	3	3	3	1	3	2	2.8	2	0	3.11864	-0.118644	2.86667
68	17	20	0	0	1	0	1	0	0	1	2	0	0	0	0	0	0	0	1	0	1	0	2	2	2	2	2	2	0.2	0.75	0	2.70085	-0.700855	2.86667
68	18	20	0	0	1	0	3	0	2	1	2	3	0	2	0	1	0	1	2	0	0	1	3	3	4	2	4	3	2	1	0	3.68644	-0.686441	2.86667
68	19	20	0	0	1	0	1	3	0	0	0	0	0	0	0	0	0	0	0	0	0	0	2	2	2	3	1	2	0.2	0	0.6	2.33898	-0.338983	2.86667
68	20	20	0	0	1	0	1	0	0	2	3	0	0	3	0	2	0	1	1	0	1	0	3	3	3	2	3	2	0.4	1.5	0	3.5	-0.5	2.86667
68	21	20	0	0	1	0	2	1	0	1	0	1	0	0	0	0	0	0	0	0	0	0	3	2	3	2	2	2	0.6	0.25	0.2	2.47458	-0.474576	2.86667
68	22	20	0	0	1	0	3	0	2	3	1	3	0	1	0	2	0	3	3	0	3	2	2	4	3	1	4	3	2.6	2.75	0	2.69231	1.30769	2.86667
68	23	20	0	0	1	0	2	0	2	1	3	2	0	4	0	1	0	1	2	0	0	0	2	3	3	2	2	2	1.4	1	0	3.37288	-0.372881	2.86667
68	24	20	0	0	1	0	1	0	1	0	3	0	1	0	0	0	0	0	0	0	0	0	4	3	2	2	3	3	0.4	0	0.2	3.50847	-0.508475	2.86667
68	25	20	0	0	1	0	0	0	0	2	3	0	0	3	0	3	0	0	2	0	2	0	2	3	3	2	3	3	0	2.25	0	3.11864	-0.118644	2.86667
68	26	20	0	0	1	0	1	1	0	1	0	1	0	1	0	1	0	1	1	0	0	1	3	2	3	2	3	2	0.8	0.75	0.2	2.10169	-0.101695	2.86667
68	27	20	0	0	1	0	1	0	0	1	2	0	0	2	0	0	0	0	0	0	0	0	2	3	3	2	2	2	0.2	0.25	0	3.26271	-0.262712	2.86667
68	28	20	0	0	1	0	0	0	0	0	2	0	0	2	0	0	0	0	0	0	0	0	3	3	3	2	2	2	0	0	0	2.87288	0.127119	2.86667
68	29	20	0	0	1	0	3	0	3	4	1	3	0	1	0	2	0	3	2	0	2	3	3	4	4	1	4	4	3	2.5	0	3.55932	0.440678	2.86667
68	30	20	0	0	1	0	2	0	2	1	1	2	0	1	0	1	0	2	1	0	0	0	3	3	3	2	3	2	1.6	0.75	0	3.61864	-0.618644	2.86667
69	1	19	0	0	0	1	0	0	0	0	2	0	0	2	0	0	0	0	0	0	0	0	1	3	3	2	1	2	0	0	0	3.21849	-0.218487	2.93333
69	2	19	0	0	0	1	3	0	3	3	3	3	0	3	0	3	0	3	3	0	3	3	3	3	4	1	4	3	3	3	0	3.67227	-0.672269	2.93333
69	3	19	0	0	0	1	3	0	3	1	0	3	0	3	0	1	0	3	0	0	0	3	4	4	4	1	5	3	3	0.5	0	3.66387	0.336134	2.93333
69	4	19	0	0	0	1	3	0	3	1	1	3	0	3	0	1	0	3	1	0	0	1	4	4	4	1	4	3	2.6	0.75	0	3.53782	0.462185	2.93333
69	5	19	0	0	0	1	0	0	0	0	0	0	0	0	0	0	0	0	0	0	0	0	1	1	2	3	1	2	0	0	0	2.10924	-1.10924	2.93333
69	6	19	0	0	0	1	3	0	2	1	0	3	0	1	0	0	0	3	0	0	0	0	1	3	3	2	3	2	2.2	0.25	0	3.18487	-0.184874	2.93333
69	7	19	0	0	0	1	1	0	0	1	1	0	0	1	0	1	0	0	1	0	1	0	2	3	3	2	3	3	0.2	1	0	3.16807	-0.168067	2.93333
69	8	19	0	0	0	1	3	0	3	2	2	3	0	3	0	1	0	2	1	0	1	1	4	4	4	1	4	3	2.4	1.25	0	3.71901	0.280992	2.93333
69	9	19	0	0	0	1	0	0	0	0	0	0	0	0	0	0	0	0	0	0	0	0	2	2	2	2	1	2	0	0	0	2.57143	-0.571429	2.93333
69	10	19	0	0	0	1	2	0	1	2	3	1	0	3	0	1	0	1	3	0	0	1	2	3	3	1	3	2	1.2	1.5	0	3.71429	-0.714286	2.93333
69	11	19	0	0	0	1	3	0	3	0	0	3	0	3	0	0	0	3	0	0	0	2	4	3	4	1	4	3	2.8	0	0	3.39496	-0.394958	2.93333
69	12	19	0	0	0	1	0	0	0	0	0	0	0	0	0	0	0	0	0	0	0	0	1	3	3	2	1	2	0	0	0	2.81513	0.184874	2.93333
69	13	19	0	0	0	1	0	0	0	0	0	0	0	1	0	0	0	0	0	0	0	0	1	2	3	2	1	2	0	0	0	2.2605	-0.260504	2.93333
69	14	19	0	0	0	1	2	0	2	2	0	2	0	2	0	2	0	2	2	0	1	1	2	3	4	1	1	3	1.8	1.75	0	2.99145	0.00854701	2.93333
69	15	19	0	0	0	1	3	0	3	2	2	3	0	3	0	1	0	2	2	0	0	1	3	3	4	1	4	3	2.4	1.25	0	3.66949	-0.669492	2.93333
70	1	19	1	0	0	1	5	0	5	5	5	5	0	5	0	2	0	4	0	0	0	0	2	4	4	1	5	5	3.8	1.75	0	3.21849	0.781513	3.33333
70	2	19	1	0	0	1	5	0	5	5	5	0	0	5	0	5	0	5	5	0	5	5	4	4	4	1	5	5	4	5	0	3.67227	0.327731	3.33333
70	3	19	1	0	0	1	5	1	5	0	0	5	0	5	0	0	0	0	5	0	0	5	4	4	4	1	5	5	4	1.25	0.2	3.66387	0.336134	3.33333
70	4	19	1	0	0	1	5	0	5	0	0	5	0	0	0	0	0	5	0	0	0	5	4	4	4	1	5	5	5	0	0	3.53782	0.462185	3.33333
70	5	19	1	0	0	1	0	5	0	0	0	0	3	0	1	0	1	0	0	0	0	0	1	1	2	3	2	3	0	0	2	2.10924	-1.10924	3.33333
70	6	19	1	0	0	1	2	2	2	0	0	0	3	1	0	1	0	1	0	1	0	0	2	3	3	2	2	2	1	0.25	1.2	3.18487	-0.184874	3.33333
70	7	19	1	0	0	1	5	0	5	5	5	5	0	0	0	0	0	5	5	0	5	0	4	3	4	1	5	5	4	3.75	0	3.16807	-0.168067	3.33333
70	8	19	1	0	0	1	5	0	5	0	0	5	0	5	0	0	0	5	5	0	0	5	4	4	4	1	5	5	5	1.25	0	3.71901	0.280992	3.33333
70	9	19	1	0	0	1	0	5	0	0	0	0	5	0	0	0	0	0	0	0	0	0	2	3	2	2	1	1	0	0	2	2.57143	0.428571	3.33333
70	10	19	1	0	0	1	5	0	5	5	5	5	0	5	0	5	0	5	5	0	5	5	3	4	4	1	5	5	5	5	0	3.71429	0.285714	3.33333
70	11	19	1	0	0	1	2	1	1	0	5	3	0	5	0	0	0	2	5	0	0	4	4	4	4	1	5	3	2.4	1.25	0.2	3.39496	0.605042	3.33333
70	12	19	1	0	0	1	3	1	3	2	5	0	0	5	0	5	0	5	0	0	0	0	2	3	3	2	3	3	2.2	1.75	0.2	2.81513	0.184874	3.33333
70	13	19	1	0	0	1	0	0	0	0	5	0	0	5	0	0	0	0	0	0	0	0	2	2	3	2	3	2	0	0	0	2.2605	-0.260504	3.33333
70	14	19	1	0	0	1	5	3	4	0	0	4	0	0	0	0	0	3	0	0	0	4	3	3	4	1	5	5	4	0	0.6	2.99145	0.00854701	3.33333
70	15	19	1	0	0	1	5	0	5	5	5	5	0	5	0	0	0	5	5	0	0	5	4	4	4	1	5	5	5	2.5	0	3.66949	0.330508	3.33333
71	1	19	0	0	0	0	4	0	2	4	3	3	2	5	0	0	0	2	1	0	0	1	2	3	2	2	1	1	2.4	1.25	0.4	3.21849	-0.218487	3.2
71	2	19	0	0	0	0	5	1	3	4	5	2	1	5	0	1	0	1	5	0	1	1	3	4	4	1	3	3	2.4	2.75	0.4	3.67227	0.327731	3.2
71	3	19	0	0	0	0	5	0	4	2	2	4	0	5	0	2	0	3	5	0	0	1	4	4	3	2	3	3	3.4	2.25	0	3.66387	0.336134	3.2
71	4	19	0	0	0	0	4	1	3	2	0	2	3	4	0	1	0	1	2	0	0	1	4	4	2	3	5	3	2.2	1.25	0.8	3.53782	0.462185	3.2
71	5	19	0	0	0	0	0	2	0	0	0	0	0	1	1	0	1	0	0	1	0	0	1	1	1	3	1	1	0	0	1	2.10924	-1.10924	3.2
71	6	19	0	0	0	0	5	1	4	2	1	5	2	5	0	1	0	5	1	0	0	1	2	3	3	1	3	3	4	1	0.6	3.18487	-0.184874	3.2
71	7	19	0	0	0	0	5	0	1	5	5	1	0	5	0	5	0	1	4	0	5	3	3	3	3	1	3	3	2.2	4.75	0	3.16807	-0.168067	3.2
71	8	19	0	0	0	0	4	0	4	2	2	3	0	5	0	4	0	3	1	0	0	2	4	4	4	1	3	3	3.2	1.75	0	3.71901	0.280992	3.2
71	9	19	0	0	0	0	4	2	2	2	0	1	3	3	0	1	0	1	2	0	0	1	2	3	3	2	3	1	1.8	1.25	1	2.57143	0.428571	3.2
71	10	19	0	0	0	0	4	0	NA	5	5	0	1	5	0	3	0	0	3	0	1	0	3	4	3	2	3	3	1	3	0.2	3.71429	0.285714	3.2
71	11	19	0	0	0	0	2	3	1	2	0	3	3	2	0	0	0	1	2	0	0	2	4	4	2	2	3	3	1.8	1	1.2	3.39496	0.605042	3.2
71	12	19	0	0	0	0	4	0	5	3	3	4	0	5	0	2	0	5	3	0	0	3	2	3	3	1	3	5	4.2	2	0	2.81513	0.184874	3.2
71	13	19	0	0	0	0	0	0	0	0	5	0	1	3	0	0	0	0	0	0	0	0	1	1	1	3	1	1	0	0	0.2	2.2605	-1.2605	3.2
71	14	19	0	0	0	0	2	5	2	2	0	2	4	1	0	4	0	1	0	0	0	1	2	3	3	3	3	1	1.6	1.5	1.8	2.99145	0.00854701	3.2
71	15	19	0	0	0	0	4	0	4	3	3	4	2	4	0	5	0	1	3	0	0	1	4	4	3	2	3	3	2.8	2.75	0.4	3.66949	0.330508	3.2
72	1	22	0	0	0	0	3	0	3	1	3	2	3	4	0	0	0	0	0	0	0	0	1	4	4	2	3	1	1.6	0.25	0.6	3.21849	0.781513	3.6
72	2	22	0	0	0	0	5	0	5	5	5	5	0	5	0	5	0	5	5	0	5	5	2	4	4	1	3	3	5	5	0	3.67227	0.327731	3.6
72	3	22	0	0	0	0	0	0	0	0	0	0	0	1	0	0	0	0	0	0	0	0	3	4	4	2	3	1	0	0	0	3.66387	0.336134	3.6
72	4	22	0	0	0	0	5	0	5	5	0	5	0	0	0	5	0	5	5	0	0	5	1	4	4	2	3	5	5	3.75	0	3.53782	0.462185	3.6
72	5	22	0	0	0	0	0	0	0	0	0	0	0	0	0	0	0	0	0	0	0	0	1	1	1	2	3	1	0	0	0	2.10924	-1.10924	3.6
72	6	22	0	0	0	0	5	0	5	5	5	5	0	5	0	5	0	5	5	0	5	5	1	4	4	1	3	3	5	5	0	3.18487	0.815126	3.6
72	7	22	0	0	0	0	5	0	5	5	5	5	0	5	0	5	0	5	5	0	5	5	2	4	4	1	3	5	5	5	0	3.16807	0.831933	3.6
72	8	22	0	0	0	0	5	0	5	5	5	5	0	5	0	5	0	5	5	0	5	5	1	4	4	1	3	3	5	5	0	3.71901	0.280992	3.6
72	9	22	0	0	0	0	5	0	5	5	5	5	0	5	0	5	0	5	5	0	5	5	1	3	4	1	5	3	5	5	0	2.57143	0.428571	3.6
72	10	22	0	0	0	0	5	0	5	5	5	5	0	5	0	5	0	5	5	0	5	5	2	4	4	1	3	3	5	5	0	3.71429	0.285714	3.6
72	11	22	0	0	0	0	5	0	5	5	5	5	0	5	0	5	0	5	5	0	5	5	4	4	4	1	5	5	5	5	0	3.39496	0.605042	3.6
72	12	22	0	0	0	0	3	0	1	2	4	2	1	1	0	0	0	0	0	0	0	0	1	4	4	1	3	3	1.2	0.5	0.2	2.81513	1.18487	3.6
72	13	22	0	0	0	0	5	0	5	5	5	5	0	5	0	5	0	5	5	0	5	5	1	3	3	1	3	3	5	5	0	2.2605	0.739496	3.6
72	14	22	0	0	0	0	5	0	5	5	5	5	0	5	0	5	0	5	5	0	5	5	1	3	4	1	3	3	5	5	0	2.99145	0.00854701	3.6
72	15	22	0	0	0	0	5	0	5	5	5	5	0	5	0	5	0	5	5	0	5	5	4	4	4	1	5	5	5	5	0	3.66949	0.330508	3.6
73	16	21	1	0	1	1	2	0	2	2	2	2	0	1	0	0	0	2	1	0	0	0	2	3	4	2	3	3	1.6	0.75	0	3.11864	-0.118644	3.2
73	17	21	1	0	1	1	2	0	4	5	5	4	0	5	0	5	0	4	5	0	5	4	2	3	4	1	3	3	3.6	5	0	2.70085	0.299145	3.2
73	18	21	1	0	1	1	2	0	3	1	4	2	0	4	0	1	0	2	2	0	1	0	3	4	4	1	4	3	1.8	1.25	0	3.68644	0.313559	3.2
73	19	21	1	0	1	1	1	4	0	0	0	0	0	1	0	0	0	0	0	0	0	0	2	2	2	3	3	3	0.2	0	0.8	2.33898	-0.338983	3.2
73	20	21	1	0	1	1	4	0	4	5	5	3	0	5	0	5	0	5	5	0	4	5	4	4	4	1	5	3	4.2	4.75	0	3.5	0.5	3.2
73	21	21	1	0	1	1	2	2	2	1	0	1	0	1	0	0	0	0	0	1	0	0	4	2	3	2	3	2	1	0.25	0.6	2.47458	-0.474576	3.2
73	22	21	1	0	1	1	4	0	4	5	5	5	0	5	0	5	0	5	5	0	5	5	2	3	4	1	3	3	4.6	5	0	2.69231	0.307692	3.2
73	23	21	1	0	1	1	5	0	5	5	5	5	0	5	0	5	0	5	5	0	5	5	3	4	4	1	4	3	5	5	0	3.37288	0.627119	3.2
73	24	21	1	0	1	1	0	0	0	0	0	0	0	1	0	1	0	0	0	0	0	0	4	3	4	2	4	3	0	0.25	0	3.50847	-0.508475	3.2
73	25	21	1	0	1	1	4	0	4	5	5	5	0	5	0	5	0	5	5	0	5	5	2	4	4	1	5	5	4.6	5	0	3.11864	0.881356	3.2
73	26	21	1	0	1	1	1	2	0	0	1	1	3	2	0	0	0	0	0	0	0	0	3	2	3	2	3	2	0.4	0	1	2.10169	-0.101695	3.2
73	27	21	1	0	1	1	1	0	1	5	5	1	0	5	0	1	0	1	0	0	0	0	3	3	4	2	4	3	0.8	1.5	0	3.26271	-0.262712	3.2
73	28	21	1	0	1	1	3	0	3	1	5	3	0	5	0	0	0	3	1	0	0	0	3	3	3	1	3	3	2.4	0.5	0	2.87288	0.127119	3.2
73	29	21	1	0	1	1	5	0	5	5	2	5	0	5	0	4	0	4	2	0	2	5	4	4	4	1	4	3	4.8	3.25	0	3.55932	0.440678	3.2
73	30	21	1	0	1	1	3	0	3	2	5	3	0	4	0	2	0	4	2	0	2	1	3	4	4	1	4	3	2.8	2	0	3.61864	0.381356	3.2
74	16	19	1	0	1	0	2	2	2	2	3	2	2	4	2	2	0	2	0	0	2	2	2	3	3	2	4	2	2	1.5	1.2	3.11864	-0.118644	3.46667
74	17	19	1	0	1	0	2	0	0	2	4	1	0	5	0	2	0	0	3	0	3	1	2	3	2	2	4	2	0.8	2.5	0	2.70085	0.299145	3.46667
74	18	19	1	0	1	0	3	0	3	3	0	3	0	4	0	2	0	2	2	0	3	3	4	4	4	1	4	2	2.8	2.5	0	3.68644	0.313559	3.46667
74	19	19	1	0	1	0	2	1	3	3	1	3	1	4	0	3	0	2	0	0	3	3	3	3	3	2	4	2	2.6	2.25	0.4	2.33898	0.661017	3.46667
74	20	19	1	0	1	0	2	0	1	1	3	1	0	4	0	1	0	0	0	0	0	1	3	3	3	2	4	2	1	0.5	0	3.5	-0.5	3.46667
74	21	19	1	0	1	0	2	1	2	1	0	2	2	1	0	1	0	1	0	0	0	0	3	3	3	2	4	2	1.4	0.5	0.6	2.47458	0.525424	3.46667
74	22	19	1	0	1	0	3	0	2	2	0	3	0	3	0	3	0	3	0	0	2	2	2	3	3	2	4	2	2.6	1.75	0	2.69231	0.307692	3.46667
74	23	19	1	0	1	0	3	0	2	2	3	1	0	5	0	2	0	3	2	0	2	2	3	4	4	2	4	2	2.2	2	0	3.37288	0.627119	3.46667
74	24	19	1	0	1	0	2	0	1	1	3	1	0	3	0	3	0	1	1	0	0	0	4	3	3	2	4	2	1	1.25	0	3.50847	-0.508475	3.46667
74	25	19	1	0	1	0	2	0	2	2	3	2	0	4	0	3	0	3	3	0	3	2	3	4	4	1	4	2	2.2	2.75	0	3.11864	0.881356	3.46667
74	26	19	1	0	1	0	0	2	0	0	0	0	2	0	0	0	0	0	0	0	0	0	3	3	2	2	4	2	0	0	0.8	2.10169	0.898305	3.46667
74	27	19	1	0	1	0	2	0	2	2	3	3	0	4	0	3	0	2	2	0	2	3	3	4	4	2	4	2	2.4	2.25	0	3.26271	0.737288	3.46667
74	28	19	1	0	1	0	2	0	2	2	3	2	0	4	0	2	0	2	2	0	1	2	3	4	3	2	4	2	2	1.75	0	2.87288	1.12712	3.46667
74	29	19	1	0	1	0	3	0	4	4	0	4	0	4	0	4	0	5	1	0	5	5	4	4	4	1	5	2	4.2	3.5	0	3.55932	0.440678	3.46667
74	30	19	1	0	1	0	3	0	3	3	3	4	0	4	0	3	0	4	2	0	4	4	4	4	4	1	4	2	3.6	3	0	3.61864	0.381356	3.46667
75	1	20	1	0	0	1	4	2	3	3	5	2	2	4	1	3	1	3	2	1	1	1	2	3	3	2	2	3	2.6	2.25	1.4	3.21849	-0.218487	2.93333
75	2	20	1	0	0	1	4	0	3	5	5	4	3	4	0	5	0	3	5	0	4	3	2	4	4	1	4	3	3.4	4.75	0.6	3.67227	0.327731	2.93333
75	3	20	1	0	0	1	2	2	2	3	3	2	3	3	2	3	2	3	2	2	2	2	3	3	4	2	4	3	2.2	2.5	2.2	3.66387	-0.663866	2.93333
75	4	20	1	0	0	1	4	1	3	4	4	4	3	4	1	3	1	3	3	1	3	3	4	4	4	2	4	3	3.4	3.25	1.4	3.53782	0.462185	2.93333
75	5	20	1	0	0	1	2	3	1	1	1	1	1	2	4	1	4	1	1	4	1	1	1	1	1	3	1	3	1.2	1	3.2	2.10924	-1.10924	2.93333
75	6	20	1	0	0	1	3	3	2	3	2	3	2	2	1	2	2	3	2	2	2	3	2	3	3	2	3	3	2.8	2.25	2	3.18487	-0.184874	2.93333
75	7	20	1	0	0	1	3	0	3	5	4	3	2	4	0	4	0	3	5	1	3	3	2	3	3	2	3	3	3	4.25	0.6	3.16807	-0.168067	2.93333
75	8	20	1	0	0	1	3	2	4	4	4	3	2	3	2	3	1	3	4	1	3	3	3	3	3	2	3	3	3.2	3.5	1.6	3.71901	-0.719008	2.93333
75	9	20	1	0	0	1	2	2	2	2	2	2	2	2	1	3	2	2	1	2	2	2	2	2	2	2	3	3	2	2	1.8	2.57143	-0.571429	2.93333
75	10	20	1	0	0	1	4	0	3	5	4	3	2	4	1	4	0	3	5	1	4	3	3	3	4	1	4	3	3.2	4.5	0.8	3.71429	-0.714286	2.93333
75	11	20	1	0	0	1	2	2	2	2	3	2	3	2	2	2	1	2	2	2	2	2	3	3	3	2	4	3	2	2	2	3.39496	-0.394958	2.93333
75	12	20	1	0	0	1	3	3	3	3	4	3	2	4	2	3	2	3	3	2	3	2	2	2	3	2	2	3	2.8	3	2.2	2.81513	-0.815126	2.93333
75	13	20	1	0	0	1	3	1	3	4	5	3	2	4	1	3	1	3	3	1	2	3	2	3	3	2	3	3	3	3	1.2	2.2605	0.739496	2.93333
75	14	20	1	0	0	1	3	3	3	3	2	2	3	3	1	3	1	3	2	1	2	2	2	3	3	2	2	3	2.6	2.5	1.8	2.99145	0.00854701	2.93333
75	15	20	1	0	0	1	3	1	3	4	4	3	2	4	1	4	1	3	4	1	3	3	4	4	4	1	4	3	3	3.75	1.2	3.66949	0.330508	2.93333
76	1	19	1	0	0	1	5	0	5	5	5	5	0	5	0	5	0	5	5	0	5	5	1	4	4	1	5	5	5	5	0	3.21849	0.781513	3.4
76	2	19	1	0	0	1	5	0	5	5	5	5	0	5	0	5	0	5	5	0	5	5	4	4	4	1	5	5	5	5	0	3.67227	0.327731	3.4
76	3	19	1	0	0	1	5	0	5	5	5	5	0	5	0	5	0	5	5	0	5	5	4	4	4	1	5	5	5	5	0	3.66387	0.336134	3.4
76	4	19	1	0	0	1	5	0	5	5	5	5	0	5	0	5	0	5	5	0	5	5	4	4	4	1	5	5	5	5	0	3.53782	0.462185	3.4
76	5	19	1	0	0	1	4	3	4	3	4	3	4	3	3	4	3	3	4	2	5	5	2	2	2	1	5	5	3.8	4	3	2.10924	-0.109244	3.4
76	6	19	1	0	0	1	4	2	5	5	5	5	2	4	1	5	1	5	5	1	5	5	1	3	3	2	5	5	4.8	5	1.4	3.18487	-0.184874	3.4
76	7	19	1	0	0	1	5	0	3	5	5	4	0	5	0	5	0	3	5	0	5	5	4	4	4	1	5	5	4	5	0	3.16807	0.831933	3.4
76	8	19	1	0	0	1	5	0	5	5	5	5	0	5	0	5	0	5	5	0	5	5	4	4	4	1	5	5	5	5	0	3.71901	0.280992	3.4
76	9	19	1	0	0	1	5	1	5	5	5	5	1	5	0	5	0	5	5	0	5	5	1	3	4	2	5	5	5	5	0.4	2.57143	0.428571	3.4
76	10	19	1	0	0	1	5	0	3	5	5	3	0	5	0	5	0	3	5	0	5	3	4	4	4	1	5	5	3.4	5	0	3.71429	0.285714	3.4
76	11	19	1	0	0	1	5	0	5	5	5	5	0	5	0	5	0	5	5	0	5	5	3	3	4	2	4	5	5	5	0	3.39496	-0.394958	3.4
76	12	19	1	0	0	1	1	3	3	4	5	2	3	5	0	0	0	0	4	0	0	0	2	3	3	2	5	5	1.2	2	1.2	2.81513	0.184874	3.4
76	13	19	1	0	0	1	5	3	4	4	5	5	0	5	0	5	0	5	5	0	5	5	1	1	4	1	5	5	4.8	4.75	0.6	2.2605	-1.2605	3.4
76	14	19	1	0	0	1	5	3	5	5	2	5	3	4	0	5	0	5	5	0	5	5	4	4	4	1	5	5	5	5	1.2	2.99145	1.00855	3.4
76	15	19	1	0	0	1	5	0	5	5	3	5	0	5	0	5	0	5	5	0	5	5	4	4	4	1	5	5	5	5	0	3.66949	0.330508	3.4
77	16	21	1	0	1	1	4	3	5	3	3	3	2	3	2	3	3	3	3	2	3	4	3	3	2	2	3	1	3.8	3	2.4	3.11864	-0.118644	3
77	17	21	1	0	1	1	3	0	0	3	5	0	3	5	0	0	2	0	0	0	0	3	1	2	3	2	1	1	1.2	0.75	1	2.70085	-0.700855	3
77	18	21	1	0	1	1	5	0	5	5	5	5	0	5	0	5	1	4	4	0	3	4	4	4	4	1	5	1	4.6	4.25	0.2	3.68644	0.313559	3
77	19	21	1	0	1	1	0	0	0	0	0	0	0	0	0	0	0	0	0	0	0	0	2	2	1	2	3	1	0	0	0	2.33898	-0.338983	3
77	20	21	1	0	1	1	5	0	3	5	5	5	3	5	0	5	3	5	5	3	5	5	4	4	4	3	5	1	4.6	5	1.8	3.5	0.5	3
77	21	21	1	0	1	1	3	5	1	1	3	1	4	0	0	2	2	1	1	1	0	1	4	2	2	2	3	1	1.4	1	2.4	2.47458	-0.474576	3
77	22	21	1	0	1	1	3	3	4	5	3	3	3	3	2	4	3	5	3	3	3	5	3	3	3	2	3	1	4	3.75	2.8	2.69231	0.307692	3
77	23	21	1	0	1	1	5	0	5	5	5	5	0	3	0	5	0	5	5	0	5	5	2	4	4	1	3	1	5	5	0	3.37288	0.627119	3
77	24	21	1	0	1	1	5	0	5	5	5	5	0	5	0	5	0	5	5	0	5	5	4	4	4	2	5	1	5	5	0	3.50847	0.491525	3
77	25	21	1	0	1	1	3	0	0	3	5	2	3	4	0	0	0	2	4	1	3	1	2	3	4	2	3	1	1.6	2.5	0.8	3.11864	-0.118644	3
77	26	21	1	0	1	1	0	5	3	0	0	0	5	0	0	0	0	0	0	0	0	0	2	1	2	3	1	1	0.6	0	2	2.10169	-1.10169	3
77	27	21	1	0	1	1	5	0	5	5	5	5	0	5	0	5	0	5	5	0	5	5	2	3	4	2	3	1	5	5	0	3.26271	-0.262712	3
77	28	21	1	0	1	1	0	3	3	0	3	1	3	5	0	3	3	3	4	3	1	2	3	2	2	2	3	1	1.8	2	2.4	2.87288	-0.872881	3
77	29	21	1	0	1	1	4	4	3	4	4	4	5	4	2	3	3	3	3	3	3	3	4	4	1	2	5	1	3.4	3.25	3.4	3.55932	0.440678	3
77	30	21	1	0	1	1	5	0	5	3	4	5	0	4	0	3	0	5	3	0	3	3	4	4	2	2	3	1	4.6	3	0	3.61864	0.381356	3
78	1	20	1	0	0	0	0	2	0	0	4	0	0	4	1	0	1	0	0	1	0	0	1	3	3	2	1	1	0	0	1	3.21849	-0.218487	3.46667
78	2	20	1	0	0	0	1	0	0	1	5	0	0	5	0	0	0	0	1	0	1	0	2	4	3	2	1	1	0.2	0.75	0	3.67227	0.327731	3.46667
78	3	20	1	0	0	0	1	0	1	0	4	1	0	4	0	0	0	0	0	0	0	1	4	4	4	2	4	1	0.8	0	0	3.66387	0.336134	3.46667
78	4	20	1	0	0	0	2	0	3	0	0	2	0	1	0	0	0	1	0	0	0	3	4	4	4	1	4	1	2.2	0	0	3.53782	0.462185	3.46667
78	5	20	1	0	0	0	0	1	0	0	0	0	1	0	4	0	4	0	0	1	0	0	1	1	1	3	1	1	0	0	2.2	2.10924	-1.10924	3.46667
78	6	20	1	0	0	0	3	0	2	0	0	3	0	0	0	0	0	2	0	0	0	2	2	4	4	2	2	1	2.4	0	0	3.18487	0.815126	3.46667
78	7	20	1	0	0	0	3	0	3	3	4	3	0	2	0	0	0	3	2	0	2	3	3	4	4	1	3	1	3	1.75	0	3.16807	0.831933	3.46667
78	8	20	1	0	0	0	3	0	3	0	3	2	0	1	0	0	0	1	0	0	0	1	4	4	4	1	5	1	2	0	0	3.71901	0.280992	3.46667
78	9	20	1	0	0	0	0	1	0	0	0	0	2	0	0	0	0	0	0	1	0	0	1	2	2	2	1	1	0	0	0.8	2.57143	-0.571429	3.46667
78	10	20	1	0	0	0	1	0	1	2	4	1	0	4	0	0	0	0	2	0	0	1	4	4	4	2	3	1	0.8	1	0	3.71429	0.285714	3.46667
78	11	20	1	0	0	0	2	0	2	0	0	2	0	0	0	0	0	2	0	0	0	2	4	4	3	2	4	1	2	0	0	3.39496	0.605042	3.46667
78	12	20	1	0	0	0	1	0	2	0	3	1	0	3	0	0	0	1	0	0	0	1	1	3	3	2	1	1	1.2	0	0	2.81513	0.184874	3.46667
78	13	20	1	0	0	0	0	0	0	0	4	0	0	4	0	0	0	0	0	0	0	0	1	3	3	2	1	1	0	0	0	2.2605	0.739496	3.46667
78	14	20	1	0	0	0	4	0	3	0	2	3	0	1	0	0	0	2	0	0	0	1	3	4	3	1	3	1	2.6	0	0	2.99145	1.00855	3.46667
78	15	20	1	0	0	0	4	0	3	0	4	3	0	3	0	0	0	3	0	0	0	2	4	4	4	1	5	1	3	0	0	3.66949	0.330508	3.46667
79	1	20	0	0	0	0	3	1	3	1	4	2	3	5	0	1	0	2	2	1	1	2	1	3	3	2	3	1	2.4	1.25	1	3.21849	-0.218487	3.33333
79	2	20	0	0	0	0	5	0	5	5	5	5	0	5	0	5	0	5	5	0	5	5	3	4	4	1	5	3	5	5	0	3.67227	0.327731	3.33333
79	3	20	0	0	0	0	4	2	2	2	2	3	1	3	0	0	0	3	3	0	1	3	4	3	3	1	5	3	3	1.5	0.6	3.66387	-0.663866	3.33333
79	4	20	0	0	0	0	5	2	4	4	2	4	1	3	0	3	0	4	4	0	4	4	4	4	4	1	5	4	4.2	3.75	0.6	3.53782	0.462185	3.33333
79	5	20	0	0	0	0	1	3	1	0	2	1	0	3	2	1	2	0	0	3	0	0	1	2	1	3	2	2	0.6	0.25	2	2.10924	-0.109244	3.33333
79	6	20	0	0	0	0	4	4	3	1	1	4	1	2	0	0	3	3	1	0	1	4	2	3	3	2	2	2	3.6	0.75	1.6	3.18487	-0.184874	3.33333
79	7	20	0	0	0	0	5	0	5	5	5	5	0	5	0	5	0	5	5	0	5	5	4	4	4	1	5	5	5	5	0	3.16807	0.831933	3.33333
79	8	20	0	0	0	0	5	0	5	4	5	5	0	5	0	5	0	4	5	0	4	4	4	4	4	1	5	4	4.6	4.5	0	3.71901	0.280992	3.33333
79	9	20	0	0	0	0	5	3	5	4	3	5	5	4	0	3	0	3	3	0	3	3	1	3	3	2	4	2	4.2	3.25	1.6	2.57143	0.428571	3.33333
79	10	20	0	0	0	0	5	0	5	5	5	5	0	5	0	5	0	4	5	0	5	5	4	4	4	1	5	4	4.8	5	0	3.71429	0.285714	3.33333
79	11	20	0	0	0	0	4	1	4	4	4	4	0	4	0	4	0	5	5	0	5	5	4	4	4	2	5	3	4.4	4.5	0.2	3.39496	0.605042	3.33333
79	12	20	0	0	0	0	5	0	4	4	5	5	0	5	0	4	0	5	4	0	4	5	2	3	3	2	4	3	4.8	4	0	2.81513	0.184874	3.33333
79	13	20	0	0	0	0	4	0	3	3	5	4	0	5	0	3	0	3	3	0	2	4	1	2	3	2	2	2	3.6	2.75	0	2.2605	-0.260504	3.33333
79	14	20	0	0	0	0	4	3	4	4	2	5	1	4	0	3	0	3	3	0	3	3	2	3	3	2	4	3	3.8	3.25	0.8	2.99145	0.00854701	3.33333
79	15	20	0	0	0	0	5	0	5	5	5	5	0	4	0	5	0	5	5	0	5	5	4	4	4	1	5	4	5	5	0	3.66949	0.330508	3.33333
80	1	20	1	0	0	0	4	0	3	3	4	4	0	5	0	2	0	3	3	0	0	2	2	3	4	1	1	2	3.2	2	0	3.21849	-0.218487	3.2
80	2	20	1	0	0	0	5	0	5	5	5	5	0	5	0	5	0	5	3	0	4	4	4	4	4	1	5	2	4.8	4.25	0	3.67227	0.327731	3.2
80	3	20	1	0	0	0	3	0	4	5	5	4	0	5	0	5	0	4	5	0	3	2	4	4	4	1	2	2	3.4	4.5	0	3.66387	0.336134	3.2
80	4	20	1	0	0	0	5	0	5	5	5	5	0	3	0	5	0	5	5	0	5	5	4	4	4	1	5	2	5	5	0	3.53782	0.462185	3.2
80	5	20	1	0	0	0	1	3	1	0	1	0	1	3	1	0	1	0	0	3	0	0	1	1	1	3	1	1	0.4	0	1.8	2.10924	-1.10924	3.2
80	6	20	1	0	0	0	4	3	3	2	0	3	3	0	0	2	0	3	2	0	0	3	1	3	3	2	1	1	3.2	1.5	1.2	3.18487	-0.184874	3.2
80	7	20	1	0	0	0	2	0	3	3	5	2	0	5	0	3	0	1	0	0	5	1	2	2	3	1	1	1	1.8	2.75	0	3.16807	-1.16807	3.2
80	8	20	1	0	0	0	4	0	5	4	5	4	0	5	0	5	0	5	4	0	2	3	3	4	4	1	4	2	4.2	3.75	0	3.71901	0.280992	3.2
80	9	20	1	0	0	0	2	1	2	2	4	3	1	4	0	2	0	1	1	0	2	2	2	3	4	2	1	1	2	1.75	0.4	2.57143	0.428571	3.2
80	10	20	1	0	0	0	5	0	5	5	5	5	0	5	0	5	0	5	5	0	5	5	4	4	4	1	3	1	5	5	0	3.71429	0.285714	3.2
80	11	20	1	0	0	0	4	0	4	3	5	4	0	3	0	2	0	2	1	0	1	1	4	3	4	1	4	1	3	1.75	0	3.39496	-0.394958	3.2
80	12	20	1	0	0	0	4	0	4	3	5	4	0	5	0	4	0	4	2	0	5	5	2	4	4	1	1	1	4.2	3.5	0	2.81513	1.18487	3.2
80	13	20	1	0	0	0	2	0	3	1	5	3	0	5	0	3	0	2	3	0	0	2	2	2	3	2	1	1	2.4	1.75	0	2.2605	-0.260504	3.2
80	14	20	1	0	0	0	4	1	3	1	0	4	1	2	0	2	0	4	2	0	4	3	3	3	4	1	2	1	3.6	2.25	0.4	2.99145	0.00854701	3.2
80	15	20	1	0	0	0	5	0	5	4	5	5	0	5	0	2	0	4	3	0	4	3	4	4	4	1	4	1	4.4	3.25	0	3.66949	0.330508	3.2
81	1	19	0	0	0	1	3	0	3	0	4	1	0	5	0	0	0	2	0	0	0	3	1	3	3	2	2	2	2.4	0	0	3.21849	-0.218487	3.2
81	2	19	0	0	0	1	4	0	1	4	4	2	0	5	0	4	0	1	5	0	5	3	2	4	4	1	3	3	2.2	4.5	0	3.67227	0.327731	3.2
81	3	19	0	0	0	1	2	0	1	0	1	0	0	4	0	0	0	0	0	0	0	1	3	3	4	2	3	2	0.8	0	0	3.66387	-0.663866	3.2
81	4	19	0	0	0	1	4	0	4	2	3	5	0	5	0	3	0	4	0	0	3	4	4	4	4	2	5	3	4.2	2	0	3.53782	0.462185	3.2
81	5	19	0	0	0	1	0	3	0	0	0	0	3	0	3	0	1	0	0	0	0	0	1	1	1	3	1	1	0	0	2	2.10924	-1.10924	3.2
81	6	19	0	0	0	1	3	0	1	0	0	2	0	3	0	0	0	3	0	0	0	1	2	3	3	2	1	2	2	0	0	3.18487	-0.184874	3.2
81	7	19	0	0	0	1	3	0	3	5	5	3	0	3	0	4	0	3	5	0	5	5	2	3	3	1	3	3	3.4	4.75	0	3.16807	-0.168067	3.2
81	8	19	0	0	0	1	5	0	5	4	4	5	0	4	0	5	0	4	4	0	3	5	4	4	4	1	5	4	4.8	4	0	3.71901	0.280992	3.2
81	9	19	0	0	0	1	1	0	0	1	0	1	0	1	0	1	0	0	3	0	1	3	2	3	3	2	2	2	1	1.5	0	2.57143	0.428571	3.2
81	10	19	0	0	0	1	5	0	4	5	4	4	0	5	0	5	0	3	5	0	5	4	3	4	4	1	4	3	4	5	0	3.71429	0.285714	3.2
81	11	19	0	0	0	1	5	0	4	4	0	3	0	3	0	2	0	2	2	0	1	3	4	4	4	1	4	3	3.4	2.25	0	3.39496	0.605042	3.2
81	12	19	0	0	0	1	4	0	3	3	2	5	0	5	0	4	0	5	2	0	3	5	2	3	4	2	2	3	4.4	3	0	2.81513	0.184874	3.2
81	13	19	0	0	0	1	4	0	4	4	5	4	0	5	0	4	0	4	4	0	3	5	2	3	3	2	2	2	4.2	3.75	0	2.2605	0.739496	3.2
81	14	19	0	0	0	1	3	1	3	3	0	3	1	2	0	1	0	3	0	0	0	4	2	2	3	2	2	2	3.2	1	0.4	2.99145	-0.991453	3.2
81	15	19	0	0	0	1	5	0	5	4	2	5	0	4	0	4	0	4	3	0	3	5	4	4	4	1	5	3	4.8	3.5	0	3.66949	0.330508	3.2
82	16	19	0	0	1	0	5	2	5	3	2	4	0	5	0	5	0	4	4	0	0	3	2	3	4	1	5	1	4.2	3	0.4	3.11864	-0.118644	3.4
82	17	19	0	0	1	0	0	0	1	3	5	2	1	5	0	5	0	1	3	0	5	5	1	4	3	2	1	1	1.8	4	0.2	2.70085	1.29915	3.4
82	18	19	0	0	1	0	3	2	4	4	4	4	1	5	0	3	0	4	4	0	2	2	4	4	4	1	5	2	3.4	3.25	0.6	3.68644	0.313559	3.4
82	19	19	0	0	1	0	0	5	0	0	0	0	5	5	0	0	0	0	0	2	0	0	1	2	2	3	2	1	0	0	2.4	2.33898	-0.338983	3.4
82	20	19	0	0	1	0	5	5	5	5	5	5	0	5	0	5	0	3	4	0	4	4	4	4	4	1	5	3	4.4	4.5	1	3.5	0.5	3.4
82	21	19	0	0	1	0	0	5	0	0	0	0	3	3	1	0	0	0	0	2	0	0	3	2	3	3	2	1	0	0	2.2	2.47458	-0.474576	3.4
82	22	19	0	0	1	0	3	0	2	2	2	2	2	2	0	2	0	2	2	0	1	2	1	3	3	2	3	2	2.2	1.75	0.4	2.69231	0.307692	3.4
82	23	19	0	0	1	0	5	0	5	5	5	5	0	5	0	5	0	5	5	0	5	5	2	4	4	1	5	5	5	5	0	3.37288	0.627119	3.4
82	24	19	0	0	1	0	4	0	3	3	3	3	3	3	0	3	0	3	3	0	1	3	4	4	4	1	5	4	3.2	2.5	0.6	3.50847	0.491525	3.4
82	25	19	0	0	1	0	5	5	5	5	5	5	0	5	0	5	0	5	5	0	5	5	1	4	4	1	5	5	5	5	1	3.11864	0.881356	3.4
82	26	19	0	0	1	0	3	3	3	1	1	1	3	0	0	1	0	0	0	0	0	0	4	2	3	2	5	1	1.4	0.5	1.2	2.10169	-0.101695	3.4
82	27	19	0	0	1	0	4	1	4	4	4	4	3	3	0	4	1	3	3	0	1	1	2	4	4	1	4	3	3.2	3	1	3.26271	0.737288	3.4
82	28	19	0	0	1	0	4	1	4	3	4	3	1	4	0	2	0	3	0	0	0	2	3	3	3	2	3	3	3.2	1.25	0.4	2.87288	0.127119	3.4
82	29	19	0	0	1	0	5	3	5	5	5	5	0	2	0	5	0	5	5	0	1	5	2	4	4	1	5	5	5	4	0.6	3.55932	0.440678	3.4
82	30	19	0	0	1	0	4	0	4	4	5	3	1	5	0	4	0	4	3	0	0	4	4	4	4	1	5	4	3.8	2.75	0.2	3.61864	0.381356	3.4
83	1	20	1	0	0	1	2	0	1	1	4	1	0	5	0	0	0	0	0	0	0	0	1	3	3	3	2	1	0.8	0.25	0	3.21849	-0.218487	3.26667
83	2	20	1	0	0	1	5	0	5	5	5	5	0	5	0	5	0	5	5	0	5	5	4	4	4	1	5	5	5	5	0	3.67227	0.327731	3.26667
83	3	20	1	0	0	1	2	2	2	2	2	2	2	2	0	1	0	1	1	0	0	0	4	4	4	2	3	1	1.4	1	0.8	3.66387	0.336134	3.26667
83	4	20	1	0	0	1	4	0	1	0	0	1	0	5	0	0	0	1	0	0	0	1	4	4	4	2	4	3	1.6	0	0	3.53782	0.462185	3.26667
83	5	20	1	0	0	1	3	0	1	1	0	1	0	3	0	0	0	1	0	0	0	1	3	3	3	2	3	1	1.4	0.25	0	2.10924	0.890756	3.26667
83	6	20	1	0	0	1	3	0	2	2	0	3	0	4	0	1	0	3	1	0	0	2	1	3	4	1	3	1	2.6	1	0	3.18487	-0.184874	3.26667
83	7	20	1	0	0	1	3	0	1	4	5	1	0	5	0	3	0	1	4	0	5	1	2	3	3	2	2	2	1.4	4	0	3.16807	-0.168067	3.26667
83	8	20	1	0	0	1	4	0	2	1	0	2	0	5	0	1	0	1	0	0	0	1	4	3	4	1	4	2	2	0.5	0	3.71901	-0.719008	3.26667
83	9	20	1	0	0	1	3	0	1	1	0	1	2	3	0	0	0	0	1	0	0	1	2	2	2	3	1	1	1.2	0.5	0.4	2.57143	-0.571429	3.26667
83	10	20	1	0	0	1	4	0	4	3	5	4	0	4	0	3	0	4	4	0	4	4	2	4	4	1	3	2	4	3.5	0	3.71429	0.285714	3.26667
83	11	20	1	0	0	1	2	0	1	1	1	1	0	3	0	1	0	1	1	0	0	1	4	3	3	2	3	1	1.2	0.75	0	3.39496	-0.394958	3.26667
83	12	20	1	0	0	1	3	0	2	0	0	1	0	5	0	0	0	2	0	0	0	3	2	3	3	2	2	2	2.2	0	0	2.81513	0.184874	3.26667
83	13	20	1	0	0	1	3	0	1	0	5	1	0	5	0	0	0	1	0	0	0	1	1	3	3	2	2	1	1.4	0	0	2.2605	0.739496	3.26667
83	14	20	1	0	0	1	3	0	2	3	0	3	0	5	0	4	0	3	3	0	2	3	2	3	4	1	2	2	2.8	3	0	2.99145	0.00854701	3.26667
83	15	20	1	0	0	1	3	0	3	1	0	3	0	5	0	2	0	3	1	0	0	2	4	4	4	1	4	2	2.8	1	0	3.66949	0.330508	3.26667
84	1	19	1	0	0	1	3	0	3	2	5	2	0	5	0	2	0	2	1	0	2	2	1	3	2	2	1	2	2.4	1.75	0	3.21849	-0.218487	3.26667
84	2	19	1	0	0	1	5	0	5	4	5	5	0	4	0	5	0	4	5	0	4	4	2	3	4	1	3	4	4.6	4.5	0	3.67227	-0.672269	3.26667
84	3	19	1	0	0	1	4	0	5	4	3	4	1	5	0	3	0	3	4	0	3	4	3	4	4	1	4	3	4	3.5	0.2	3.66387	0.336134	3.26667
84	4	19	1	0	0	1	4	1	3	2	0	4	1	0	0	1	0	4	3	0	2	3	4	4	4	1	5	4	3.6	2	0.4	3.53782	0.462185	3.26667
84	5	19	1	0	0	1	3	0	3	1	0	3	0	3	0	2	0	3	3	0	0	3	3	3	3	2	4	4	3	1.5	0	2.10924	0.890756	3.26667
84	6	19	1	0	0	1	3	0	4	4	4	4	1	3	0	3	0	3	3	0	3	4	1	3	4	1	3	2	3.6	3.25	0.2	3.18487	-0.184874	3.26667
84	7	19	1	0	0	1	4	0	3	4	4	3	0	4	0	3	0	3	3	0	2	2	2	4	4	1	3	3	3	3	0	3.16807	0.831933	3.26667
84	8	19	1	0	0	1	1	0	4	3	3	3	0	3	0	3	0	3	2	0	0	2	4	3	4	2	4	4	2.6	2	0	3.71901	-0.719008	3.26667
84	9	19	1	0	0	1	4	3	3	4	1	3	0	2	0	3	0	3	4	0	4	3	1	2	3	2	2	2	3.2	3.75	0.6	2.57143	-0.571429	3.26667
84	10	19	1	0	0	1	4	0	3	3	4	2	1	4	0	4	0	2	4	0	3	3	2	3	4	2	2	3	2.8	3.5	0.2	3.71429	-0.714286	3.26667
84	11	19	1	0	0	1	3	1	4	3	1	3	1	3	0	3	0	4	3	0	3	3	4	3	3	2	4	3	3.4	3	0.4	3.39496	-0.394958	3.26667
84	12	19	1	0	0	1	3	0	1	1	4	2	2	4	0	1	0	3	1	0	3	3	1	2	1	2	1	2	2.4	1.5	0.4	2.81513	-0.815126	3.26667
84	13	19	1	0	0	1	4	0	3	3	3	4	2	1	0	1	0	3	3	0	3	3	1	4	3	1	2	5	3.4	2.5	0.4	2.2605	1.7395	3.26667
84	14	19	1	0	0	1	4	0	5	4	1	3	2	4	0	3	0	3	3	0	2	3	1	4	3	2	2	5	3.6	3	0.4	2.99145	1.00855	3.26667
84	15	19	1	0	0	1	3	0	3	2	1	4	0	5	0	3	0	4	3	0	1	3	4	4	4	2	4	4	3.4	2.25	0	3.66949	0.330508	3.26667
85	1	19	0	0	0	1	3	1	3	2	2	3	1	3	1	1	1	2	1	1	1	1	2	3	3	2	3	3	2.4	1.25	1	3.21849	-0.218487	3.13333
85	2	19	0	0	0	1	4	1	4	4	4	4	1	4	0	3	0	4	4	1	3	3	3	4	4	1	5	3	3.8	3.5	0.6	3.67227	0.327731	3.13333
85	3	19	0	0	0	1	3	2	3	3	2	3	2	3	1	2	1	3	2	1	2	3	3	3	3	2	4	3	3	2.25	1.4	3.66387	-0.663866	3.13333
85	4	19	0	0	0	1	4	1	4	3	3	4	1	3	1	2	1	4	3	1	2	3	3	3	3	2	3	3	3.8	2.5	1	3.53782	-0.537815	3.13333
85	5	19	0	0	0	1	2	2	1	1	1	1	1	1	3	1	3	1	1	3	1	1	2	2	2	2	3	3	1.2	1	2.4	2.10924	-0.109244	3.13333
85	6	19	0	0	0	1	4	0	4	3	3	4	1	4	0	3	0	4	2	1	2	3	2	4	4	2	4	3	3.8	2.5	0.4	3.18487	0.815126	3.13333
85	7	19	0	0	0	1	3	1	3	3	3	3	1	3	0	3	0	3	3	0	3	3	2	3	3	2	3	3	3	3	0.4	3.16807	-0.168067	3.13333
85	8	19	0	0	0	1	4	1	4	4	4	4	1	3	0	3	0	4	3	0	2	3	3	3	3	2	3	3	3.8	3	0.4	3.71901	-0.719008	3.13333
85	9	19	0	0	0	1	4	1	4	3	2	4	4	3	1	2	1	3	3	1	2	2	2	3	3	2	3	3	3.4	2.5	1.6	2.57143	0.428571	3.13333
85	10	19	0	0	0	1	4	0	4	4	4	4	1	3	0	4	0	4	4	0	3	3	3	4	4	1	4	3	3.8	3.75	0.2	3.71429	0.285714	3.13333
85	11	19	0	0	0	1	4	1	4	3	3	4	1	3	0	2	0	4	3	1	2	2	4	3	3	2	5	3	3.6	2.5	0.6	3.39496	-0.394958	3.13333
85	12	19	0	0	0	1	3	1	3	2	3	3	1	3	0	2	0	3	2	0	1	3	2	3	3	2	3	3	3	1.75	0.4	2.81513	0.184874	3.13333
85	13	19	0	0	0	1	4	1	4	3	3	4	1	3	0	2	0	4	2	0	2	3	2	3	3	2	3	3	3.8	2.25	0.4	2.2605	0.739496	3.13333
85	14	19	0	0	0	1	3	1	3	2	3	3	1	3	0	3	0	3	2	0	2	3	2	3	3	2	3	3	3	2.25	0.4	2.99145	0.00854701	3.13333
85	15	19	0	0	0	1	3	1	4	3	3	4	1	3	1	3	1	3	3	1	2	3	3	3	4	2	4	3	3.4	2.75	1	3.66949	-0.669492	3.13333
86	16	19	0	0	1	0	2	0	2	4	3	3	0	2	0	3	0	2	3	0	2	2	4	3	4	1	5	4	2.2	3	0	3.11864	-0.118644	3.33333
86	17	19	0	0	1	0	0	0	0	1	5	0	0	3	0	1	0	0	0	0	1	0	1	3	3	2	1	1	0	0.75	0	2.70085	0.299145	3.33333
86	18	19	0	0	1	0	3	0	3	3	0	2	1	0	0	0	0	4	0	0	0	3	4	4	4	1	5	4	3	0.75	0.2	3.68644	0.313559	3.33333
86	19	19	0	0	1	0	2	0	0	3	0	2	0	0	0	0	0	3	0	0	0	3	3	4	3	2	3	3	2	0.75	0	2.33898	1.66102	3.33333
86	20	19	0	0	1	0	0	0	0	4	2	0	2	0	0	3	0	0	2	0	1	0	4	4	4	1	5	5	0	2.5	0.4	3.5	0.5	3.33333
86	21	19	0	0	1	0	0	0	0	1	0	1	0	0	0	0	0	1	0	0	0	1	4	3	3	2	4	4	0.6	0.25	0	2.47458	0.525424	3.33333
86	22	19	0	0	1	0	1	0	0	4	0	2	0	0	0	4	2	1	4	0	4	1	1	3	3	2	2	4	1	4	0.4	2.69231	0.307692	3.33333
86	23	19	0	0	1	0	2	0	0	2	1	1	0	3	0	2	0	0	2	0	0	1	1	3	3	2	2	3	0.8	1.5	0	3.37288	-0.372881	3.33333
86	24	19	0	0	1	0	0	0	0	3	0	0	0	0	0	3	0	0	2	0	1	0	4	4	4	1	5	4	0	2.25	0	3.50847	0.491525	3.33333
86	25	19	0	0	1	0	1	0	0	2	4	0	1	0	0	1	0	0	1	0	1	0	2	4	3	2	2	3	0.2	1.25	0.2	3.11864	0.881356	3.33333
86	26	19	0	0	1	0	0	1	0	0	0	0	0	0	0	0	0	0	0	0	0	0	4	2	3	2	3	2	0	0	0.2	2.10169	-0.101695	3.33333
86	27	19	0	0	1	0	3	0	2	3	0	3	0	0	0	0	0	2	0	0	0	3	2	3	3	1	2	3	2.6	0.75	0	3.26271	-0.262712	3.33333
86	28	19	0	0	1	0	1	0	1	2	0	0	0	0	0	0	0	3	3	0	2	0	4	3	4	1	5	4	1	1.75	0	2.87288	0.127119	3.33333
86	29	19	0	0	1	0	1	0	0	2	0	1	0	0	0	0	0	1	3	0	0	1	1	3	3	2	3	3	0.8	1.25	0	3.55932	-0.559322	3.33333
86	30	19	0	0	1	0	3	0	2	0	0	3	0	0	0	0	0	3	0	0	0	3	4	4	4	1	5	4	2.8	0	0	3.61864	0.381356	3.33333
87	1	20	0	0	0	0	0	0	0	0	4	2	0	4	0	0	0	0	0	0	0	0	2	4	4	2	4	2	0.4	0	0	3.21849	0.781513	3.2
87	2	20	0	0	0	0	5	0	3	5	5	4	0	3	0	5	0	3	5	0	5	3	4	4	4	1	5	4	3.6	5	0	3.67227	0.327731	3.2
87	3	20	0	0	0	0	4	0	4	3	1	5	0	2	0	1	0	4	1	0	0	4	4	3	4	2	5	3	4.2	1.25	0	3.66387	-0.663866	3.2
87	4	20	0	0	0	0	5	0	4	5	0	5	0	1	0	1	0	5	0	0	0	4	3	3	4	1	5	5	4.6	1.5	0	3.53782	-0.537815	3.2
87	5	20	0	0	0	0	2	3	1	0	0	1	4	0	0	0	0	1	0	0	0	0	2	3	3	3	3	2	1	0	1.4	2.10924	0.890756	3.2
87	6	20	0	0	0	0	4	2	4	4	0	4	3	0	0	0	0	5	0	0	0	4	1	3	3	2	3	3	4.2	1	1	3.18487	-0.184874	3.2
87	7	20	0	0	0	0	5	0	4	5	5	4	0	0	0	5	0	3	5	0	5	4	2	4	4	1	5	5	4	5	0	3.16807	0.831933	3.2
87	8	20	0	0	0	0	4	0	4	4	2	4	0	0	0	4	0	4	2	0	2	4	3	3	3	2	4	4	4	3	0	3.71901	-0.719008	3.2
87	9	20	0	0	0	0	4	3	2	2	0	2	5	0	0	0	0	1	0	0	0	2	2	3	2	2	3	2	2.2	0.5	1.6	2.57143	0.428571	3.2
87	10	20	0	0	0	0	5	0	5	5	4	5	0	0	0	5	0	4	5	0	4	4	3	4	4	1	5	5	4.6	4.75	0	3.71429	0.285714	3.2
87	11	20	0	0	0	0	4	0	4	4	0	5	0	0	0	0	0	4	1	0	1	5	4	3	4	1	4	5	4.4	1.5	0	3.39496	-0.394958	3.2
87	12	20	0	0	0	0	4	0	3	4	0	4	0	0	0	0	0	5	1	0	0	4	1	3	4	1	3	5	4	1.25	0	2.81513	0.184874	3.2
87	13	20	0	0	0	0	2	0	1	1	4	0	0	0	0	0	0	1	0	0	0	1	1	2	2	2	2	2	1	0.25	0	2.2605	-0.260504	3.2
87	14	20	0	0	0	0	4	3	2	4	0	4	2	0	0	0	0	2	0	0	0	2	1	3	3	1	2	3	2.8	1	1	2.99145	0.00854701	3.2
87	15	20	0	0	0	0	2	2	2	4	3	4	0	0	0	0	0	4	2	0	0	4	3	3	4	1	4	4	3.2	1.5	0.4	3.66949	-0.669492	3.2
88	1	26	1	0	0	1	0	0	0	0	5	0	5	5	0	0	0	0	0	0	0	0	1	2	3	2	1	2	0	0	1	3.21849	-1.21849	3.13333
88	2	26	1	0	0	1	5	0	3	5	5	5	0	5	0	3	0	3	5	0	5	3	2	3	4	1	2	2	3.8	4.5	0	3.67227	-0.672269	3.13333
88	3	26	1	0	0	1	5	0	5	5	3	5	0	3	0	5	0	5	5	0	5	5	4	4	4	1	5	2	5	5	0	3.66387	0.336134	3.13333
88	4	26	1	0	0	1	1	1	0	0	0	0	0	2	0	0	0	0	0	0	0	0	2	2	2	2	2	3	0.2	0	0.2	3.53782	-1.53782	3.13333
88	5	26	1	0	0	1	3	0	3	2	0	3	0	0	0	3	0	3	3	0	1	2	3	3	3	2	3	3	2.8	2.25	0	2.10924	0.890756	3.13333
88	6	26	1	0	0	1	5	0	3	5	3	5	4	5	0	5	0	5	4	0	5	4	2	4	4	1	3	3	4.4	4.75	0.8	3.18487	0.815126	3.13333
88	7	26	1	0	0	1	5	0	5	5	2	5	0	5	0	5	0	5	5	0	5	5	2	3	4	1	4	5	5	5	0	3.16807	-0.168067	3.13333
88	8	26	1	0	0	1	4	0	4	5	1	5	0	3	0	5	0	5	5	0	4	4	4	4	4	1	5	5	4.4	4.75	0	3.71901	0.280992	3.13333
88	9	26	1	0	0	1	4	4	0	0	0	0	4	0	1	0	1	2	0	0	0	0	1	2	2	3	1	2	1.2	0	2	2.57143	-0.571429	3.13333
88	10	26	1	0	0	1	3	0	2	5	5	2	4	5	0	3	0	1	5	0	3	0	3	4	4	1	4	2	1.6	4	0.8	3.71429	0.285714	3.13333
88	11	26	1	0	0	1	5	0	5	5	1	5	0	2	0	5	0	5	5	0	5	5	4	4	4	1	5	3	5	5	0	3.39496	0.605042	3.13333
88	12	26	1	0	0	1	0	0	0	2	4	0	0	4	0	1	0	1	1	0	0	1	2	2	3	1	2	2	0.4	1	0	2.81513	-0.815126	3.13333
88	13	26	1	0	0	1	2	0	2	2	1	2	0	1	0	2	0	2	2	0	2	2	2	3	3	2	2	4	2	2	0	2.2605	0.739496	3.13333
88	14	26	1	0	0	1	4	0	4	5	0	5	0	3	0	4	0	4	4	0	4	4	2	3	3	1	2	4	4.2	4.25	0	2.99145	0.00854701	3.13333
88	15	26	1	0	0	1	5	0	3	5	0	4	0	5	0	5	0	4	4	0	4	4	4	4	4	1	5	5	4	4.5	0	3.66949	0.330508	3.13333
89	16	19	1	0	1	0	4	0	2	2	1	3	0	4	0	5	0	3	4	0	0	3	2	3	4	3	3	2	3	2.75	0	3.11864	-0.118644	3.06667
89	17	19	1	0	1	0	4	0	2	3	5	1	0	5	0	5	0	2	0	5	4	0	2	3	4	2	3	2	1.8	3	1	2.70085	0.299145	3.06667
89	18	19	1	0	1	0	5	0	2	1	2	4	0	5	0	3	0	3	0	4	0	2	4	4	4	1	5	3	3.2	1	0.8	3.68644	0.313559	3.06667
89	19	19	1	0	1	0	0	4	0	0	0	2	4	1	0	0	0	0	0	3	0	0	2	3	2	3	2	2	0.4	0	2.2	2.33898	0.661017	3.06667
89	20	19	1	0	1	0	5	0	3	4	5	3	0	5	0	4	0	2	1	0	4	2	4	3	4	2	4	3	3	3.25	0	3.5	-0.5	3.06667
89	21	19	1	0	1	0	3	3	2	1	2	3	2	0	3	3	0	3	0	1	0	3	4	3	3	3	3	2	2.8	1	1.8	2.47458	0.525424	3.06667
89	22	19	1	0	1	0	5	1	4	4	4	5	0	5	0	4	0	0	3	0	4	3	2	3	3	2	3	3	3.4	3.75	0.2	2.69231	0.307692	3.06667
89	23	19	1	0	1	0	5	0	4	4	5	2	0	5	0	3	0	4	0	0	0	3	2	3	4	1	3	4	3.6	1.75	0	3.37288	-0.372881	3.06667
89	24	19	1	0	1	0	4	0	3	2	5	3	2	3	0	5	0	4	0	0	0	3	4	3	4	2	5	3	3.4	1.75	0.4	3.50847	-0.508475	3.06667
89	25	19	1	0	1	0	2	0	2	5	5	2	1	5	0	5	0	4	2	0	5	2	2	3	4	2	3	3	2.4	4.25	0.2	3.11864	-0.118644	3.06667
89	26	19	1	0	1	0	4	3	2	0	0	2	3	4	0	1	0	2	0	2	0	2	4	3	3	3	3	2	2.4	0.25	1.6	2.10169	0.898305	3.06667
89	27	19	1	0	1	0	5	0	4	2	3	4	1	3	0	3	0	2	0	3	0	2	2	3	3	2	3	3	3.4	1.25	0.8	3.26271	-0.262712	3.06667
89	28	19	1	0	1	0	2	3	4	2	3	2	1	4	0	1	0	1	0	0	0	1	2	3	3	2	3	3	2	0.75	0.8	2.87288	0.127119	3.06667
89	29	19	1	0	1	0	5	1	3	0	1	4	2	4	0	4	0	0	0	2	0	4	3	2	3	3	3	4	3.2	1	1	3.55932	-1.55932	3.06667
89	30	19	1	0	1	0	5	0	4	2	4	5	0	5	0	3	0	4	0	0	0	5	4	4	4	1	5	3	4.6	1.25	0	3.61864	0.381356	3.06667
90	1	20	1	0	0	1	4	0	4	4	4	4	0	4	0	3	0	4	2	0	4	5	2	3	3	1	4	2	4.2	3.25	0	3.21849	-0.218487	3.33333
90	2	20	1	0	0	1	5	0	5	5	5	5	0	5	0	5	0	5	5	0	5	5	3	4	4	1	5	2	5	5	0	3.67227	0.327731	3.33333
90	3	20	1	0	0	1	4	1	4	4	2	4	2	3	1	3	0	4	1	1	3	4	4	4	4	2	4	2	4	2.75	1	3.66387	0.336134	3.33333
90	4	20	1	0	0	1	5	0	4	5	4	5	0	4	0	3	0	5	3	0	3	5	4	4	4	1	5	2	4.8	3.5	0	3.53782	0.462185	3.33333
90	5	20	1	0	0	1	2	3	2	1	2	2	3	2	3	0	3	0	0	3	0	0	1	1	1	3	1	2	1.2	0.25	3	2.10924	-1.10924	3.33333
90	6	20	1	0	0	1	4	0	3	3	3	3	2	3	1	1	1	2	1	2	1	3	2	3	4	2	4	2	3	1.5	1.2	3.18487	-0.184874	3.33333
90	7	20	1	0	0	1	5	0	4	3	4	4	2	4	0	3	0	4	4	0	3	4	2	3	3	2	4	2	4.2	3.25	0.4	3.16807	-0.168067	3.33333
90	8	20	1	0	0	1	5	0	5	5	5	5	0	5	0	5	0	5	5	0	5	5	4	4	4	1	5	2	5	5	0	3.71901	0.280992	3.33333
90	9	20	1	0	0	1	5	0	5	4	4	5	2	4	0	4	0	4	3	0	4	4	2	3	4	1	4	2	4.6	3.75	0.4	2.57143	0.428571	3.33333
90	10	20	1	0	0	1	5	0	5	5	5	5	0	5	0	5	0	5	5	0	5	5	4	4	4	1	5	2	5	5	0	3.71429	0.285714	3.33333
90	11	20	1	0	0	1	5	0	5	4	3	4	0	3	0	1	0	5	3	0	3	4	4	4	4	1	5	2	4.6	2.75	0	3.39496	0.605042	3.33333
90	12	20	1	0	0	1	5	1	4	3	3	4	1	4	0	3	0	4	2	1	3	4	2	3	3	2	3	2	4.2	2.75	0.6	2.81513	0.184874	3.33333
90	13	20	1	0	0	1	5	0	5	4	5	4	0	4	0	3	0	4	4	0	4	5	2	3	3	1	4	2	4.6	3.75	0	2.2605	0.739496	3.33333
90	14	20	1	0	0	1	5	1	5	5	4	5	0	4	0	4	0	5	4	0	4	5	4	3	4	1	5	2	5	4.25	0.2	2.99145	0.00854701	3.33333
90	15	20	1	0	0	1	5	0	5	5	5	5	0	5	0	4	0	5	4	0	4	5	4	4	4	1	5	2	5	4.25	0	3.66949	0.330508	3.33333
91	1	23	1	0	0	1	2	0	1	0	0	0	2	0	0	0	0	0	0	0	0	0	2	2	1	2	1	1	0.6	0	0.4	3.21849	-1.21849	3.53333
91	2	23	1	0	0	1	0	0	0	0	4	0	0	5	0	3	0	0	4	0	3	0	2	4	3	1	3	3	0	2.5	0	3.67227	0.327731	3.53333
91	3	23	1	0	0	1	0	0	0	0	0	0	0	0	0	0	0	0	0	0	0	0	4	4	4	2	5	1	0	0	0	3.66387	0.336134	3.53333
91	4	23	1	0	0	1	2	0	1	1	0	2	0	0	0	1	0	0	0	0	0	0	4	4	4	2	5	1	1	0.5	0	3.53782	0.462185	3.53333
91	5	23	1	0	0	1	2	0	0	2	0	0	0	0	0	2	0	1	0	0	0	0	3	4	3	1	5	1	0.6	1	0	2.10924	1.89076	3.53333
91	6	23	1	0	0	1	5	0	5	5	1	5	0	2	0	3	0	5	1	0	1	5	2	3	4	1	5	1	5	2.5	0	3.18487	-0.184874	3.53333
91	7	23	1	0	0	1	1	0	1	1	4	0	0	2	0	2	0	0	2	0	2	0	3	4	4	1	5	1	0.4	1.75	0	3.16807	0.831933	3.53333
91	8	23	1	0	0	1	3	0	3	4	0	3	0	0	0	1	0	3	0	0	3	3	4	4	4	1	5	1	3	2	0	3.71901	0.280992	3.53333
91	9	23	1	0	0	1	0	3	0	0	0	0	4	0	0	0	1	0	0	0	0	0	1	3	2	3	1	1	0	0	1.6	2.57143	0.428571	3.53333
91	10	23	1	0	0	1	3	0	3	3	5	3	0	4	0	4	0	3	4	0	3	2	4	4	4	1	5	1	2.8	3.5	0	3.71429	0.285714	3.53333
91	11	23	1	0	0	1	4	0	4	3	0	3	0	0	0	0	0	3	0	0	0	3	4	4	4	1	5	1	3.4	0.75	0	3.39496	0.605042	3.53333
91	12	23	1	0	0	1	5	0	5	4	5	5	0	0	0	2	0	5	4	0	4	5	2	4	4	1	5	1	5	3.5	0	2.81513	1.18487	3.53333
91	13	23	1	0	0	1	2	0	0	0	1	1	0	2	0	0	0	3	0	0	0	2	1	1	3	2	1	1	1.6	0	0	2.2605	-1.2605	3.53333
91	14	23	1	0	0	1	5	0	5	5	2	5	0	0	0	1	0	5	0	0	1	5	3	4	4	1	3	1	5	1.75	0	2.99145	1.00855	3.53333
91	15	23	1	0	0	1	2	0	2	1	4	1	0	1	0	0	0	2	0	0	0	1	4	4	4	1	5	1	1.6	0.25	0	3.66949	0.330508	3.53333
92	16	20	0	0	1	0	2	1	1	1	4	2	1	2	0	2	0	2	1	0	0	2	3	4	3	1	4	4	1.8	1	0.4	3.11864	0.881356	2.86667
92	17	20	0	0	1	0	0	0	0	3	4	0	0	2	0	0	0	0	3	0	1	0	1	2	2	2	1	2	0	1.75	0	2.70085	-0.700855	2.86667
92	18	20	0	0	1	0	2	2	1	0	0	1	1	0	0	0	0	0	0	0	0	0	4	3	3	2	3	2	0.8	0	0.6	3.68644	-0.686441	2.86667
92	19	20	0	0	1	0	4	2	3	0	0	4	2	0	0	0	0	3	0	0	0	3	2	2	3	2	2	5	3.4	0	0.8	2.33898	-0.338983	2.86667
92	20	20	0	0	1	0	2	0	0	2	4	2	0	0	0	0	0	0	0	0	0	1	4	4	4	1	2	5	1	0.5	0	3.5	0.5	2.86667
92	21	20	0	0	1	0	0	5	0	0	0	0	4	0	0	0	0	0	0	3	0	0	4	2	2	3	2	3	0	0	2.4	2.47458	-0.474576	2.86667
92	22	20	0	0	1	0	1	5	1	3	0	0	4	0	0	0	0	0	0	3	0	0	1	1	2	2	2	2	0.4	0.75	2.4	2.69231	-1.69231	2.86667
92	23	20	0	0	1	0	5	0	4	4	4	5	0	2	0	5	0	5	4	0	0	4	2	4	4	1	2	5	4.6	3.25	0	3.37288	0.627119	2.86667
92	24	20	0	0	1	0	0	0	0	4	5	0	0	2	0	0	0	0	0	0	0	0	3	3	3	2	4	5	0	1	0	3.50847	-0.508475	2.86667
92	25	20	0	0	1	0	2	0	0	5	5	3	0	5	0	3	0	0	5	0	5	1	1	3	3	1	2	5	1.2	4.5	0	3.11864	-0.118644	2.86667
92	26	20	0	0	1	0	0	5	0	0	0	0	5	0	1	0	0	0	0	5	0	0	2	1	1	3	1	2	0	0	3.2	2.10169	-1.10169	2.86667
92	27	20	0	0	1	0	0	1	0	0	2	0	0	0	0	3	0	0	0	0	0	0	2	3	3	2	2	4	0	0.75	0.2	3.26271	-0.262712	2.86667
92	28	20	0	0	1	0	4	0	2	0	3	1	0	0	0	0	0	3	0	0	0	3	2	4	3	1	3	5	2.6	0	0	2.87288	1.12712	2.86667
92	29	20	0	0	1	0	4	3	4	0	0	5	4	0	0	0	0	3	2	4	0	1	2	3	3	2	2	5	3.4	0.5	2.2	3.55932	-0.559322	2.86667
92	30	20	0	0	1	0	5	0	5	0	4	5	0	0	0	4	0	5	3	0	0	5	4	4	4	1	5	5	5	1.75	0	3.61864	0.381356	2.86667
93	16	21	0	0	1	1	0	0	2	0	0	2	0	0	0	0	0	0	0	0	0	0	3	3	4	1	2	3	0.8	0	0	3.11864	-0.118644	3
93	17	21	0	0	1	1	0	0	0	4	4	0	0	4	0	3	0	0	0	0	0	0	1	3	2	2	2	3	0	1.75	0	2.70085	0.299145	3
93	18	21	0	0	1	1	2	0	0	0	3	1	0	0	0	0	0	0	0	0	0	0	4	4	4	1	5	3	0.6	0	0	3.68644	0.313559	3
93	19	21	0	0	1	1	0	0	0	0	0	0	0	0	0	0	0	0	0	0	0	0	2	2	3	1	3	3	0	0	0	2.33898	-0.338983	3
93	20	21	0	0	1	1	0	0	0	0	5	0	0	0	0	0	0	0	0	0	0	0	4	4	4	2	4	3	0	0	0	3.5	0.5	3
93	21	21	0	0	1	1	0	1	0	0	0	0	0	0	0	0	0	0	0	0	0	0	3	2	3	2	3	2	0	0	0.2	2.47458	-0.474576	3
93	22	21	0	0	1	1	2	0	2	2	2	3	0	0	0	0	0	0	0	0	2	0	2	3	3	2	2	3	1.4	1	0	2.69231	0.307692	3
93	23	21	0	0	1	1	2	0	2	1	3	3	0	5	0	0	0	0	0	0	0	0	2	4	4	1	3	3	1.4	0.25	0	3.37288	0.627119	3
93	24	21	0	0	1	1	0	0	0	0	2	0	0	0	0	2	0	0	3	0	0	0	4	4	4	1	5	3	0	1.25	0	3.50847	0.491525	3
93	25	21	0	0	1	1	0	0	0	0	5	0	0	4	0	2	0	0	2	0	0	0	1	2	2	1	3	3	0	1	0	3.11864	-1.11864	3
93	26	21	0	0	1	1	0	3	0	0	0	0	0	0	0	0	0	0	0	0	0	0	3	2	3	2	2	2	0	0	0.6	2.10169	-0.101695	3
93	27	21	0	0	1	1	2	0	0	1	4	2	0	0	0	0	0	1	0	0	0	1	2	3	4	1	3	3	1.2	0.25	0	3.26271	-0.262712	3
93	28	21	0	0	1	1	0	0	0	0	4	0	0	0	0	0	0	0	3	0	0	1	3	3	3	2	3	3	0.2	0.75	0	2.87288	0.127119	3
93	29	21	0	0	1	1	2	0	2	3	0	2	0	0	0	0	0	3	2	0	0	3	2	3	4	2	2	3	2.4	1.25	0	3.55932	-0.559322	3
93	30	21	0	0	1	1	0	0	0	0	3	2	0	0	0	0	0	1	0	0	0	0	3	3	3	1	4	3	0.6	0	0	3.61864	-0.618644	3
94	1	20	1	0	0	1	3	0	2	2	0	3	0	2	0	2	0	2	2	0	2	3	2	3	3	2	3	3	2.6	2	0	3.21849	-0.218487	3
94	2	20	1	0	0	1	5	0	5	5	4	5	0	5	0	4	0	4	5	0	5	5	3	4	3	1	3	3	4.8	4.75	0	3.67227	0.327731	3
94	3	20	1	0	0	1	4	1	4	3	3	3	0	2	0	3	0	2	2	0	2	3	3	4	3	2	4	3	3.2	2.5	0.2	3.66387	0.336134	3
94	4	20	1	0	0	1	3	1	3	3	1	3	2	2	1	3	1	3	1	1	2	3	3	3	3	2	3	3	3	2.25	1.2	3.53782	-0.537815	3
94	5	20	1	0	0	1	1	1	2	1	0	1	0	1	0	1	0	2	0	0	0	2	2	2	2	2	3	3	1.6	0.5	0.2	2.10924	-0.109244	3
94	6	20	1	0	0	1	3	0	3	2	2	3	1	4	1	1	1	3	1	1	0	3	2	3	3	2	3	3	3	1	0.8	3.18487	-0.184874	3
94	7	20	1	0	0	1	3	0	3	1	1	3	0	2	0	2	0	3	0	0	0	3	2	3	3	2	3	3	3	0.75	0	3.16807	-0.168067	3
94	8	20	1	0	0	1	3	0	4	3	0	4	0	2	0	3	0	3	1	0	2	4	3	3	3	2	3	3	3.6	2.25	0	3.71901	-0.719008	3
94	9	20	1	0	0	1	3	3	4	4	2	4	3	2	1	3	0	3	3	0	2	4	2	2	3	2	3	3	3.6	3	1.4	2.57143	-0.571429	3
94	10	20	1	0	0	1	4	1	3	3	1	3	1	1	1	3	1	3	3	1	3	4	3	3	3	2	4	3	3.4	3	1	3.71429	-0.714286	3
94	11	20	1	0	0	1	4	0	4	3	2	3	1	4	0	3	0	3	3	0	3	4	2	3	3	2	3	3	3.6	3	0.2	3.39496	-0.394958	3
94	12	20	1	0	0	1	3	0	3	0	1	3	0	3	0	2	0	2	1	0	1	3	2	3	3	2	3	3	2.8	1	0	2.81513	0.184874	3
94	13	20	1	0	0	1	2	0	2	2	0	2	0	2	0	1	0	2	1	0	1	3	1	3	3	2	3	3	2.2	1.25	0	2.2605	0.739496	3
94	14	20	1	0	0	1	3	2	3	3	2	3	1	1	1	2	0	3	3	0	2	4	2	3	3	2	3	3	3.2	2.5	0.8	2.99145	0.00854701	3
94	15	20	1	0	0	1	4	0	4	2	3	4	0	0	0	3	0	3	2	0	2	4	3	3	3	2	4	3	3.8	2.25	0	3.66949	-0.669492	3
95	16	20	0	0	1	1	3	0	3	3	2	3	0	3	0	2	0	3	1	0	1	3	2	2	3	1	3	2	3	1.75	0	3.11864	-1.11864	2.6
95	17	20	0	0	1	1	1	0	1	4	4	1	0	4	0	4	0	1	2	0	3	1	2	3	2	1	3	2	1	3.25	0	2.70085	0.299145	2.6
95	18	20	0	0	1	1	3	0	3	3	2	3	0	3	0	2	0	2	3	0	0	3	4	4	4	1	3	2	2.8	2	0	3.68644	0.313559	2.6
95	19	20	0	0	1	1	3	1	2	0	0	1	0	2	0	1	0	1	1	0	1	1	3	3	3	1	3	2	1.6	0.75	0.2	2.33898	0.661017	2.6
95	20	20	0	0	1	1	1	0	1	2	5	2	0	4	0	1	0	1	1	0	1	1	4	3	3	1	3	2	1.2	1.25	0	3.5	-0.5	2.6
95	21	20	0	0	1	1	1	0	1	1	1	1	0	1	0	1	0	1	1	0	1	1	3	2	3	1	3	1	1	1	0	2.47458	-0.474576	2.6
95	22	20	0	0	1	1	1	1	0	0	0	0	0	0	0	0	0	0	0	0	0	0	1	2	3	1	3	1	0.2	0	0.2	2.69231	-0.692308	2.6
95	23	20	0	0	1	1	5	0	5	5	5	5	0	5	0	5	0	5	5	0	5	5	2	2	4	1	3	2	5	5	0	3.37288	-1.37288	2.6
95	24	20	0	0	1	1	1	0	0	1	1	0	0	1	0	2	0	0	1	0	2	1	4	4	4	1	3	2	0.4	1.5	0	3.50847	0.491525	2.6
95	25	20	0	0	1	1	1	0	1	5	4	3	0	2	0	4	0	2	5	0	4	2	3	3	4	1	3	2	1.8	4.5	0	3.11864	-0.118644	2.6
95	26	20	0	0	1	1	3	0	2	2	2	2	0	2	0	2	0	2	2	0	2	3	4	2	4	1	3	2	2.4	2	0	2.10169	-0.101695	2.6
95	27	20	0	0	1	1	3	0	3	2	2	3	0	2	0	2	0	3	3	0	1	3	3	3	4	1	3	2	3	2	0	3.26271	-0.262712	2.6
95	28	20	0	0	1	1	1	0	0	0	1	0	0	2	0	0	0	0	0	0	0	0	2	1	2	1	3	2	0.2	0	0	2.87288	-1.87288	2.6
95	29	20	0	0	1	1	4	0	4	4	2	4	0	3	0	3	0	4	2	0	2	4	2	2	4	1	3	2	4	2.75	0	3.55932	-1.55932	2.6
95	30	20	0	0	1	1	4	0	3	1	3	4	0	2	0	1	0	3	1	0	1	3	3	3	3	1	3	2	3.4	1	0	3.61864	-0.618644	2.6
96	16	NA	NA	0	1	0	2	4	1	1	5	1	1	5	0	0	0	0	0	0	0	0	2	3	4	2	2	1	0.8	0.25	1	3.11864	-0.118644	3.06667
96	17	NA	NA	0	1	0	0	0	0	0	5	0	0	5	0	0	0	0	0	0	0	0	2	3	3	2	3	3	0	0	0	2.70085	0.299145	3.06667
96	18	NA	NA	0	1	0	3	0	3	0	2	3	0	3	0	0	0	0	0	0	0	0	4	4	4	2	3	3	1.8	0	0	3.68644	0.313559	3.06667
96	19	NA	NA	0	1	0	0	0	0	0	0	0	0	0	0	0	0	0	0	0	0	0	3	3	3	2	3	3	0	0	0	2.33898	0.661017	3.06667
96	20	NA	NA	0	1	0	1	0	0	0	3	0	0	3	0	0	0	0	0	0	0	0	4	3	3	2	3	3	0.2	0	0	3.5	-0.5	3.06667
96	21	NA	NA	0	1	0	0	0	0	0	0	0	0	0	0	0	0	0	0	0	0	0	3	3	3	2	3	3	0	0	0	2.47458	0.525424	3.06667
96	22	NA	NA	0	1	0	5	0	5	5	5	5	0	5	0	5	0	5	5	0	5	5	4	4	4	4	5	4	5	5	0	2.69231	1.30769	3.06667
96	23	NA	NA	0	1	0	1	0	0	0	4	0	0	4	0	0	0	0	0	0	0	0	2	3	3	2	3	3	0.2	0	0	3.37288	-0.372881	3.06667
96	24	NA	NA	0	1	0	1	1	1	0	4	0	0	0	0	0	0	0	0	0	0	0	4	3	3	2	3	3	0.4	0	0.2	3.50847	-0.508475	3.06667
96	25	NA	NA	0	1	0	0	0	0	0	5	0	0	5	0	0	0	0	0	0	0	0	4	4	4	1	5	5	0	0	0	3.11864	0.881356	3.06667
96	26	NA	NA	0	1	0	0	2	0	0	0	0	0	0	0	0	0	0	0	0	0	0	2	2	2	3	3	3	0	0	0.4	2.10169	-0.101695	3.06667
96	27	NA	NA	0	1	0	1	0	1	1	5	1	1	5	0	0	0	0	0	0	0	0	3	3	4	2	3	3	0.6	0.25	0.2	3.26271	-0.262712	3.06667
96	28	NA	NA	0	1	0	0	0	0	0	0	0	0	0	0	0	0	0	0	0	0	0	3	2	2	2	3	3	0	0	0	2.87288	-0.872881	3.06667
96	29	NA	NA	0	1	0	1	0	0	0	0	0	0	0	0	0	0	0	0	0	0	1	4	3	3	2	3	3	0.4	0	0	3.55932	-0.559322	3.06667
96	30	NA	NA	0	1	0	3	0	3	1	1	3	0	3	0	0	0	3	0	0	0	0	4	3	3	2	3	3	2.4	0.25	0	3.61864	-0.618644	3.06667
97	1	19	1	0	0	0	1	2	0	0	3	0	0	2	2	0	3	1	0	0	0	0	1	3	1	3	1	1	0.4	0	1.4	3.21849	-0.218487	3.06667
97	2	19	1	0	0	0	5	0	0	5	5	4	0	5	0	5	0	0	5	0	5	5	4	4	4	1	5	1	2.8	5	0	3.67227	0.327731	3.06667
97	3	19	1	0	0	0	1	4	1	1	1	1	4	3	0	0	0	0	0	0	0	0	3	3	2	3	3	1	0.6	0.25	1.6	3.66387	-0.663866	3.06667
97	4	19	1	0	0	0	5	0	5	5	5	5	0	4	0	5	0	5	4	0	1	4	4	4	4	1	5	5	4.8	3.75	0	3.53782	0.462185	3.06667
97	5	19	1	0	0	0	5	0	5	5	5	5	0	5	0	3	0	5	3	0	1	4	1	2	3	2	4	5	4.8	3	0	2.10924	-0.109244	3.06667
97	6	19	1	0	0	0	5	0	5	5	5	5	0	5	0	5	0	5	4	0	0	5	1	4	4	1	3	5	5	3.5	0	3.18487	0.815126	3.06667
97	7	19	1	0	0	0	5	0	2	4	5	0	0	5	0	5	0	1	4	0	5	3	4	3	3	2	3	2	2.2	4.5	0	3.16807	-0.168067	3.06667
97	8	19	1	0	0	0	3	0	4	1	5	0	0	5	0	1	0	1	5	0	0	1	4	3	3	2	4	1	1.8	1.75	0	3.71901	-0.719008	3.06667
97	9	19	1	0	0	0	5	0	5	4	0	5	0	5	0	1	0	5	5	0	1	5	4	4	4	1	5	1	5	2.75	0	2.57143	1.42857	3.06667
97	10	19	1	0	0	0	5	0	0	5	5	0	0	5	0	5	0	3	5	0	5	4	4	3	3	2	3	3	2.4	5	0	3.71429	-0.714286	3.06667
97	11	19	1	0	0	0	1	4	1	0	0	0	4	0	3	0	3	0	2	1	0	0	4	4	2	3	4	1	0.4	0.5	3	3.39496	0.605042	3.06667
97	12	19	1	0	0	0	4	0	1	5	5	3	0	4	0	0	0	5	3	1	1	4	2	2	3	2	5	5	3.4	2.25	0.2	2.81513	-0.815126	3.06667
97	13	19	1	0	0	0	0	3	0	0	5	0	4	0	0	0	0	0	0	0	0	0	1	1	1	3	2	1	0	0	1.4	2.2605	-1.2605	3.06667
97	14	19	1	0	0	0	2	5	0	0	0	1	5	3	2	5	1	0	4	1	0	2	1	2	1	2	3	3	1	2.25	2.8	2.99145	-0.991453	3.06667
97	15	19	1	0	0	0	1	0	3	3	5	2	1	5	1	4	1	4	4	0	0	2	4	4	4	1	5	5	2.4	2.75	0.6	3.66949	0.330508	3.06667
98	16	21	1	0	1	0	4	0	4	4	3	4	0	5	0	4	0	4	4	0	4	4	3	3	4	1	5	5	4	4	0	3.11864	-0.118644	3
98	17	21	1	0	1	0	0	0	0	5	5	0	0	5	0	5	0	2	5	0	5	0	2	4	4	1	3	3	0.4	5	0	2.70085	1.29915	3
98	18	21	1	0	1	0	4	0	3	3	2	3	0	5	0	3	0	3	3	0	3	3	4	3	4	2	5	4	3.2	3	0	3.68644	-0.686441	3
98	19	21	1	0	1	0	1	4	1	1	1	0	4	4	2	1	2	2	0	1	1	3	2	2	2	3	3	2	1.4	0.75	2.6	2.33898	-0.338983	3
98	20	21	1	0	1	0	3	1	2	2	4	2	3	5	0	2	1	2	1	2	1	2	4	3	4	2	5	2	2.2	1.5	1.4	3.5	-0.5	3
98	21	21	1	0	1	0	2	5	1	1	1	1	1	0	3	1	2	1	0	3	1	2	4	2	2	3	4	3	1.4	0.75	2.8	2.47458	-0.474576	3
98	22	21	1	0	1	0	4	0	4	4	3	5	1	5	0	3	0	4	2	0	5	5	2	3	3	2	5	4	4.4	3.5	0.2	2.69231	0.307692	3
98	23	21	1	0	1	0	0	1	0	1	0	0	0	3	0	0	1	0	1	0	0	0	2	2	3	2	3	2	0	0.5	0.4	3.37288	-1.37288	3
98	24	21	1	0	1	0	3	2	2	2	4	2	0	4	0	3	0	1	2	0	1	1	4	4	3	2	5	4	1.8	2	0.4	3.50847	0.491525	3
98	25	21	1	0	1	0	3	0	3	5	5	3	0	5	0	5	0	3	5	0	5	3	2	4	4	2	5	4	3	5	0	3.11864	0.881356	3
98	26	21	1	0	1	0	0	4	0	0	0	0	4	0	2	0	0	0	0	3	0	0	3	2	2	3	3	4	0	0	2.6	2.10169	-0.101695	3
98	27	21	1	0	1	0	3	0	1	0	5	0	0	5	0	3	0	0	1	0	1	0	2	3	3	2	4	4	0.8	1.25	0	3.26271	-0.262712	3
98	28	21	1	0	1	0	3	0	3	2	5	2	0	5	0	2	0	3	0	0	2	1	4	3	3	2	3	3	2.4	1.5	0	2.87288	0.127119	3
98	29	21	1	0	1	0	3	2	3	0	0	3	3	2	0	1	0	1	0	0	0	2	3	3	3	2	3	3	2.4	0.25	1	3.55932	-0.559322	3
98	30	21	1	0	1	0	5	0	5	4	2	5	0	3	0	2	0	5	0	0	2	5	4	4	4	1	5	5	5	2	0	3.61864	0.381356	3
99	16	20	0	0	1	1	5	0	5	1	1	4	0	3	0	5	0	4	3	0	1	4	2	3	4	1	2	3	4.4	2.5	0	3.11864	-0.118644	3.26667
99	17	20	0	0	1	1	0	0	0	5	5	0	0	5	0	3	0	0	4	0	4	1	2	3	2	1	3	3	0.2	4	0	2.70085	0.299145	3.26667
99	18	20	0	0	1	1	4	0	4	3	3	4	1	3	1	4	0	4	4	0	1	4	4	4	4	1	5	3	4	3	0.4	3.68644	0.313559	3.26667
99	19	20	0	0	1	1	3	2	3	0	0	2	0	3	0	2	0	2	0	0	0	1	2	2	2	3	3	3	2.2	0.5	0.4	2.33898	-0.338983	3.26667
99	20	20	0	0	1	1	3	0	2	4	4	2	0	5	0	1	0	0	4	0	3	2	3	4	4	1	4	3	1.8	3	0	3.5	0.5	3.26667
99	21	20	0	0	1	1	0	4	0	0	1	1	3	1	2	2	2	2	2	0	0	0	4	2	3	2	3	3	0.6	1	2.2	2.47458	-0.474576	3.26667
99	22	20	0	0	1	1	4	0	3	3	2	3	0	3	0	3	0	3	2	0	3	2	2	3	3	2	2	3	3	2.75	0	2.69231	0.307692	3.26667
99	23	20	0	0	1	1	5	0	5	1	2	5	0	5	0	5	0	4	3	0	1	4	2	3	3	2	2	3	4.6	2.5	0	3.37288	-0.372881	3.26667
99	24	20	0	0	1	1	1	0	0	1	3	0	0	2	0	3	0	0	3	0	0	0	4	4	2	1	4	3	0.2	1.75	0	3.50847	0.491525	3.26667
99	25	20	0	0	1	1	0	0	0	4	4	0	0	3	0	0	0	0	4	0	4	0	2	3	2	2	2	3	0	3	0	3.11864	-0.118644	3.26667
99	26	20	0	0	1	1	1	3	1	1	1	1	3	1	1	1	1	1	1	0	0	0	4	2	2	2	3	3	0.8	0.75	1.6	2.10169	-0.101695	3.26667
99	27	20	0	0	1	1	4	0	4	3	3	4	0	4	0	4	0	4	0	0	1	3	3	4	3	2	3	3	3.8	2	0	3.26271	0.737288	3.26667
99	28	20	0	0	1	1	5	0	4	1	3	4	0	4	0	2	0	5	3	0	0	5	4	4	4	1	4	3	4.6	1.5	0	2.87288	1.12712	3.26667
99	29	20	0	0	1	1	5	0	5	4	2	5	0	4	0	5	0	5	5	0	1	4	2	4	4	1	2	3	4.8	3.75	0	3.55932	0.440678	3.26667
99	30	20	0	0	1	1	4	0	4	2	4	4	0	3	0	4	0	5	4	0	1	5	3	4	3	2	4	3	4.4	2.75	0	3.61864	0.381356	3.26667
100	16	19	1	0	1	1	4	0	4	5	3	4	0	4	0	5	0	4	4	0	2	0	4	4	4	1	5	5	3.2	4	0	3.11864	0.881356	3.2
100	17	19	1	0	1	1	2	0	1	3	4	0	0	4	0	2	0	0	5	0	1	0	1	2	3	1	2	4	0.6	2.75	0	2.70085	-0.700855	3.2
100	18	19	1	0	1	1	5	0	4	3	1	5	0	5	0	5	0	4	5	0	2	0	4	4	4	1	5	4	3.6	3.75	0	3.68644	0.313559	3.2
100	19	19	1	0	1	1	2	1	0	0	1	0	0	4	0	3	0	0	1	0	0	0	1	2	2	2	3	3	0.4	1	0.2	2.33898	-0.338983	3.2
100	20	19	1	0	1	1	0	0	0	4	5	0	0	3	0	5	0	0	5	0	0	0	4	3	4	2	5	3	0	3.5	0	3.5	-0.5	3.2
100	21	19	1	0	1	1	4	0	3	3	3	4	0	2	0	4	0	3	1	0	0	1	4	3	3	1	5	3	3	2	0	2.47458	0.525424	3.2
100	22	19	1	0	1	1	3	3	2	3	0	3	0	0	0	5	0	3	4	0	3	0	2	3	3	2	2	3	2.2	3.75	0.6	2.69231	0.307692	3.2
100	23	19	1	0	1	1	3	0	2	4	2	0	0	0	0	3	0	1	4	0	0	0	2	4	4	2	4	4	1.2	2.75	0	3.37288	0.627119	3.2
100	24	19	1	0	1	1	0	0	0	0	3	0	0	1	0	5	0	0	4	0	0	0	4	4	4	1	5	5	0	2.25	0	3.50847	0.491525	3.2
100	25	19	1	0	1	1	0	0	0	5	5	0	0	3	0	3	0	0	4	0	4	0	1	3	3	2	1	3	0	4	0	3.11864	-0.118644	3.2
100	26	19	1	0	1	1	4	0	2	2	0	4	0	3	0	4	0	0	1	0	1	0	4	3	4	1	5	5	2	2	0	2.10169	0.898305	3.2
100	27	19	1	0	1	1	1	0	1	1	4	1	0	5	0	1	0	0	3	0	0	0	3	3	4	2	4	4	0.6	1.25	0	3.26271	-0.262712	3.2
100	28	19	1	0	1	1	0	0	0	0	2	0	0	2	0	0	0	0	0	0	0	0	2	2	2	2	2	3	0	0	0	2.87288	-0.872881	3.2
100	29	19	1	0	1	1	4	0	3	2	1	3	0	4	0	3	0	4	2	0	0	0	4	4	4	1	4	5	2.8	1.75	0	3.55932	0.440678	3.2
100	30	19	1	0	1	1	4	0	3	3	2	4	0	1	0	5	0	3	1	0	0	0	3	4	4	1	5	5	2.8	2.25	0	3.61864	0.381356	3.2
101	1	19	1	0	0	1	4	0	3	0	0	4	0	2	0	1	0	4	0	0	0	2	1	3	3	2	1	4	3.4	0.25	0	3.21849	-0.218487	3.06667
101	2	19	1	0	0	1	5	0	5	5	5	3	0	5	0	4	0	5	5	0	4	3	3	4	4	1	5	3	4.2	4.5	0	3.67227	0.327731	3.06667
101	3	19	1	0	0	1	4	0	4	1	1	5	0	3	1	0	0	4	0	0	1	3	3	4	4	2	5	4	4	0.5	0.2	3.66387	0.336134	3.06667
101	4	19	1	0	0	1	4	0	2	0	0	1	1	3	0	1	0	3	0	0	0	4	4	4	4	1	5	2	2.8	0.25	0.2	3.53782	0.462185	3.06667
101	5	19	1	0	0	1	0	4	0	0	0	0	2	1	4	0	5	0	0	4	0	0	1	1	1	4	1	1	0	0	3.8	2.10924	-1.10924	3.06667
101	6	19	1	0	0	1	5	0	4	3	4	5	0	0	0	4	0	5	5	0	2	3	2	3	4	1	3	2	4.4	3.5	0	3.18487	-0.184874	3.06667
101	7	19	1	0	0	1	4	0	1	3	5	2	0	4	0	3	0	4	5	0	2	4	2	3	4	1	4	3	3	3.25	0	3.16807	-0.168067	3.06667
101	8	19	1	0	0	1	5	0	4	4	5	4	0	0	0	5	0	2	0	0	0	4	3	4	4	2	2	2	3.8	2.25	0	3.71901	0.280992	3.06667
101	9	19	1	0	0	1	4	0	5	1	0	4	0	4	0	1	0	4	1	0	0	3	2	3	3	2	5	2	4	0.75	0	2.57143	0.428571	3.06667
101	10	19	1	0	0	1	3	0	4	5	5	1	0	5	0	5	0	4	5	0	2	1	4	4	4	1	3	3	2.6	4.25	0	3.71429	0.285714	3.06667
101	11	19	1	0	0	1	4	1	3	0	0	3	0	4	0	0	0	4	0	0	2	3	4	4	3	2	3	4	3.4	0.5	0.2	3.39496	0.605042	3.06667
101	12	19	1	0	0	1	2	1	3	1	5	0	0	0	0	4	0	1	5	0	0	1	1	2	2	2	1	2	1.4	2.5	0.2	2.81513	-0.815126	3.06667
101	13	19	1	0	0	1	0	1	0	0	5	0	0	3	1	0	1	0	0	2	0	0	1	1	1	4	2	2	0	0	1	2.2605	-1.2605	3.06667
101	14	19	1	0	0	1	2	3	2	0	0	1	3	1	0	0	1	1	0	1	0	0	1	3	2	2	3	3	1.2	0	1.6	2.99145	0.00854701	3.06667
101	15	19	1	0	0	1	3	1	3	2	3	1	0	4	0	2	0	3	1	0	0	0	2	3	3	2	2	3	2	1.25	0.2	3.66949	-0.669492	3.06667
102	16	19	1	0	1	1	3	0	2	3	2	2	0	3	0	1	0	2	2	0	2	2	2	3	3	1	3	4	2.2	2	0	3.11864	-0.118644	3
102	17	19	1	0	1	1	3	0	0	4	4	0	0	5	0	3	0	0	3	0	4	0	1	2	2	1	2	2	0.6	3.5	0	2.70085	-0.700855	3
102	18	19	1	0	1	1	4	0	4	4	2	4	0	3	0	3	0	4	3	0	3	3	4	4	4	1	5	5	3.8	3.25	0	3.68644	0.313559	3
102	19	19	1	0	1	1	2	0	2	2	2	3	0	1	0	2	0	3	0	0	2	3	2	3	3	1	5	5	2.6	1.5	0	2.33898	0.661017	3
102	20	19	1	0	1	1	2	0	1	2	4	2	0	4	0	4	0	2	3	0	3	2	4	3	3	1	5	5	1.8	3	0	3.5	-0.5	3
102	21	19	1	0	1	1	2	0	2	1	2	2	0	2	0	2	0	2	1	0	1	1	3	3	3	1	4	4	1.8	1.25	0	2.47458	0.525424	3
102	22	19	1	0	1	1	2	2	2	1	1	2	2	1	0	1	0	1	NA	0	1	1	2	3	2	2	1	2	1.6	1	0.8	2.69231	0.307692	3
102	23	19	1	0	1	1	2	0	2	2	2	2	0	3	0	2	0	1	3	0	1	2	2	3	4	2	3	3	1.8	2	0	3.37288	-0.372881	3
102	24	19	1	0	1	1	3	0	2	2	2	2	0	2	0	2	0	1	1	0	2	2	4	3	4	1	5	5	2	1.75	0	3.50847	-0.508475	3
102	25	19	1	0	1	1	3	0	3	4	5	4	0	4	0	4	0	3	4	0	4	3	2	3	4	1	5	5	3.2	4	0	3.11864	-0.118644	3
102	26	19	1	0	1	1	1	4	0	0	0	0	0	0	0	0	0	0	0	1	0	0	3	2	3	2	2	2	0.2	0	1	2.10169	-0.101695	3
102	27	19	1	0	1	1	3	0	2	3	2	3	0	2	0	2	0	3	2	0	2	3	2	3	3	1	4	5	2.8	2.25	0	3.26271	-0.262712	3
102	28	19	1	0	1	1	2	0	1	1	3	2	0	3	0	1	0	2	2	0	1	2	3	2	3	2	3	3	1.8	1.25	0	2.87288	-0.872881	3
102	29	19	1	0	1	1	4	0	4	4	2	5	0	2	0	4	0	4	4	0	5	4	4	4	4	1	5	5	4.2	4.25	0	3.55932	0.440678	3
102	30	19	1	0	1	1	5	0	5	5	3	5	0	4	0	4	0	5	4	0	4	5	4	4	4	1	5	5	5	4.25	0	3.61864	0.381356	3
103	16	19	1	0	1	0	4	0	3	4	5	4	1	3	0	4	0	5	3	0	1	4	3	3	3	1	4	2	4	3	0.2	3.11864	-0.118644	2.86667
103	17	19	1	0	1	0	2	0	2	3	4	3	2	4	0	3	0	2	3	0	3	2	1	2	3	2	3	2	2.2	3	0.4	2.70085	-0.700855	2.86667
103	18	19	1	0	1	0	5	0	5	5	3	5	0	4	0	3	0	5	2	0	4	4	4	4	4	1	3	3	4.8	3.5	0	3.68644	0.313559	2.86667
103	19	19	1	0	1	0	2	2	2	2	1	2	1	2	2	1	3	1	3	3	1	0	1	1	1	3	3	1	1.4	1.75	2.2	2.33898	-1.33898	2.86667
103	20	19	1	0	1	0	3	0	3	3	4	3	2	4	0	4	0	3	4	0	3	4	4	4	4	1	3	3	3.2	3.5	0.4	3.5	0.5	2.86667
103	21	19	1	0	1	0	3	0	3	3	2	3	2	2	1	2	2	3	2	2	2	2	3	2	3	2	3	3	2.8	2.25	1.4	2.47458	-0.474576	2.86667
103	22	19	1	0	1	0	2	2	2	2	3	2	2	3	2	2	2	2	2	2	2	2	1	1	2	2	3	2	2	2	2	2.69231	-1.69231	2.86667
103	23	19	1	0	1	0	4	0	4	3	3	4	0	4	0	2	0	4	1	0	1	4	2	3	4	2	3	3	4	1.75	0	3.37288	-0.372881	2.86667
103	24	19	1	0	1	0	4	0	3	2	2	3	2	3	0	2	0	3	3	0	3	3	4	4	4	2	3	3	3.2	2.5	0.4	3.50847	0.491525	2.86667
103	25	19	1	0	1	0	1	0	1	3	4	1	0	5	0	1	0	1	3	0	2	0	2	3	3	2	3	3	0.8	2.25	0	3.11864	-0.118644	2.86667
103	26	19	1	0	1	0	4	0	3	3	2	4	0	3	0	2	0	4	0	0	0	3	3	2	3	2	3	3	3.6	1.25	0	2.10169	-0.101695	2.86667
103	27	19	1	0	1	0	4	0	3	1	5	3	0	5	0	2	0	3	1	0	0	4	2	3	3	2	3	3	3.4	1	0	3.26271	-0.262712	2.86667
103	28	19	1	0	1	0	4	0	4	2	5	3	0	4	0	1	0	4	3	0	2	4	3	3	3	2	3	3	3.8	2	0	2.87288	0.127119	2.86667
103	29	19	1	0	1	0	4	0	4	3	5	4	0	5	0	3	0	3	0	0	0	4	2	4	4	1	3	3	3.8	1.5	0	3.55932	0.440678	2.86667
103	30	19	1	0	1	0	5	0	5	3	3	5	0	4	0	2	0	5	2	0	3	5	4	4	4	1	3	3	5	2.5	0	3.61864	0.381356	2.86667
104	16	19	0	0	1	0	3	0	4	4	4	4	1	3	2	4	1	4	2	1	1	1	3	3	4	2	5	3	3.2	2.75	1	3.11864	-0.118644	2.93333
104	17	19	0	0	1	0	3	0	2	4	4	3	0	4	0	3	0	2	4	0	3	3	2	1	3	2	4	3	2.6	3.5	0	2.70085	-1.70085	2.93333
104	18	19	0	0	1	0	3	0	4	4	3	5	0	4	0	4	0	5	4	0	3	4	4	4	4	1	5	5	4.2	3.75	0	3.68644	0.313559	2.93333
104	19	19	0	0	1	0	0	0	0	2	3	3	0	2	0	0	0	2	0	0	0	0	2	1	2	2	3	3	1	0.5	0	2.33898	-1.33898	2.93333
104	20	19	0	0	1	0	4	NA	5	5	5	5	0	4	0	5	0	5	5	0	5	5	4	4	4	1	5	5	4.8	5	0	3.5	0.5	2.93333
104	21	19	0	0	1	0	0	4	0	0	0	0	4	3	1	0	0	0	0	2	0	0	2	1	2	3	3	3	0	0	2.2	2.47458	-1.47458	2.93333
104	22	19	0	0	1	0	3	4	4	4	3	4	4	4	0	4	0	3	3	0	3	3	2	1	3	2	2	3	3.4	3.5	1.6	2.69231	-1.69231	2.93333
104	23	19	0	0	1	0	4	0	5	5	5	5	0	5	0	4	0	4	4	0	5	5	4	4	4	1	5	5	4.6	4.5	0	3.37288	0.627119	2.93333
104	24	19	0	0	1	0	3	0	5	5	4	5	0	4	0	4	0	5	5	0	5	5	4	4	4	1	5	5	4.6	4.75	0	3.50847	0.491525	2.93333
104	25	19	0	0	1	0	3	0	5	5	5	5	0	4	0	5	0	4	5	0	5	4	2	2	4	1	3	3	4.2	5	0	3.11864	-1.11864	2.93333
104	26	19	0	0	1	0	3	4	4	0	0	4	4	2	0	3	0	3	0	3	0	2	4	4	3	2	5	3	3.2	0.75	2.2	2.10169	1.89831	2.93333
104	27	19	0	0	1	0	4	0	5	5	2	5	1	5	0	4	0	5	5	0	4	4	4	4	4	1	5	5	4.6	4.5	0.2	3.26271	0.737288	2.93333
104	28	19	0	0	1	0	3	0	5	5	4	4	0	5	0	2	0	3	2	0	2	3	4	3	3	2	4	3	3.6	2.75	0	2.87288	0.127119	2.93333
104	29	19	0	0	1	0	0	0	5	3	0	5	0	5	0	4	0	5	4	0	3	4	4	4	4	1	5	5	3.8	3.5	0	3.55932	0.440678	2.93333
104	30	19	0	0	1	0	3	0	5	4	3	5	0	3	0	4	0	5	2	0	1	3	4	4	4	1	5	5	4.2	2.75	0	3.61864	0.381356	2.93333
105	1	20	0	0	0	1	3	0	3	0	2	3	0	0	0	0	0	0	0	0	0	0	1	3	4	1	1	2	1.8	0	0	3.21849	-0.218487	3.26667
105	2	20	0	0	0	1	5	0	5	5	5	5	0	5	0	2	0	2	5	0	3	2	3	4	4	1	4	2	3.8	3.75	0	3.67227	0.327731	3.26667
105	3	20	0	0	0	1	4	0	4	3	1	4	0	4	0	0	0	2	4	0	0	1	4	4	4	1	5	2	3	1.75	0	3.66387	0.336134	3.26667
105	4	20	0	0	0	1	3	0	3	2	0	3	0	0	0	0	0	3	0	0	0	1	4	4	4	1	5	2	2.6	0.5	0	3.53782	0.462185	3.26667
105	5	20	0	0	0	1	0	1	0	0	0	0	0	0	0	0	0	0	0	0	0	0	2	2	2	3	1	2	0	0	0.2	2.10924	-0.109244	3.26667
105	6	20	0	0	0	1	3	1	3	1	2	3	0	3	0	0	0	3	0	0	0	2	1	3	4	1	2	2	2.8	0.25	0.2	3.18487	-0.184874	3.26667
105	7	20	0	0	0	1	3	0	3	3	3	3	0	0	0	0	0	0	4	0	4	0	2	4	4	1	3	2	1.8	2.75	0	3.16807	0.831933	3.26667
105	8	20	0	0	0	1	3	0	3	3	3	3	0	0	0	0	0	0	3	0	0	0	3	3	4	1	5	2	1.8	1.5	0	3.71901	-0.719008	3.26667
105	9	20	0	0	0	1	5	1	5	1	0	4	1	0	0	0	0	1	1	0	0	1	2	3	3	1	3	2	3.2	0.5	0.4	2.57143	0.428571	3.26667
105	10	20	0	0	0	1	3	0	3	3	4	3	0	4	0	0	0	0	4	0	3	0	2	4	4	1	5	2	1.8	2.5	0	3.71429	0.285714	3.26667
105	11	20	0	0	0	1	1	0	1	0	0	1	0	1	0	0	0	0	2	0	0	0	4	3	4	1	4	2	0.6	0.5	0	3.39496	-0.394958	3.26667
105	12	20	0	0	0	1	1	0	1	0	2	1	0	0	0	0	0	0	0	0	0	0	1	3	3	2	2	2	0.6	0	0	2.81513	0.184874	3.26667
105	13	20	0	0	0	1	3	0	3	0	3	3	0	3	0	0	0	3	0	0	0	3	2	3	3	2	1	2	3	0	0	2.2605	0.739496	3.26667
105	14	20	0	0	0	1	2	1	2	0	0	2	0	0	0	0	0	2	0	0	0	2	1	3	3	2	2	2	2	0	0.2	2.99145	0.00854701	3.26667
105	15	20	0	0	0	1	2	0	2	0	0	2	0	0	0	0	0	0	0	0	0	0	3	3	4	1	4	2	1.2	0	0	3.66949	-0.669492	3.26667
106	1	19	1	0	0	0	5	0	5	5	3	5	0	4	0	2	0	4	2	0	2	4	1	4	4	1	3	1	4.6	2.75	0	3.21849	0.781513	3.6
106	2	19	1	0	0	0	5	0	5	5	5	5	0	5	0	5	0	5	5	0	5	5	4	4	4	1	5	5	5	5	0	3.67227	0.327731	3.6
106	3	19	1	0	0	0	5	0	5	0	0	5	0	4	0	3	0	5	0	0	0	5	4	4	2	1	5	2	5	0.75	0	3.66387	0.336134	3.6
106	4	19	1	0	0	0	5	0	5	4	0	5	0	4	0	5	0	5	5	0	0	5	4	4	2	1	5	5	5	3.5	0	3.53782	0.462185	3.6
106	5	19	1	0	0	0	4	0	4	0	0	4	0	5	0	5	0	5	2	0	0	4	4	4	4	1	4	3	4.2	1.75	0	2.10924	1.89076	3.6
106	6	19	1	0	0	0	3	0	4	0	0	4	0	0	0	0	0	4	0	0	0	5	2	3	4	2	2	4	4	0	0	3.18487	-0.184874	3.6
106	7	19	1	0	0	0	5	0	5	5	5	5	0	4	0	5	0	3	5	0	5	5	2	3	4	1	4	5	4.6	5	0	3.16807	-0.168067	3.6
106	8	19	1	0	0	0	4	0	5	0	0	5	0	0	0	3	0	4	0	0	0	5	4	4	4	1	5	5	4.6	0.75	0	3.71901	0.280992	3.6
106	9	19	1	0	0	0	3	0	4	3	0	4	0	2	0	0	0	5	0	0	3	4	1	3	4	2	3	4	4	1.5	0	2.57143	0.428571	3.6
106	10	19	1	0	0	0	5	0	4	5	5	5	0	5	0	5	0	4	5	0	5	5	3	4	4	1	5	5	4.6	5	0	3.71429	0.285714	3.6
106	11	19	1	0	0	0	5	0	5	4	0	5	0	5	0	4	0	5	3	0	3	5	4	4	4	1	5	5	5	3.5	0	3.39496	0.605042	3.6
106	12	19	1	0	0	0	3	0	4	4	5	4	0	3	0	2	0	4	3	0	0	5	1	3	3	2	3	3	4	2.25	0	2.81513	0.184874	3.6
106	13	19	1	0	0	0	3	0	2	0	4	3	0	0	0	0	0	3	0	0	0	3	2	2	3	2	3	3	2.8	0	0	2.2605	-0.260504	3.6
106	14	19	1	0	0	0	5	0	4	5	0	5	0	5	0	4	0	5	3	0	0	5	3	4	4	1	5	5	4.8	3	0	2.99145	1.00855	3.6
106	15	19	1	0	0	0	5	0	4	5	0	5	0	4	0	5	0	5	5	0	5	5	4	4	4	1	5	5	4.8	5	0	3.66949	0.330508	3.6
107	16	19	1	0	1	1	4	0	4	4	3	4	0	4	0	2	0	4	1	0	3	3	4	4	4	1	3	3	3.8	2.5	0	3.11864	0.881356	3.2
107	17	19	1	0	1	1	0	3	0	1	5	0	3	2	3	3	3	0	2	2	1	0	1	3	1	3	2	2	0	1.75	2.8	2.70085	0.299145	3.2
107	18	19	1	0	1	1	3	0	3	5	5	2	1	4	0	4	0	1	3	0	0	1	4	4	4	1	5	3	2	3	0.2	3.68644	0.313559	3.2
107	19	19	1	0	1	1	0	0	0	0	0	0	0	0	0	0	0	0	0	0	0	0	2	2	3	2	3	3	0	0	0	2.33898	-0.338983	3.2
107	20	19	1	0	1	1	0	1	0	2	4	0	1	4	4	3	3	0	1	1	1	0	4	4	4	3	3	3	0	1.75	2	3.5	0.5	3.2
107	21	19	1	0	1	1	0	0	0	0	0	0	1	0	0	1	0	0	0	0	0	0	4	1	3	2	1	1	0	0.25	0.2	2.47458	-1.47458	3.2
107	22	19	1	0	1	1	2	1	2	2	1	2	2	0	0	1	0	2	1	0	2	2	3	3	4	2	3	3	2	1.5	0.6	2.69231	0.307692	3.2
107	23	19	1	0	1	1	1	1	1	3	3	1	1	5	0	3	0	0	1	0	1	0	1	4	4	2	3	3	0.6	2	0.4	3.37288	0.627119	3.2
107	24	19	1	0	1	1	0	0	0	3	5	0	0	3	0	5	0	0	3	0	2	0	4	4	3	1	5	3	0	3.25	0	3.50847	0.491525	3.2
107	25	19	1	0	1	1	0	0	0	1	5	0	0	3	0	5	0	0	3	0	1	0	1	3	1	2	3	3	0	2.5	0	3.11864	-0.118644	3.2
107	26	19	1	0	1	1	1	3	1	0	0	0	2	0	0	1	0	0	0	0	0	0	4	2	3	2	3	3	0.4	0.25	1	2.10169	-0.101695	3.2
107	27	19	1	0	1	1	2	0	2	5	4	3	0	3	0	4	0	4	2	0	2	3	4	4	4	1	3	3	2.8	3.25	0	3.26271	0.737288	3.2
107	28	19	1	0	1	1	5	0	5	3	2	5	0	3	0	2	0	5	1	0	0	3	4	4	3	1	3	3	4.6	1.5	0	2.87288	1.12712	3.2
107	29	19	1	0	1	1	2	2	0	1	0	2	0	1	0	2	0	2	0	1	0	0	1	2	3	2	3	3	1.2	0.75	0.6	3.55932	-1.55932	3.2
107	30	19	1	0	1	1	5	0	5	4	4	5	0	4	0	3	0	5	3	0	3	4	4	4	4	1	4	4	4.8	3.25	0	3.61864	0.381356	3.2
108	16	19	0	0	1	1	5	0	5	0	0	5	0	2	0	0	0	4	0	0	0	0	3	3	4	1	3	1	3.8	0	0	3.11864	-0.118644	3
108	17	19	0	0	1	1	NA	NA	NA	NA	NA	NA	NA	NA	NA	NA	NA	NA	NA	NA	NA	NA	NA	NA	NA	NA	NA	NA	NA	NA	NA	NA	NA	3
108	18	19	0	0	1	1	5	0	4	2	3	3	0	2	0	0	0	0	0	0	0	2	4	4	4	1	2	1	2.8	0.5	0	3.68644	0.313559	3
108	19	19	0	0	1	1	0	0	0	0	0	0	0	0	0	0	0	0	0	0	0	0	1	1	1	1	1	1	0	0	0	2.33898	-1.33898	3
108	20	19	0	0	1	1	0	0	0	0	4	0	0	0	0	0	0	0	0	0	0	0	2	2	3	2	2	1	0	0	0	3.5	-1.5	3
108	21	19	0	0	1	1	0	4	0	0	0	0	3	0	0	0	0	0	0	0	0	0	4	2	1	1	2	1	0	0	1.4	2.47458	-0.474576	3
108	22	19	0	0	1	1	NA	NA	NA	NA	NA	NA	NA	NA	NA	NA	NA	NA	NA	NA	NA	NA	NA	NA	NA	NA	NA	NA	NA	NA	NA	NA	NA	3
108	23	19	0	0	1	1	0	0	0	0	5	0	0	5	0	0	0	0	0	0	0	0	2	3	4	1	2	1	0	0	0	3.37288	-0.372881	3
108	24	19	0	0	1	1	0	0	0	0	0	0	0	0	0	0	0	0	0	0	0	0	4	3	2	1	4	1	0	0	0	3.50847	-0.508475	3
108	25	19	0	0	1	1	0	0	NA	4	4	0	0	0	0	4	0	0	5	0	5	1	2	3	3	2	1	1	0.25	4.5	0	3.11864	-0.118644	3
108	26	19	0	0	1	1	0	0	0	0	0	0	0	0	0	0	0	0	0	0	0	0	3	3	3	2	2	1	0	0	0	2.10169	0.898305	3
108	27	19	0	0	1	1	3	0	2	0	4	0	0	3	0	0	0	0	0	0	0	0	4	4	4	1	3	2	1	0	0	3.26271	0.737288	3
108	28	19	0	0	1	1	0	0	0	0	5	0	0	3	0	0	0	0	0	0	3	0	3	3	3	1	2	1	0	0.75	0	2.87288	0.127119	3
108	29	19	0	0	1	1	5	0	4	5	5	5	0	5	0	0	0	4	0	0	0	3	4	4	4	1	4	2	4.2	1.25	0	3.55932	0.440678	3
108	30	19	0	0	1	1	3	0	3	0	4	0	0	0	0	0	0	0	0	0	0	0	4	4	3	1	3	2	1.2	0	0	3.61864	0.381356	3
109	1	19	1	0	0	0	2	0	3	1	3	3	0	5	0	0	0	3	0	0	0	1	1	3	3	2	1	2	2.4	0.25	0	3.21849	-0.218487	2.66667
109	2	19	1	0	0	0	3	0	4	4	5	3	0	5	0	2	0	3	4	0	5	3	2	4	3	2	2	3	3.2	3.75	0	3.67227	0.327731	2.66667
109	3	19	1	0	0	0	4	0	4	2	1	5	1	4	0	0	0	4	3	0	0	3	4	4	4	2	4	3	4	1.25	0.2	3.66387	0.336134	2.66667
109	4	19	1	0	0	0	5	1	4	0	0	4	1	2	0	0	0	3	1	0	0	3	4	3	3	2	5	5	3.8	0.25	0.4	3.53782	-0.537815	2.66667
109	5	19	1	0	0	0	4	1	4	0	0	4	1	2	0	0	0	5	0	1	0	4	4	4	3	2	4	5	4.2	0	0.6	2.10924	1.89076	2.66667
109	6	19	1	0	0	0	4	1	4	0	0	3	1	0	0	0	0	4	0	0	0	3	1	3	3	2	2	3	3.6	0	0.4	3.18487	-0.184874	2.66667
109	7	19	1	0	0	0	2	0	2	5	5	2	0	4	0	3	0	2	4	0	4	2	2	2	3	1	2	3	2	4	0	3.16807	-1.16807	2.66667
109	8	19	1	0	0	0	3	0	3	0	4	2	0	5	0	3	0	3	2	0	0	2	3	3	4	1	4	3	2.6	1.25	0	3.71901	-0.719008	2.66667
109	9	19	1	0	0	0	1	3	1	0	0	1	3	2	0	0	0	1	0	0	0	1	1	2	3	3	1	2	1	0	1.2	2.57143	-0.571429	2.66667
109	10	19	1	0	0	0	2	0	2	5	5	2	0	4	0	5	0	2	4	0	4	2	2	2	4	1	1	3	2	4.5	0	3.71429	-1.71429	2.66667
109	11	19	1	0	0	0	3	1	3	0	0	3	1	0	0	0	0	3	0	0	0	2	4	3	2	2	3	2	2.8	0	0.4	3.39496	-0.394958	2.66667
109	12	19	1	0	0	0	4	0	4	0	4	4	0	3	0	0	0	4	0	0	0	3	1	2	2	2	1	2	3.8	0	0	2.81513	-0.815126	2.66667
109	13	19	1	0	0	0	1	1	0	0	3	1	0	0	0	0	0	0	0	0	0	1	1	1	1	3	1	1	0.6	0	0.2	2.2605	-1.2605	2.66667
109	14	19	1	0	0	0	2	1	2	0	0	1	1	1	0	0	0	2	0	0	0	1	1	1	2	3	1	2	1.6	0	0.4	2.99145	-1.99145	2.66667
109	15	19	1	0	0	0	3	0	3	2	4	4	0	3	0	1	0	3	0	0	0	3	3	3	3	2	2	4	3.2	0.75	0	3.66949	-0.669492	2.66667
110	16	19	0	0	1	0	2	0	2	1	3	2	0	2	0	0	0	1	0	0	1	1	4	3	4	1	5	1	1.6	0.5	0	3.11864	-0.118644	2.66667
110	17	19	0	0	1	0	0	0	0	0	3	0	3	3	0	0	0	0	1	0	3	0	1	3	3	2	1	1	0	1	0.6	2.70085	0.299145	2.66667
110	18	19	0	0	1	0	2	0	2	0	0	3	0	1	0	0	0	3	0	0	1	1	4	4	4	1	4	1	2.2	0.25	0	3.68644	0.313559	2.66667
110	19	19	0	0	1	0	0	1	0	0	0	0	0	0	0	0	0	0	0	0	0	0	2	2	2	2	1	1	0	0	0.2	2.33898	-0.338983	2.66667
110	20	19	0	0	1	0	0	0	0	2	2	0	1	0	0	0	0	0	0	0	1	0	4	3	3	1	3	1	0	0.75	0.2	3.5	-0.5	2.66667
110	21	19	0	0	1	0	0	1	0	0	0	0	0	0	0	0	0	0	0	0	0	0	3	2	2	1	3	1	0	0	0.2	2.47458	-0.474576	2.66667
110	22	19	0	0	1	0	0	1	0	0	0	0	1	0	0	0	0	0	0	0	1	0	2	1	2	1	1	1	0	0.25	0.4	2.69231	-1.69231	2.66667
110	23	19	0	0	1	0	1	0	0	2	2	1	0	3	0	0	0	0	1	0	0	0	2	3	4	1	3	1	0.4	0.75	0	3.37288	-0.372881	2.66667
110	24	19	0	0	1	0	0	0	0	0	0	0	0	0	0	0	0	0	0	0	0	0	4	3	2	1	3	1	0	0	0	3.50847	-0.508475	2.66667
110	25	19	0	0	1	0	0	0	0	0	2	0	0	0	0	0	0	0	1	0	1	0	1	3	3	1	1	1	0	0.5	0	3.11864	-0.118644	2.66667
110	26	19	0	0	1	0	0	0	0	0	0	0	0	0	0	0	0	0	0	0	0	0	3	1	2	1	1	1	0	0	0	2.10169	-1.10169	2.66667
110	27	19	0	0	1	0	0	0	0	0	3	0	1	2	0	0	0	0	0	0	0	0	1	3	3	1	1	1	0	0	0.2	3.26271	-0.262712	2.66667
110	28	19	0	0	1	0	1	0	1	0	3	1	0	3	0	0	0	2	0	0	0	0	3	3	4	1	4	1	1	0	0	2.87288	0.127119	2.66667
110	29	19	0	0	1	0	2	0	0	1	0	1	0	2	0	0	0	2	0	0	1	1	2	3	3	1	3	1	1.2	0.5	0	3.55932	-0.559322	2.66667
110	30	19	0	0	1	0	1	0	0	0	3	1	0	2	0	0	0	1	0	0	0	1	3	3	2	1	3	1	0.8	0	0	3.61864	-0.618644	2.66667
111	16	19	1	0	1	1	2	0	2	2	2	4	0	0	0	0	0	4	0	0	0	4	3	3	3	2	2	1	3.2	0.5	0	3.11864	-0.118644	3.46667
111	17	19	1	0	1	1	0	0	0	5	5	0	0	5	0	5	0	0	5	0	5	0	1	3	4	1	1	1	0	5	0	2.70085	0.299145	3.46667
111	18	19	1	0	1	1	4	0	3	4	1	3	1	5	0	3	0	3	4	0	3	3	4	4	4	1	5	1	3.2	3.5	0.2	3.68644	0.313559	3.46667
111	19	19	1	0	1	1	4	0	3	5	0	4	0	2	0	2	0	3	4	0	2	4	4	4	4	1	5	1	3.6	3.25	0	2.33898	1.66102	3.46667
111	20	19	1	0	1	1	0	0	0	5	0	0	0	5	0	5	0	5	3	0	3	2	4	4	4	1	4	1	1.4	4	0	3.5	0.5	3.46667
111	21	19	1	0	1	1	1	3	1	1	1	1	1	3	1	1	1	1	1	1	1	1	4	2	3	2	3	1	1	1	1.4	2.47458	-0.474576	3.46667
111	22	19	1	0	1	1	4	0	4	4	0	4	0	4	0	5	0	4	3	0	3	3	2	4	3	2	2	1	3.8	3.75	0	2.69231	1.30769	3.46667
111	23	19	1	0	1	1	5	0	5	5	0	5	0	4	0	5	0	5	5	0	1	3	2	4	4	1	3	1	4.6	4	0	3.37288	0.627119	3.46667
111	24	19	1	0	1	1	3	0	3	4	1	3	0	5	0	0	0	3	3	0	3	1	4	4	4	1	4	1	2.6	2.5	0	3.50847	0.491525	3.46667
111	25	19	1	0	1	1	5	0	5	5	5	5	0	5	0	5	0	5	5	0	5	5	2	4	4	1	3	1	5	5	0	3.11864	0.881356	3.46667
111	26	19	1	0	1	1	1	4	1	1	1	1	4	1	1	1	1	1	1	3	1	1	3	2	3	2	3	1	1	1	2.6	2.10169	-0.101695	3.46667
111	27	19	1	0	1	1	5	0	5	5	0	5	0	4	0	2	0	3	3	0	3	5	4	3	4	1	5	1	4.6	3.25	0	3.26271	-0.262712	3.46667
111	28	19	1	0	1	1	1	0	1	2	2	3	0	4	0	0	0	4	0	0	0	4	3	3	3	2	3	1	2.6	0.5	0	2.87288	0.127119	3.46667
111	29	19	1	0	1	1	2	0	2	4	0	2	0	0	0	0	0	1	0	0	0	0	3	4	3	2	4	1	1.4	1	0	3.55932	0.440678	3.46667
111	30	19	1	0	1	1	4	0	3	4	0	4	0	3	0	0	0	4	0	0	2	4	3	4	4	2	5	1	3.8	1.5	0	3.61864	0.381356	3.46667
112	1	20	0	0	0	1	5	2	5	5	3	5	3	5	0	4	0	5	1	0	1	5	1	3	4	2	1	1	5	2.75	1	3.21849	-0.218487	3.33333
112	2	20	0	0	0	1	5	0	5	5	5	4	0	5	0	2	0	2	5	0	5	1	2	3	4	2	3	1	3.4	4.25	0	3.67227	-0.672269	3.33333
112	3	20	0	0	0	1	3	0	3	5	5	2	0	3	0	5	0	0	0	0	0	1	4	3	3	2	5	1	1.8	2.5	0	3.66387	-0.663866	3.33333
112	4	20	0	0	0	1	5	1	5	5	0	5	4	5	2	2	1	5	0	0	0	3	4	4	4	1	5	5	4.6	1.75	1.6	3.53782	0.462185	3.33333
112	5	20	0	0	0	1	0	5	0	0	2	0	3	1	0	0	0	0	0	2	0	0	1	2	2	3	1	1	0	0	2	2.10924	-0.109244	3.33333
112	6	20	0	0	0	1	5	1	5	5	3	5	0	5	0	5	0	5	1	0	5	5	1	4	4	1	2	1	5	4	0.2	3.18487	0.815126	3.33333
112	7	20	0	0	0	1	5	0	5	5	2	5	0	5	0	5	0	5	5	0	5	5	2	4	4	1	5	4	5	5	0	3.16807	0.831933	3.33333
112	8	20	0	0	0	1	5	0	5	5	2	5	0	5	0	5	0	5	5	0	5	5	3	4	4	1	5	5	5	5	0	3.71901	0.280992	3.33333
112	9	20	0	0	0	1	4	5	5	4	0	4	4	2	0	3	1	5	5	0	4	3	2	2	3	3	2	1	4.2	4	2	2.57143	-0.571429	3.33333
112	10	20	0	0	0	1	5	0	5	5	4	5	0	5	0	5	0	5	5	0	5	5	3	4	4	1	4	3	5	5	0	3.71429	0.285714	3.33333
112	11	20	0	0	0	1	5	0	5	5	0	5	0	3	0	5	0	5	4	0	5	5	4	4	4	1	5	1	5	4.75	0	3.39496	0.605042	3.33333
112	12	20	0	0	0	1	4	2	4	5	1	4	2	2	0	4	0	4	0	0	2	4	2	3	3	2	1	2	4	2.75	0.8	2.81513	0.184874	3.33333
112	13	20	0	0	0	1	3	2	2	3	5	2	2	5	0	4	0	1	1	0	0	2	1	3	3	2	1	1	2	2	0.8	2.2605	0.739496	3.33333
112	14	20	0	0	0	1	5	3	5	5	0	5	1	5	0	2	0	5	3	0	2	5	1	3	4	1	4	4	5	3	0.8	2.99145	0.00854701	3.33333
112	15	20	0	0	0	1	4	1	5	5	1	5	1	2	0	3	0	5	2	0	4	4	3	4	4	1	5	2	4.6	3.5	0.4	3.66949	0.330508	3.33333
113	16	21	0	0	1	0	5	0	5	0	5	5	0	5	0	5	0	5	5	0	5	5	3	4	4	1	5	1	5	3.75	0	3.11864	0.881356	3.66667
113	17	21	0	0	1	0	0	0	0	5	5	0	0	5	0	0	0	0	5	0	3	0	1	4	3	1	1	1	0	3.25	0	2.70085	1.29915	3.66667
113	18	21	0	0	1	0	5	0	5	5	5	5	0	5	0	5	0	5	5	0	5	5	4	4	4	1	5	1	5	5	0	3.68644	0.313559	3.66667
113	19	21	0	0	1	0	3	0	3	3	3	3	3	0	0	0	0	3	0	0	0	0	1	2	2	2	3	1	2.4	0.75	0.6	2.33898	-0.338983	3.66667
113	20	21	0	0	1	0	5	0	5	5	5	5	0	5	0	5	0	5	5	0	5	5	4	4	4	1	5	1	5	5	0	3.5	0.5	3.66667
113	21	21	0	0	1	0	5	0	5	5	5	5	0	5	0	5	0	5	5	0	5	0	4	4	4	1	5	1	4	5	0	2.47458	1.52542	3.66667
113	22	21	0	0	1	0	5	0	5	5	5	5	0	5	0	5	0	5	5	0	5	5	1	4	4	1	1	1	5	5	0	2.69231	1.30769	3.66667
113	23	21	0	0	1	0	5	0	5	5	5	5	0	5	0	5	0	5	5	0	5	5	1	4	4	1	3	1	5	5	0	3.37288	0.627119	3.66667
113	24	21	0	0	1	0	5	0	5	5	5	5	0	5	0	5	0	5	5	0	5	5	4	4	4	1	5	1	5	5	0	3.50847	0.491525	3.66667
113	25	21	0	0	1	0	0	0	0	5	5	0	0	5	0	5	0	0	5	0	5	5	1	4	4	1	3	1	1	5	0	3.11864	0.881356	3.66667
113	26	21	0	0	1	0	2	5	0	0	0	0	5	0	0	0	0	0	0	5	0	0	3	1	2	3	1	1	0.4	0	3	2.10169	-1.10169	3.66667
113	27	21	0	0	1	0	5	0	5	5	5	5	0	5	0	5	0	5	5	0	5	5	4	4	4	1	5	1	5	5	0	3.26271	0.737288	3.66667
113	28	21	0	0	1	0	5	0	5	5	5	5	0	5	0	5	0	5	5	0	5	5	4	4	4	1	5	1	5	5	0	2.87288	1.12712	3.66667
113	29	21	0	0	1	0	5	0	5	5	5	5	0	5	0	5	0	5	5	0	5	5	4	4	4	1	5	1	5	5	0	3.55932	0.440678	3.66667
113	30	21	0	0	1	0	5	0	5	5	5	5	0	5	0	5	0	5	5	0	5	5	4	4	4	1	5	1	5	5	0	3.61864	0.381356	3.66667
114	1	20	0	0	0	1	1	0	2	0	3	1	0	4	0	0	0	2	0	0	0	0	1	4	4	1	1	1	1.2	0	0	3.21849	0.781513	3.6
114	2	20	0	0	0	1	5	0	3	3	5	5	0	4	0	3	0	5	5	0	4	2	4	4	4	1	5	1	4	3.75	0	3.67227	0.327731	3.6
114	3	20	0	0	0	1	5	0	5	2	2	5	0	2	0	0	0	5	0	0	0	2	4	4	4	1	5	1	4.4	0.5	0	3.66387	0.336134	3.6
114	4	20	0	0	0	1	2	0	3	0	0	4	1	0	0	0	0	3	0	0	0	2	4	4	4	1	5	1	2.8	0	0.2	3.53782	0.462185	3.6
114	5	20	0	0	0	1	0	2	0	0	0	0	0	0	0	0	0	0	0	0	0	0	1	2	2	3	1	1	0	0	0.4	2.10924	-0.109244	3.6
114	6	20	0	0	0	1	3	1	3	0	0	2	1	0	0	0	0	2	0	0	0	0	1	3	4	2	2	1	2	0	0.4	3.18487	-0.184874	3.6
114	7	20	0	0	0	1	5	0	5	5	5	5	0	3	0	3	0	3	5	0	5	2	3	4	4	1	4	1	4	4.5	0	3.16807	0.831933	3.6
114	8	20	0	0	0	1	3	0	4	1	5	4	0	4	0	1	0	3	3	0	0	2	4	4	4	1	5	1	3.2	1.25	0	3.71901	0.280992	3.6
114	9	20	0	0	0	1	2	1	2	0	0	2	1	0	0	0	0	0	0	0	0	1	1	2	3	2	3	1	1.4	0	0.4	2.57143	-0.571429	3.6
114	10	20	0	0	0	1	2	0	2	3	5	4	0	4	0	3	0	1	4	0	4	2	4	4	4	1	5	1	2.2	3.5	0	3.71429	0.285714	3.6
114	11	20	0	0	0	1	3	0	2	0	0	0	1	0	0	0	0	0	0	0	0	0	4	4	4	2	5	1	1	0	0.2	3.39496	0.605042	3.6
114	12	20	0	0	0	1	1	0	2	0	2	2	0	3	0	0	0	3	0	0	0	1	1	4	4	1	2	1	1.8	0	0	2.81513	1.18487	3.6
114	13	20	0	0	0	1	1	0	2	0	1	1	0	3	0	0	0	3	0	0	0	3	1	4	4	1	1	1	2	0	0	2.2605	1.7395	3.6
114	14	20	0	0	0	1	1	2	1	0	0	1	1	0	0	0	0	0	0	0	0	0	2	3	3	2	2	1	0.6	0	0.6	2.99145	0.00854701	3.6
114	15	20	0	0	0	1	4	0	4	3	3	5	0	2	0	0	0	4	0	0	0	4	4	4	4	1	4	1	4.2	0.75	0	3.66949	0.330508	3.6
115	1	20	1	0	0	0	3	0	2	2	3	3	2	5	0	1	0	1	2	0	1	3	2	3	4	2	2	2	2.4	1.5	0.4	3.21849	-0.218487	2.8
115	2	20	1	0	0	0	0	0	0	3	5	0	0	5	0	4	0	0	5	0	4	1	2	4	4	1	2	3	0.2	4	0	3.67227	0.327731	2.8
115	3	20	1	0	0	0	1	0	1	0	0	1	0	3	0	0	0	1	0	0	0	2	3	3	3	2	3	2	1.2	0	0	3.66387	-0.663866	2.8
115	4	20	1	0	0	0	2	0	1	0	0	2	0	3	0	1	0	2	0	0	0	1	4	3	4	1	5	4	1.6	0.25	0	3.53782	-0.537815	2.8
115	5	20	1	0	0	0	0	1	0	0	0	0	1	1	2	0	2	0	0	3	0	0	2	2	2	3	2	2	0	0	1.8	2.10924	-0.109244	2.8
115	6	20	1	0	0	0	2	0	2	1	0	3	0	1	0	0	0	3	0	0	0	2	1	3	3	2	1	3	2.4	0.25	0	3.18487	-0.184874	2.8
115	7	20	1	0	0	0	0	0	0	4	5	1	0	5	0	5	0	2	5	0	2	1	2	3	3	2	2	3	0.8	4	0	3.16807	-0.168067	2.8
115	8	20	1	0	0	0	1	0	1	1	2	0	0	3	0	3	0	0	1	0	0	1	4	2	4	2	5	3	0.6	1.25	0	3.71901	-1.71901	2.8
115	9	20	1	0	0	0	0	1	0	0	0	0	1	0	1	0	2	0	0	2	0	0	1	2	2	2	1	2	0	0	1.4	2.57143	-0.571429	2.8
115	10	20	1	0	0	0	2	0	3	2	4	1	0	1	0	5	0	0	3	0	1	0	3	4	4	2	4	3	1.2	2.75	0	3.71429	0.285714	2.8
115	11	20	1	0	0	0	0	0	0	0	0	0	1	1	0	1	0	0	0	0	0	0	4	2	4	2	5	2	0	0.25	0.2	3.39496	-1.39496	2.8
115	12	20	1	0	0	0	1	0	1	1	5	0	1	5	0	2	0	1	3	0	0	0	1	3	3	2	1	4	0.6	1.5	0.2	2.81513	0.184874	2.8
115	13	20	1	0	0	0	0	0	0	0	1	1	0	1	0	0	0	1	0	0	0	1	1	2	3	2	1	2	0.6	0	0	2.2605	-0.260504	2.8
115	14	20	1	0	0	0	1	0	0	1	2	0	0	4	0	1	0	0	1	0	0	0	3	3	4	2	4	3	0.2	0.75	0	2.99145	0.00854701	2.8
115	15	20	1	0	0	0	1	0	0	2	4	0	0	3	0	5	0	0	5	0	0	0	3	3	4	2	4	3	0.2	3	0	3.66949	-0.669492	2.8
116	16	21	1	0	1	1	3	0	4	3	4	4	1	5	1	4	1	4	2	1	3	4	4	3	3	2	3	1	3.8	3	0.8	3.11864	-0.118644	3.33333
116	17	21	1	0	1	1	0	0	1	0	5	1	4	5	1	3	4	0	0	1	0	1	1	3	4	4	1	1	0.6	0.75	2	2.70085	0.299145	3.33333
116	18	21	1	0	1	1	4	0	3	4	5	3	0	4	0	3	0	4	4	0	3	0	4	4	4	1	5	1	2.8	3.5	0	3.68644	0.313559	3.33333
116	19	21	1	0	1	1	3	4	1	4	4	4	1	5	4	4	1	4	1	4	1	1	4	4	3	2	3	3	2.6	2.5	2.8	2.33898	1.66102	3.33333
116	20	21	1	0	1	1	4	0	3	1	5	1	1	5	3	4	1	3	4	1	0	4	4	3	4	1	5	1	3	2.25	1.2	3.5	-0.5	3.33333
116	21	21	1	0	1	1	0	1	0	0	0	0	1	0	3	1	1	0	0	0	0	0	4	2	3	2	5	1	0	0.25	1.2	2.47458	-0.474576	3.33333
116	22	21	1	0	1	1	3	0	3	3	4	4	3	4	3	5	1	3	2	1	0	3	2	3	3	2	2	1	3.2	2.5	1.6	2.69231	0.307692	3.33333
116	23	21	1	0	1	1	5	0	4	4	5	4	1	4	1	4	1	4	1	1	4	4	4	4	3	2	5	1	4.2	3.25	0.8	3.37288	0.627119	3.33333
116	24	21	1	0	1	1	5	0	5	4	2	4	0	1	0	3	0	3	3	0	1	3	4	4	4	2	5	3	4	2.75	0	3.50847	0.491525	3.33333
116	25	21	1	0	1	1	4	0	3	5	5	4	1	5	1	3	1	4	2	0	2	4	2	3	4	1	3	3	3.8	3	0.6	3.11864	-0.118644	3.33333
116	26	21	1	0	1	1	0	4	3	0	1	1	4	0	4	0	3	0	1	1	0	0	4	3	4	2	5	1	0.8	0.25	3.2	2.10169	0.898305	3.33333
116	27	21	1	0	1	1	3	1	3	3	4	3	0	4	1	4	1	4	1	0	1	3	3	3	4	1	5	1	3.2	2.25	0.6	3.26271	-0.262712	3.33333
116	28	21	1	0	1	1	4	0	1	4	5	4	1	5	1	4	1	4	4	1	2	4	3	3	3	2	3	3	3.4	3.5	0.8	2.87288	0.127119	3.33333
116	29	21	1	0	1	1	5	0	5	3	5	3	0	5	0	4	1	4	3	1	0	1	3	4	3	1	5	5	3.6	2.5	0.4	3.55932	0.440678	3.33333
116	30	21	1	0	1	1	5	0	4	3	4	4	3	5	1	1	0	3	0	0	2	4	4	4	4	2	5	1	4	1.5	0.8	3.61864	0.381356	3.33333
117	1	22	1	0	0	1	4	0	3	4	5	3	0	5	0	3	0	3	3	0	3	3	1	3	3	2	3	3	3.2	3.25	0	3.21849	-0.218487	3.33333
117	2	22	1	0	0	1	5	0	4	5	5	3	0	5	0	5	0	3	5	0	5	3	2	3	4	1	5	5	3.6	5	0	3.67227	-0.672269	3.33333
117	3	22	1	0	0	1	5	0	5	5	5	5	0	5	0	4	0	5	5	0	3	5	4	4	4	1	5	5	5	4.25	0	3.66387	0.336134	3.33333
117	4	22	1	0	0	1	5	0	5	5	5	5	0	5	0	5	0	5	5	0	5	5	3	3	4	1	5	5	5	5	0	3.53782	-0.537815	3.33333
117	5	22	1	0	0	1	0	0	0	0	3	0	0	2	0	0	0	0	0	0	0	0	2	2	2	2	3	3	0	0	0	2.10924	-0.109244	3.33333
117	6	22	1	0	0	1	4	2	3	4	4	4	2	4	1	0	1	4	0	0	0	3	1	3	3	2	5	3	3.6	1	1.2	3.18487	-0.184874	3.33333
117	7	22	1	0	0	1	5	0	4	5	5	4	0	5	0	4	0	4	5	0	5	4	2	3	4	1	5	5	4.2	4.75	0	3.16807	-0.168067	3.33333
117	8	22	1	0	0	1	5	0	5	5	5	5	0	5	0	5	0	5	5	0	5	5	4	4	4	1	5	5	5	5	0	3.71901	0.280992	3.33333
117	9	22	1	0	0	1	3	3	3	4	4	3	3	4	3	4	1	3	4	0	4	3	1	3	4	2	3	2	3	4	2	2.57143	0.428571	3.33333
117	10	22	1	0	0	1	5	0	5	5	5	5	0	5	0	5	0	5	5	0	5	5	4	4	4	1	5	5	5	5	0	3.71429	0.285714	3.33333
117	11	22	1	0	0	1	5	0	5	5	5	5	0	5	0	5	0	5	5	0	5	5	4	4	4	1	5	5	5	5	0	3.39496	0.605042	3.33333
117	12	22	1	0	0	1	0	0	0	0	5	0	0	5	0	0	0	0	0	0	0	0	1	3	3	1	3	3	0	0	0	2.81513	0.184874	3.33333
117	13	22	1	0	0	1	2	0	2	2	5	2	0	4	2	0	0	0	0	0	0	2	1	3	3	2	3	3	1.6	0.5	0.4	2.2605	0.739496	3.33333
117	14	22	1	0	0	1	5	0	5	5	5	5	0	5	0	5	0	5	5	0	5	5	1	4	4	1	5	5	5	5	0	2.99145	1.00855	3.33333
117	15	22	1	0	0	1	4	0	4	4	4	4	0	4	0	4	0	4	4	0	4	4	4	4	4	1	5	5	4	4	0	3.66949	0.330508	3.33333
118	1	23	0	0	0	0	4	1	3	3	5	3	1	5	1	2	1	3	2	2	0	3	1	3	3	2	2	1	3.2	1.75	1.2	3.21849	-0.218487	3.06667
118	2	23	0	0	0	0	5	0	5	5	5	5	0	5	0	5	0	5	5	0	5	5	4	4	4	1	5	2	5	5	0	3.67227	0.327731	3.06667
118	3	23	0	0	0	0	5	0	5	3	1	5	0	5	0	3	0	5	3	0	3	5	4	4	4	1	5	2	5	3	0	3.66387	0.336134	3.06667
118	4	23	0	0	0	0	4	1	2	2	1	3	1	3	0	3	0	3	2	0	2	4	3	3	3	2	4	2	3.2	2.25	0.4	3.53782	-0.537815	3.06667
118	5	23	0	0	0	0	2	3	2	1	1	2	3	1	2	2	2	3	1	2	1	3	2	2	2	3	2	1	2.4	1.25	2.4	2.10924	-0.109244	3.06667
118	6	23	0	0	0	0	4	1	4	3	3	4	1	4	1	0	1	4	2	1	1	5	1	3	3	2	3	1	4.2	1.5	1	3.18487	-0.184874	3.06667
118	7	23	0	0	0	0	5	0	4	5	5	4	0	5	0	5	0	5	5	0	5	5	2	3	3	1	3	2	4.6	5	0	3.16807	-0.168067	3.06667
118	8	23	0	0	0	0	5	0	4	3	4	4	0	4	0	3	0	4	3	0	3	5	4	3	4	1	5	2	4.4	3	0	3.71901	-0.719008	3.06667
118	9	23	0	0	0	0	5	3	4	3	4	4	5	3	2	1	3	4	1	3	1	5	1	2	3	3	1	1	4.4	1.5	3.2	2.57143	-0.571429	3.06667
118	10	23	0	0	0	0	5	0	5	5	5	5	0	5	0	5	0	5	5	0	5	5	3	4	4	1	4	2	5	5	0	3.71429	0.285714	3.06667
118	11	23	0	0	0	0	4	3	4	2	2	4	3	3	1	1	2	4	1	2	1	5	4	3	3	2	3	2	4.2	1.25	2.2	3.39496	-0.394958	3.06667
118	12	23	0	0	0	0	4	1	3	2	3	3	1	4	1	0	1	3	0	1	0	4	1	2	2	3	1	1	3.4	0.5	1	2.81513	-0.815126	3.06667
118	13	23	0	0	0	0	4	1	3	1	5	3	1	4	1	1	2	4	1	2	0	4	1	3	3	2	2	1	3.6	0.75	1.4	2.2605	0.739496	3.06667
118	14	23	0	0	0	0	4	1	4	3	2	4	2	3	0	1	0	4	2	1	0	4	1	3	3	2	1	1	4	1.5	0.8	2.99145	0.00854701	3.06667
118	15	23	0	0	0	0	5	0	5	4	4	5	0	4	0	2	0	5	3	0	2	5	4	4	4	1	4	2	5	2.75	0	3.66949	0.330508	3.06667
119	16	21	0	0	1	1	5	0	5	3	3	5	0	5	0	0	0	5	0	0	0	0	3	3	4	1	4	2	4	0.75	0	3.11864	-0.118644	3.13333
119	17	21	0	0	1	1	5	0	4	5	5	5	1	3	0	4	0	4	5	0	5	4	3	3	4	1	4	2	4.4	4.75	0.2	2.70085	0.299145	3.13333
119	18	21	0	0	1	1	4	0	4	3	4	4	2	2	0	2	0	5	2	0	0	2	3	3	4	1	5	2	3.8	1.75	0.4	3.68644	-0.686441	3.13333
119	19	21	0	0	1	1	3	2	4	1	2	3	0	3	0	0	0	0	0	0	0	0	2	2	2	3	3	2	2	0.25	0.4	2.33898	-0.338983	3.13333
119	20	21	0	0	1	1	4	0	4	5	5	5	4	2	0	3	0	4	5	0	3	3	4	4	4	1	5	2	4	4	0.8	3.5	0.5	3.13333
119	21	21	0	0	1	1	0	3	0	0	0	0	0	0	0	0	0	0	0	0	0	0	3	2	3	2	1	1	0	0	0.6	2.47458	-0.474576	3.13333
119	22	21	0	0	1	1	4	0	3	3	3	3	0	4	0	5	0	5	0	0	0	5	2	3	4	2	3	2	4	2	0	2.69231	0.307692	3.13333
119	23	21	0	0	1	1	5	0	4	5	5	5	4	4	0	5	0	5	5	0	3	5	2	4	4	1	2	2	4.8	4.5	0.8	3.37288	0.627119	3.13333
119	24	21	0	0	1	1	0	0	0	0	2	0	4	0	0	0	0	0	0	0	0	0	4	3	3	1	5	3	0	0	0.8	3.50847	-0.508475	3.13333
119	25	21	0	0	1	1	4	0	4	5	5	5	2	2	0	4	0	4	5	0	5	5	3	4	4	1	4	3	4.4	4.75	0.4	3.11864	0.881356	3.13333
119	26	21	0	0	1	1	2	1	1	0	0	0	0	0	0	0	0	0	0	0	0	0	3	2	3	2	2	1	0.6	0	0.2	2.10169	-0.101695	3.13333
119	27	21	0	0	1	1	2	0	1	0	5	4	3	0	0	0	0	0	0	0	0	0	2	3	3	2	2	1	1.4	0	0.6	3.26271	-0.262712	3.13333
119	28	21	0	0	1	1	5	0	5	4	5	5	2	4	0	0	0	0	0	0	0	3	3	3	3	1	5	2	3.6	1	0.4	2.87288	0.127119	3.13333
119	29	21	0	0	1	1	5	0	5	4	0	5	2	1	0	0	0	5	0	0	0	5	2	4	4	1	4	2	5	1	0.4	3.55932	0.440678	3.13333
119	30	21	0	0	1	1	4	0	5	3	4	5	1	1	0	0	0	5	3	0	0	5	4	4	4	1	5	3	4.8	1.5	0.2	3.61864	0.381356	3.13333
120	1	21	0	0	0	1	3	0	3	2	4	3	0	4	0	1	0	4	0	0	2	4	2	3	3	2	1	2	3.4	1.25	0	3.21849	-0.218487	2.86667
120	2	21	0	0	0	1	5	0	5	5	3	5	0	5	0	4	0	5	4	0	5	5	4	4	4	1	5	3	5	4.5	0	3.67227	0.327731	2.86667
120	3	21	0	0	0	1	3	0	3	2	1	3	1	3	0	0	0	2	0	0	1	2	4	4	4	2	5	2	2.6	0.75	0.2	3.66387	0.336134	2.86667
120	4	21	0	0	0	1	4	0	4	4	1	3	0	3	0	3	0	3	0	0	3	4	4	4	4	1	5	2	3.6	2.5	0	3.53782	0.462185	2.86667
120	5	21	0	0	0	1	0	2	0	0	0	0	0	0	2	0	2	0	0	2	0	0	2	1	2	3	1	1	0	0	1.6	2.10924	-1.10924	2.86667
120	6	21	0	0	0	1	2	0	3	1	4	2	0	3	0	0	0	2	0	0	0	1	2	3	3	2	2	1	2	0.25	0	3.18487	-0.184874	2.86667
120	7	21	0	0	0	1	1	0	2	1	3	1	0	2	0	1	0	1	0	0	1	1	2	2	2	2	4	2	1.2	0.75	0	3.16807	-1.16807	2.86667
120	8	21	0	0	0	1	4	0	4	4	3	4	0	4	0	3	0	3	0	0	2	4	3	3	4	1	5	2	3.8	2.25	0	3.71901	-0.719008	2.86667
120	9	21	0	0	0	1	3	4	2	2	4	3	1	4	0	1	0	1	1	0	2	1	2	3	2	3	2	1	2	1.5	1	2.57143	0.428571	2.86667
120	10	21	0	0	0	1	3	0	3	1	4	2	0	4	0	3	0	1	3	0	3	1	3	4	3	2	4	2	2	2.5	0	3.71429	0.285714	2.86667
120	11	21	0	0	0	1	3	2	3	3	1	3	0	3	0	2	0	3	2	0	3	3	4	3	4	2	5	2	3	2.5	0.4	3.39496	-0.394958	2.86667
120	12	21	0	0	0	1	1	0	0	0	1	0	0	1	0	0	0	1	0	0	0	1	2	2	3	2	2	2	0.6	0	0	2.81513	-0.815126	2.86667
120	13	21	0	0	0	1	0	2	0	0	2	0	0	3	0	0	0	0	0	0	0	0	1	2	2	2	1	1	0	0	0.4	2.2605	-0.260504	2.86667
120	14	21	0	0	0	1	1	1	2	1	0	1	0	0	0	0	0	1	0	0	0	2	1	2	2	2	1	1	1.4	0.25	0.2	2.99145	-0.991453	2.86667
120	15	21	0	0	0	1	2	0	1	1	3	1	1	2	0	1	0	0	0	0	1	1	3	3	3	2	4	2	1	0.75	0.2	3.66949	-0.669492	2.86667
121	1	22	0	0	0	0	4	0	1	4	4	1	0	5	0	0	0	1	0	0	0	0	2	3	3	2	2	1	1.4	1	0	3.21849	-0.218487	3.13333
121	2	22	0	0	0	0	3	0	3	1	5	0	0	5	0	5	0	1	5	0	5	1	3	4	4	1	5	1	1.6	4	0	3.67227	0.327731	3.13333
121	3	22	0	0	0	0	5	0	4	5	1	5	0	5	0	0	0	5	0	0	0	4	4	4	3	2	5	1	4.6	1.25	0	3.66387	0.336134	3.13333
121	4	22	0	0	0	0	4	0	1	4	0	4	0	4	0	0	0	4	0	0	0	3	4	4	3	1	5	5	3.2	1	0	3.53782	0.462185	3.13333
121	5	22	0	0	0	0	0	2	0	0	0	0	0	0	3	0	3	0	0	3	0	0	1	1	1	3	1	1	0	0	2.2	2.10924	-1.10924	3.13333
121	6	22	0	0	0	0	5	0	5	5	0	5	0	4	0	0	0	5	0	0	0	5	2	4	3	1	3	2	5	1.25	0	3.18487	0.815126	3.13333
121	7	22	0	0	0	0	5	0	1	4	4	1	0	5	0	4	0	1	5	0	5	3	2	4	4	1	3	3	2.2	4.5	0	3.16807	0.831933	3.13333
121	8	22	0	0	0	0	5	0	5	5	1	5	0	5	0	2	0	5	0	0	1	5	4	4	4	1	5	5	5	2	0	3.71901	0.280992	3.13333
121	9	22	0	0	0	0	0	5	0	0	0	0	5	1	1	0	1	0	0	2	0	0	1	2	1	3	1	1	0	0	2.8	2.57143	-0.571429	3.13333
121	10	22	0	0	0	0	5	0	1	5	3	5	0	5	0	5	0	5	5	0	5	3	4	4	4	1	5	4	3.8	5	0	3.71429	0.285714	3.13333
121	11	22	0	0	0	0	3	0	4	1	0	4	0	4	0	0	0	4	0	0	0	3	4	3	3	2	4	2	3.6	0.25	0	3.39496	-0.394958	3.13333
121	12	22	0	0	0	0	5	0	5	4	0	5	0	3	0	0	0	5	0	0	0	5	2	4	4	1	2	4	5	1	0	2.81513	1.18487	3.13333
121	13	22	0	0	0	0	0	3	0	0	0	0	3	0	0	0	0	0	0	0	0	0	1	1	1	2	1	1	0	0	1.2	2.2605	-1.2605	3.13333
121	14	22	0	0	0	0	0	5	0	0	0	0	3	0	0	0	0	0	0	3	0	0	2	2	2	2	1	1	0	0	2.2	2.99145	-0.991453	3.13333
121	15	22	0	0	0	0	3	0	4	3	0	3	0	4	0	0	0	3	0	0	0	3	3	3	3	1	3	2	3.2	0.75	0	3.66949	-0.669492	3.13333
122	16	20	1	0	1	1	1	1	2	1	1	2	0	1	0	1	0	2	1	0	1	3	3	3	3	2	5	5	2	1	0.2	3.11864	-0.118644	3.13333
122	17	20	1	0	1	1	1	0	0	1	2	1	2	2	2	2	2	1	3	1	1	0	2	2	2	3	2	1	0.6	1.75	1.4	2.70085	-0.700855	3.13333
122	18	20	1	0	1	1	3	1	3	2	1	3	0	1	0	1	0	2	1	0	0	2	4	3	4	1	5	2	2.6	1	0.2	3.68644	-0.686441	3.13333
122	19	20	1	0	1	1	1	1	2	2	1	2	1	1	0	2	0	1	1	0	0	2	2	3	3	2	5	3	1.6	1.25	0.4	2.33898	0.661017	3.13333
122	20	20	1	0	1	1	2	0	2	3	2	3	1	2	1	2	0	2	2	0	2	3	4	3	4	2	5	2	2.4	2.25	0.4	3.5	-0.5	3.13333
122	21	20	1	0	1	1	1	2	1	1	2	1	0	0	0	2	1	1	2	0	0	1	3	3	3	2	4	1	1	1.25	0.6	2.47458	0.525424	3.13333
122	22	20	1	0	1	1	3	1	3	3	2	3	1	1	0	1	0	4	3	1	2	3	2	4	4	2	5	3	3.2	2.25	0.6	2.69231	1.30769	3.13333
122	23	20	1	0	1	1	1	0	1	1	3	1	0	4	0	2	0	2	3	0	1	2	2	4	4	2	3	3	1.4	1.75	0	3.37288	0.627119	3.13333
122	24	20	1	0	1	1	1	0	2	2	1	3	0	1	0	2	0	3	3	0	1	3	4	4	4	2	5	2	2.4	2	0	3.50847	0.491525	3.13333
122	25	20	1	0	1	1	1	0	0	1	3	1	1	2	1	3	1	1	3	0	3	2	2	3	3	1	4	2	1	2.5	0.6	3.11864	-0.118644	3.13333
122	26	20	1	0	1	1	2	1	2	1	1	2	0	0	0	1	0	1	1	0	1	2	4	3	3	2	5	2	1.8	1	0.2	2.10169	0.898305	3.13333
122	27	20	1	0	1	1	1	0	2	3	1	2	0	1	0	1	0	2	2	0	1	3	3	3	4	1	5	5	2	1.75	0	3.26271	-0.262712	3.13333
122	28	20	1	0	1	1	3	1	3	3	2	3	1	1	0	1	0	2	2	0	1	3	3	3	4	1	5	5	2.8	1.75	0.4	2.87288	0.127119	3.13333
122	29	20	1	0	1	1	2	1	2	2	1	2	0	1	0	1	0	2	2	1	1	2	3	3	3	2	5	5	2	1.5	0.4	3.55932	-0.559322	3.13333
122	30	20	1	0	1	1	3	1	3	4	1	4	1	1	0	2	0	4	1	0	0	3	3	3	4	1	5	3	3.4	1.75	0.4	3.61864	-0.618644	3.13333
123	1	20	0	0	0	0	1	0	0	0	3	0	0	5	0	0	0	0	0	0	0	0	1	3	3	2	1	1	0.2	0	0	3.21849	-0.218487	3.26667
123	2	20	0	0	0	0	5	0	5	5	5	5	0	5	0	5	0	5	5	0	5	5	4	4	4	1	5	5	5	5	0	3.67227	0.327731	3.26667
123	3	20	0	0	0	0	5	0	5	5	5	5	0	5	0	5	0	5	5	0	3	5	4	4	4	1	5	5	5	4.5	0	3.66387	0.336134	3.26667
123	4	20	0	0	0	0	3	1	3	2	3	2	2	5	0	3	0	1	2	0	1	3	4	4	4	1	5	5	2.4	2	0.6	3.53782	0.462185	3.26667
123	5	20	0	0	0	0	1	0	0	0	2	0	0	4	0	0	0	0	0	0	0	0	2	2	1	1	1	1	0.2	0	0	2.10924	-0.109244	3.26667
123	6	20	0	0	0	0	5	0	5	5	0	5	0	5	0	3	0	5	5	0	0	5	2	4	4	1	2	3	5	3.25	0	3.18487	0.815126	3.26667
123	7	20	0	0	0	0	3	0	3	5	5	5	0	3	0	4	0	1	NA	0	5	5	2	3	3	1	3	1	3.4	4.66667	0	3.16807	-0.168067	3.26667
123	8	20	0	0	0	0	2	0	2	2	5	2	0	5	0	4	0	2	5	0	0	2	3	3	4	1	5	3	2	2.75	0	3.71901	-0.719008	3.26667
123	9	20	0	0	0	0	5	2	4	4	0	4	0	5	0	4	0	3	3	0	1	5	2	4	4	4	3	5	4.2	3	0.4	2.57143	1.42857	3.26667
123	10	20	0	0	0	0	5	0	5	5	5	5	0	5	0	5	0	5	5	0	5	5	3	4	4	1	5	5	5	5	0	3.71429	0.285714	3.26667
123	11	20	0	0	0	0	2	0	1	0	0	1	0	0	0	0	0	0	0	0	0	0	3	3	3	1	5	3	0.8	0	0	3.39496	-0.394958	3.26667
123	12	20	0	0	0	0	4	0	4	4	0	4	0	3	0	3	0	4	0	0	0	0	1	3	4	2	1	2	3.2	1.75	0	2.81513	0.184874	3.26667
123	13	20	0	0	0	0	2	0	2	0	0	1	0	3	0	0	0	2	0	0	0	0	1	1	3	1	1	3	1.4	0	0	2.2605	-1.2605	3.26667
123	14	20	0	0	0	0	2	0	0	0	0	1	0	0	0	0	0	0	0	0	0	0	2	3	3	1	1	3	0.6	0	0	2.99145	0.00854701	3.26667
123	15	20	0	0	0	0	1	0	1	0	0	0	0	0	0	0	0	0	0	0	0	0	4	4	4	1	5	3	0.4	0	0	3.66949	0.330508	3.26667
124	16	22	0	0	1	0	4	1	3	2	0	3	0	3	0	0	0	3	1	0	0	1	3	3	4	2	4	2	2.8	0.75	0.2	3.11864	-0.118644	3.2
124	17	22	0	0	1	0	3	0	2	0	2	1	0	2	0	2	0	1	0	0	1	1	2	3	3	2	3	2	1.6	0.75	0	2.70085	0.299145	3.2
124	18	22	0	0	1	0	4	0	4	0	0	4	0	4	0	2	0	2	0	0	0	2	4	4	4	1	5	2	3.2	0.5	0	3.68644	0.313559	3.2
124	19	22	0	0	1	0	1	1	0	0	0	0	0	0	0	2	0	1	0	0	0	1	2	2	2	3	3	2	0.6	0.5	0.2	2.33898	-0.338983	3.2
124	20	22	0	0	1	0	3	0	3	0	2	0	2	2	0	2	0	1	1	0	2	1	4	4	4	1	5	2	1.6	1.25	0.4	3.5	0.5	3.2
124	21	22	0	0	1	0	2	2	2	0	0	1	2	1	0	0	0	1	0	0	0	1	4	2	3	2	4	2	1.4	0	0.8	2.47458	-0.474576	3.2
124	22	22	0	0	1	0	3	0	3	3	0	3	0	1	0	3	0	3	0	0	3	0	2	2	3	2	3	2	2.4	2.25	0	2.69231	-0.692308	3.2
124	23	22	0	0	1	0	4	0	4	0	0	4	3	4	0	0	0	3	0	0	0	2	3	3	4	2	4	2	3.4	0	0.6	3.37288	-0.372881	3.2
124	24	22	0	0	1	0	3	0	3	0	0	3	3	4	0	0	0	0	0	0	0	2	4	4	4	2	5	2	2.2	0	0.6	3.50847	0.491525	3.2
124	25	22	0	0	1	0	2	0	0	2	4	0	0	3	0	2	0	0	0	0	3	0	2	3	4	1	4	3	0.4	1.75	0	3.11864	-0.118644	3.2
124	26	22	0	0	1	0	0	3	0	0	0	0	2	0	0	0	0	0	0	0	0	0	4	2	4	2	4	2	0	0	1	2.10169	-0.101695	3.2
124	27	22	0	0	1	0	2	0	2	0	4	3	0	4	0	2	0	3	2	0	0	2	4	4	4	1	4	2	2.4	1	0	3.26271	0.737288	3.2
124	28	22	0	0	1	0	0	0	1	0	3	0	2	5	0	0	0	2	1	0	0	0	4	4	4	1	3	2	0.6	0.25	0.4	2.87288	1.12712	3.2
124	29	22	0	0	1	0	4	0	4	0	0	4	0	3	0	0	0	0	0	0	0	0	4	4	4	1	4	2	2.4	0	0	3.55932	0.440678	3.2
124	30	22	0	0	1	0	1	0	1	0	0	1	3	2	0	0	0	1	0	0	0	1	4	4	4	1	4	2	1	0	0.6	3.61864	0.381356	3.2
125	16	20	0	0	1	1	4	0	4	4	0	4	0	4	0	0	0	4	0	0	0	4	3	3	3	1	4	2	4	1	0	3.11864	-0.118644	3
125	17	20	0	0	1	1	0	0	0	0	0	0	0	0	0	0	0	0	0	0	0	0	1	1	1	2	1	2	0	0	0	2.70085	-1.70085	3
125	18	20	0	0	1	1	5	0	3	4	3	4	0	5	0	3	0	4	4	0	3	4	4	4	4	1	5	2	4	3.5	0	3.68644	0.313559	3
125	19	20	0	0	1	1	1	0	1	1	1	0	0	1	0	0	0	0	0	0	0	0	2	2	2	2	2	2	0.4	0.25	0	2.33898	-0.338983	3
125	20	20	0	0	1	1	2	0	1	3	3	1	4	4	1	2	0	0	1	0	0	0	3	4	3	1	4	2	0.8	1.5	1	3.5	0.5	3
125	21	20	0	0	1	1	3	2	3	2	2	3	2	3	2	2	2	3	2	2	2	2	3	2	3	2	3	2	2.8	2	2	2.47458	-0.474576	3
125	22	20	0	0	1	1	0	0	0	0	0	0	0	0	0	0	0	0	0	0	0	0	2	1	2	2	1	2	0	0	0	2.69231	-1.69231	3
125	23	20	0	0	1	1	4	0	4	3	0	3	3	3	0	0	0	3	2	0	0	3	2	4	3	1	3	2	3.4	1.25	0.6	3.37288	0.627119	3
125	24	20	0	0	1	1	3	0	0	0	0	0	3	0	0	0	0	0	0	0	0	0	4	4	3	2	4	2	0.6	0	0.6	3.50847	0.491525	3
125	25	20	0	0	1	1	0	0	0	0	0	0	0	0	0	0	0	0	0	0	0	0	2	3	3	2	2	2	0	0	0	3.11864	-0.118644	3
125	26	20	0	0	1	1	0	3	0	0	0	0	0	0	0	0	0	0	0	3	0	0	3	2	2	3	3	2	0	0	1.2	2.10169	-0.101695	3
125	27	20	0	0	1	1	4	0	3	3	1	4	0	4	0	0	0	4	3	0	2	4	3	4	4	1	4	2	3.8	2	0	3.26271	0.737288	3
125	28	20	0	0	1	1	2	0	2	1	0	0	0	3	0	0	0	0	0	0	0	0	3	3	3	2	4	2	0.8	0.25	0	2.87288	0.127119	3
125	29	20	0	0	1	1	4	0	0	3	0	3	3	0	0	0	0	3	3	0	0	0	4	4	4	1	3	2	2	1.5	0.6	3.55932	0.440678	3
125	30	20	0	0	1	1	4	0	4	3	0	5	0	3	0	0	0	5	2	0	0	5	3	4	3	1	4	2	4.6	1.25	0	3.61864	0.381356	3
126	16	21	0	0	1	0	4	0	4	4	4	4	1	2	0	1	0	3	3	0	1	0	3	2	4	1	2	2	3	2.25	0.2	3.11864	-1.11864	3.13333
126	17	21	0	0	1	0	3	0	0	5	5	0	0	5	0	4	0	0	4	0	2	0	1	3	3	1	2	2	0.6	3.75	0	2.70085	0.299145	3.13333
126	18	21	0	0	1	0	4	0	0	3	3	3	0	4	0	2	0	0	5	0	0	0	4	4	4	1	5	2	1.4	2.5	0	3.68644	0.313559	3.13333
126	19	21	0	0	1	0	0	0	0	0	4	0	0	5	0	4	0	0	3	0	0	0	3	3	3	2	4	2	0	1.75	0	2.33898	0.661017	3.13333
126	20	21	0	0	1	0	4	0	4	5	5	4	0	4	0	5	0	4	4	0	5	4	4	4	4	1	4	2	4	4.75	0	3.5	0.5	3.13333
126	21	21	0	0	1	0	4	1	4	3	0	4	1	3	0	0	0	0	0	0	0	0	4	2	3	2	4	2	2.4	0.75	0.4	2.47458	-0.474576	3.13333
126	22	21	0	0	1	0	5	0	5	5	5	5	0	5	0	5	0	5	5	0	4	5	3	3	4	1	5	2	5	4.75	0	2.69231	0.307692	3.13333
126	23	21	0	0	1	0	5	0	5	5	4	5	0	4	0	3	0	4	5	0	3	4	2	3	3	1	2	2	4.6	4	0	3.37288	-0.372881	3.13333
126	24	21	0	0	1	0	5	0	4	4	3	3	0	4	0	5	0	3	5	0	4	0	4	3	4	1	5	2	3	4.5	0	3.50847	-0.508475	3.13333
126	25	21	0	0	1	0	5	0	5	5	5	5	0	5	0	5	0	5	5	0	5	5	4	4	4	1	5	5	5	5	0	3.11864	0.881356	3.13333
126	26	21	0	0	1	0	4	1	3	3	0	2	1	0	0	0	0	0	3	0	0	3	2	2	3	2	2	2	2.4	1.5	0.4	2.10169	-0.101695	3.13333
126	27	21	0	0	1	0	4	0	4	3	4	3	0	4	0	4	0	3	4	0	2	3	2	4	4	1	2	2	3.4	3.25	0	3.26271	0.737288	3.13333
126	28	21	0	0	1	0	2	0	2	2	4	2	0	5	0	3	0	2	3	0	0	1	3	2	3	2	4	2	1.8	2	0	2.87288	-0.872881	3.13333
126	29	21	0	0	1	0	5	0	5	5	3	5	1	5	0	4	0	5	2	0	0	4	2	4	4	1	2	2	4.8	2.75	0.2	3.55932	0.440678	3.13333
126	30	21	0	0	1	0	5	0	5	5	4	5	0	4	0	4	0	5	5	0	2	4	4	4	4	1	5	4	4.8	4	0	3.61864	0.381356	3.13333
127	1	20	0	0	0	0	5	0	4	5	4	4	0	4	0	3	0	5	4	1	3	3	1	3	4	1	3	2	4.2	3.75	0.2	3.21849	-0.218487	3.06667
127	2	20	0	0	0	0	5	0	5	5	5	5	5	5	0	5	0	5	5	0	5	5	4	3	4	1	5	5	5	5	1	3.67227	-0.672269	3.06667
127	3	20	0	0	0	0	5	0	4	5	3	4	1	3	0	3	0	4	4	0	3	4	4	3	4	2	5	2	4.2	3.75	0.2	3.66387	-0.663866	3.06667
127	4	20	0	0	0	0	3	2	3	3	1	3	3	2	0	4	0	3	3	0	2	3	3	3	4	1	5	4	3	3	1	3.53782	-0.537815	3.06667
127	5	20	0	0	0	0	1	2	1	1	1	1	0	1	2	2	0	1	0	1	1	2	2	2	2	2	2	2	1.2	1	1	2.10924	-0.109244	3.06667
127	6	20	0	0	0	0	3	4	2	1	0	3	4	1	2	3	1	4	1	2	0	3	2	3	3	3	3	2	3	1.25	2.6	3.18487	-0.184874	3.06667
127	7	20	0	0	0	0	4	0	4	5	5	4	0	4	0	5	0	4	5	0	5	5	2	3	4	1	4	5	4.2	5	0	3.16807	-0.168067	3.06667
127	8	20	0	0	0	0	4	0	4	5	4	4	0	3	0	5	0	4	5	0	4	3	3	3	4	1	5	5	3.8	4.75	0	3.71901	-0.719008	3.06667
127	9	20	0	0	0	0	4	2	4	3	1	3	2	1	0	3	0	4	4	0	3	4	2	3	4	1	3	3	3.8	3.25	0.8	2.57143	0.428571	3.06667
127	10	20	0	0	0	0	5	0	5	5	5	4	0	3	0	5	0	5	5	0	5	5	4	4	4	1	5	5	4.8	5	0	3.71429	0.285714	3.06667
127	11	20	0	0	0	0	4	3	3	2	0	2	3	1	0	4	0	4	4	0	3	4	4	4	3	2	4	3	3.4	3.25	1.2	3.39496	0.605042	3.06667
127	12	20	0	0	0	0	4	0	3	4	4	4	0	4	0	3	0	4	5	0	4	5	1	3	4	1	4	4	4	4	0	2.81513	0.184874	3.06667
127	13	20	0	0	0	0	4	0	2	2	5	4	0	3	0	4	0	3	4	0	3	4	1	2	3	1	2	4	3.4	3.25	0	2.2605	-0.260504	3.06667
127	14	20	0	0	0	0	4	4	4	4	3	4	3	1	0	4	0	3	4	0	3	4	2	3	4	1	4	4	3.8	3.75	1.4	2.99145	0.00854701	3.06667
127	15	20	0	0	0	0	5	0	4	5	4	4	0	2	0	5	0	4	5	0	4	5	4	4	1	1	5	5	4.4	4.75	0	3.66949	0.330508	3.06667
128	1	21	1	0	0	0	3	2	3	3	3	3	2	3	2	3	2	3	2	2	3	3	2	3	4	1	3	1	3	2.75	2	3.21849	-0.218487	3.46667
128	2	21	1	0	0	0	5	0	5	5	5	5	0	5	0	5	0	5	0	0	5	5	2	4	4	1	5	3	5	3.75	0	3.67227	0.327731	3.46667
128	3	21	1	0	0	0	5	0	5	5	5	5	0	5	0	5	0	5	0	0	5	5	4	4	4	1	5	3	5	3.75	0	3.66387	0.336134	3.46667
128	4	21	1	0	0	0	2	2	2	2	2	2	2	0	0	2	1	2	1	0	0	1	4	4	4	1	5	3	1.8	1.25	1	3.53782	0.462185	3.46667
128	5	21	1	0	0	0	3	1	1	1	2	2	0	2	0	2	0	2	0	0	0	1	3	4	3	1	5	3	1.8	0.75	0.2	2.10924	1.89076	3.46667
128	6	21	1	0	0	0	5	0	5	5	5	5	0	5	0	5	0	5	0	0	5	5	2	4	4	1	5	3	5	3.75	0	3.18487	0.815126	3.46667
128	7	21	1	0	0	0	5	0	5	5	5	5	0	5	0	5	0	5	0	0	5	5	2	3	3	1	3	3	5	3.75	0	3.16807	-0.168067	3.46667
128	8	21	1	0	0	0	5	0	5	3	5	5	0	4	0	5	0	4	0	0	3	3	2	3	3	1	4	3	4.4	2.75	0	3.71901	-0.719008	3.46667
128	9	21	1	0	0	0	2	0	1	0	0	0	4	1	2	0	2	0	0	1	0	1	1	2	2	2	1	1	0.8	0	1.8	2.57143	-0.571429	3.46667
128	10	21	1	0	0	0	5	0	5	5	5	5	0	5	0	5	0	5	0	0	5	4	3	4	4	1	4	2	4.8	3.75	0	3.71429	0.285714	3.46667
128	11	21	1	0	0	0	5	0	5	4	5	5	0	5	0	4	0	5	3	0	3	3	4	4	4	1	5	3	4.6	3.5	0	3.39496	0.605042	3.46667
128	12	21	1	0	0	0	3	1	3	2	2	2	1	2	0	1	0	1	0	0	0	0	2	4	3	1	3	3	1.8	0.75	0.4	2.81513	1.18487	3.46667
128	13	21	1	0	0	0	2	0	1	1	5	1	0	2	0	0	0	3	1	0	0	0	1	2	3	1	2	3	1.4	0.5	0	2.2605	-0.260504	3.46667
128	14	21	1	0	0	0	4	0	4	3	2	4	0	0	0	3	0	3	2	0	3	3	2	3	4	1	4	3	3.6	2.75	0	2.99145	0.00854701	3.46667
128	15	21	1	0	0	0	5	0	5	5	5	5	0	5	0	5	0	5	0	0	5	5	4	4	4	1	5	3	5	3.75	0	3.66949	0.330508	3.46667
129	16	20	1	0	1	1	2	2	1	0	2	2	3	1	0	1	0	0	0	0	0	2	3	3	3	2	3	2	1.4	0.25	1	3.11864	-0.118644	3.46667
129	17	20	1	0	1	1	2	0	0	3	4	2	0	3	0	3	0	1	3	0	3	1	2	3	3	2	2	2	1.2	3	0	2.70085	0.299145	3.46667
129	18	20	1	0	1	1	3	0	3	3	3	3	0	3	0	3	0	3	3	0	2	3	4	4	4	1	4	2	3	2.75	0	3.68644	0.313559	3.46667
129	19	20	1	0	1	1	1	3	1	0	2	2	3	1	0	0	0	1	0	0	0	1	2	2	2	2	3	2	1.2	0	1.2	2.33898	-0.338983	3.46667
129	20	20	1	0	1	1	3	0	2	3	4	4	0	3	0	4	0	3	4	0	4	4	4	4	4	1	4	3	3.2	3.75	0	3.5	0.5	3.46667
129	21	20	1	0	1	1	2	3	2	0	0	0	3	3	1	1	0	1	1	2	0	0	3	3	2	2	3	2	1	0.5	1.8	2.47458	0.525424	3.46667
129	22	20	1	0	1	1	2	2	2	3	3	3	3	2	0	2	0	3	2	0	3	3	3	4	3	2	3	2	2.6	2.5	1	2.69231	1.30769	3.46667
129	23	20	1	0	1	1	3	0	3	3	4	3	0	4	0	3	0	3	3	0	3	4	4	3	4	2	4	3	3.2	3	0	3.37288	-0.372881	3.46667
129	24	20	1	0	1	1	3	0	2	3	3	3	0	2	0	2	0	2	4	0	2	2	4	4	4	1	5	3	2.4	2.75	0	3.50847	0.491525	3.46667
129	25	20	1	0	1	1	3	0	3	4	4	4	0	3	0	4	0	3	5	0	5	4	3	4	4	1	4	4	3.4	4.5	0	3.11864	0.881356	3.46667
129	26	20	1	0	1	1	1	3	1	0	0	2	3	1	0	0	0	1	0	1	0	0	4	2	3	2	3	2	1	0	1.4	2.10169	-0.101695	3.46667
129	27	20	1	0	1	1	3	0	2	2	4	4	0	2	0	3	0	3	3	0	3	4	3	4	4	2	4	3	3.2	2.75	0	3.26271	0.737288	3.46667
129	28	20	1	0	1	1	3	1	3	2	4	3	2	3	0	1	0	2	3	0	2	4	4	4	3	2	4	3	3	2	0.6	2.87288	1.12712	3.46667
129	29	20	1	0	1	1	3	1	3	2	3	3	1	1	0	1	0	2	1	0	1	3	4	4	3	2	4	2	2.8	1.25	0.4	3.55932	0.440678	3.46667
129	30	20	1	0	1	1	2	1	1	1	3	3	0	2	0	1	0	3	2	0	1	3	4	4	3	2	4	2	2.4	1.25	0.2	3.61864	0.381356	3.46667
130	1	23	0	0	0	1	3	0	5	4	5	4	0	5	0	3	0	4	3	0	2	3	1	4	4	1	3	2	3.8	3	0	3.21849	0.781513	3.2
130	2	23	0	0	0	1	5	0	5	5	5	5	0	5	0	5	0	5	5	0	5	5	4	4	4	1	5	2	5	5	0	3.67227	0.327731	3.2
130	3	23	0	0	0	1	5	0	5	3	3	4	0	5	0	1	0	4	4	0	3	3	4	4	4	1	4	1	4.2	2.75	0	3.66387	0.336134	3.2
130	4	23	0	0	0	1	4	0	5	4	5	5	0	5	0	4	0	4	3	0	3	3	4	4	4	1	5	5	4.2	3.5	0	3.53782	0.462185	3.2
130	5	23	0	0	0	1	0	2	0	0	0	0	0	0	2	0	1	0	0	2	0	0	1	1	1	2	1	1	0	0	1.4	2.10924	-1.10924	3.2
130	6	23	0	0	0	1	3	2	3	3	4	3	1	5	0	3	0	4	2	0	3	4	2	3	3	2	3	1	3.4	2.75	0.6	3.18487	-0.184874	3.2
130	7	23	0	0	0	1	3	0	3	4	4	2	0	5	0	1	0	3	4	0	4	3	2	3	3	2	4	3	2.8	3.25	0	3.16807	-0.168067	3.2
130	8	23	0	0	0	1	5	0	5	4	5	5	0	5	0	5	0	5	4	0	4	3	3	3	4	1	4	2	4.6	4.25	0	3.71901	-0.719008	3.2
130	9	23	0	0	0	1	2	3	3	2	3	3	3	2	0	2	1	3	3	0	4	3	1	3	3	2	3	1	2.8	2.75	1.4	2.57143	0.428571	3.2
130	10	23	0	0	0	1	5	0	5	5	5	5	0	5	0	5	0	5	5	0	5	5	2	4	4	1	4	5	5	5	0	3.71429	0.285714	3.2
130	11	23	0	0	0	1	5	0	4	4	4	4	1	3	0	2	0	3	3	1	1	3	4	3	4	1	4	2	3.8	2.5	0.4	3.39496	-0.394958	3.2
130	12	23	0	0	0	1	2	2	2	2	3	3	1	5	0	3	0	3	2	0	2	3	2	3	2	2	1	2	2.6	2.25	0.6	2.81513	0.184874	3.2
130	13	23	0	0	0	1	3	0	3	3	5	3	0	5	0	3	0	4	3	0	2	3	2	3	3	2	2	2	3.2	2.75	0	2.2605	0.739496	3.2
130	14	23	0	0	0	1	4	0	5	5	5	5	0	5	0	5	0	5	5	0	4	5	2	3	4	1	4	3	4.8	4.75	0	2.99145	0.00854701	3.2
130	15	23	0	0	0	1	3	0	4	3	3	3	1	5	1	2	0	3	2	0	2	3	3	3	3	2	2	2	3.2	2.25	0.4	3.66949	-0.669492	3.2
131	16	20	0	0	1	1	5	0	4	4	4	5	0	5	0	5	0	5	5	0	0	3	3	3	3	2	5	5	4.4	3.5	0	3.11864	-0.118644	3.26667
131	17	20	0	0	1	1	0	0	0	4	5	0	0	5	0	5	0	1	5	0	5	0	2	3	3	2	3	3	0.2	4.75	0	2.70085	0.299145	3.26667
131	18	20	0	0	1	1	3	0	4	3	5	4	0	5	0	2	0	3	5	0	1	1	4	4	4	1	5	5	3	2.75	0	3.68644	0.313559	3.26667
131	19	20	0	0	1	1	0	0	0	0	0	0	0	0	0	0	0	0	0	0	0	0	3	3	3	1	3	3	0	0	0	2.33898	0.661017	3.26667
131	20	20	0	0	1	1	5	0	5	5	5	5	0	5	0	5	0	5	5	0	5	5	4	4	4	1	5	5	5	5	0	3.5	0.5	3.26667
131	21	20	0	0	1	1	0	0	0	0	0	0	0	0	0	0	0	0	0	0	0	0	3	3	3	1	3	4	0	0	0	2.47458	0.525424	3.26667
131	22	20	0	0	1	1	0	0	0	5	5	2	0	3	0	5	0	3	4	0	5	1	2	4	4	1	3	5	1.2	4.75	0	2.69231	1.30769	3.26667
131	23	20	0	0	1	1	5	0	4	4	4	3	0	3	0	5	0	1	2	0	0	0	2	3	3	2	3	3	2.6	2.75	0	3.37288	-0.372881	3.26667
131	24	20	0	0	1	1	0	0	0	5	5	0	0	5	0	3	0	0	5	0	1	0	4	4	4	1	5	5	0	3.5	0	3.50847	0.491525	3.26667
131	25	20	0	0	1	1	0	0	0	5	5	0	0	5	0	4	0	0	4	0	4	1	2	2	3	2	3	3	0.2	4.25	0	3.11864	-1.11864	3.26667
131	26	20	0	0	1	1	0	4	0	0	0	0	5	0	0	0	0	0	0	5	0	0	4	2	3	3	1	1	0	0	2.8	2.10169	-0.101695	3.26667
131	27	20	0	0	1	1	5	0	5	5	5	5	0	5	0	5	0	4	4	0	1	2	2	4	4	1	4	5	4.2	3.75	0	3.26271	0.737288	3.26667
131	28	20	0	0	1	1	0	0	0	0	0	0	0	0	0	0	0	0	0	0	0	0	2	3	3	2	3	3	0	0	0	2.87288	0.127119	3.26667
131	29	20	0	0	1	1	3	0	3	2	2	3	1	2	0	1	0	1	1	0	0	0	4	4	4	2	3	3	2	1	0.2	3.55932	0.440678	3.26667
131	30	20	0	0	1	1	4	0	5	5	5	4	0	4	0	2	0	4	4	0	0	4	3	3	4	1	5	5	4.2	2.75	0	3.61864	-0.618644	3.26667
132	1	20	0	0	0	1	5	0	4	2	5	3	0	5	0	0	0	4	0	0	0	3	2	3	4	1	1	1	3.8	0.5	0	3.21849	-0.218487	2.93333
132	2	20	0	0	0	1	5	0	0	5	5	0	0	5	0	5	0	0	5	0	5	0	3	4	4	1	4	5	1	5	0	3.67227	0.327731	2.93333
132	3	20	0	0	0	1	5	0	0	0	0	0	0	5	0	0	0	0	0	0	0	0	4	3	3	2	4	4	1	0	0	3.66387	-0.663866	2.93333
132	4	20	0	0	0	1	1	0	0	0	0	0	0	3	0	0	0	0	0	0	0	0	4	3	3	2	4	5	0.2	0	0	3.53782	-0.537815	2.93333
132	5	20	0	0	0	1	0	0	0	0	2	0	0	0	0	0	0	0	0	0	0	0	2	2	2	2	4	1	0	0	0	2.10924	-0.109244	2.93333
132	6	20	0	0	0	1	5	0	5	0	1	3	0	5	0	0	0	2	0	0	0	1	2	3	4	1	3	1	3.2	0	0	3.18487	-0.184874	2.93333
132	7	20	0	0	0	1	5	0	0	5	5	0	0	5	0	3	0	0	4	0	2	0	2	3	4	1	2	2	1	3.5	0	3.16807	-0.168067	2.93333
132	8	20	0	0	0	1	5	0	3	0	5	3	0	5	0	0	0	0	0	0	0	0	4	4	4	1	4	4	2.2	0	0	3.71901	0.280992	2.93333
132	9	20	0	0	0	1	4	0	3	0	0	3	0	5	0	0	0	0	0	0	0	0	1	3	4	1	2	2	2	0	0	2.57143	0.428571	2.93333
132	10	20	0	0	0	1	5	0	0	5	5	2	0	5	0	5	0	0	5	0	3	0	4	4	4	1	5	3	1.4	4.5	0	3.71429	0.285714	2.93333
132	11	20	0	0	0	1	3	3	1	0	0	0	0	3	0	0	0	0	0	0	0	0	3	3	2	2	3	1	0.8	0	0.6	3.39496	-0.394958	2.93333
132	12	20	0	0	0	1	4	0	0	0	1	0	0	5	0	0	0	0	0	0	0	0	1	2	3	2	1	3	0.8	0	0	2.81513	-0.815126	2.93333
132	13	20	0	0	0	1	1	0	0	0	5	0	0	3	0	0	0	0	0	0	0	0	1	1	3	2	1	1	0.2	0	0	2.2605	-1.2605	2.93333
132	14	20	0	0	0	1	4	2	0	0	0	0	0	5	0	0	0	0	0	0	0	0	3	3	3	2	1	1	0.8	0	0.4	2.99145	0.00854701	2.93333
132	15	20	0	0	0	1	3	0	2	0	0	0	0	4	0	0	0	0	0	0	0	0	3	3	3	2	3	2	1	0	0	3.66949	-0.669492	2.93333
133	16	21	0	0	1	0	2	0	4	2	3	3	0	4	0	1	0	3	2	0	1	3	2	3	3	1	1	1	3	1.5	0	3.11864	-0.118644	3.26667
133	17	21	0	0	1	0	0	0	0	5	5	0	0	5	0	3	0	0	5	0	3	0	1	3	3	1	1	1	0	4	0	2.70085	0.299145	3.26667
133	18	21	0	0	1	0	4	0	5	3	4	4	0	4	0	2	0	5	5	0	2	4	4	4	4	1	5	1	4.4	3	0	3.68644	0.313559	3.26667
133	19	21	0	0	1	0	4	0	3	1	1	5	0	5	0	4	0	4	3	0	1	3	3	3	3	1	3	1	3.8	2.25	0	2.33898	0.661017	3.26667
133	20	21	0	0	1	0	4	0	4	5	5	3	0	5	0	5	0	2	4	0	5	2	4	4	4	1	2	1	3	4.75	0	3.5	0.5	3.26667
133	21	21	0	0	1	0	4	0	5	1	2	5	0	3	0	1	0	3	1	0	1	2	4	4	4	1	5	1	3.8	1	0	2.47458	1.52542	3.26667
133	22	21	0	0	1	0	2	0	3	2	2	3	0	4	0	0	0	1	0	0	0	0	1	1	1	3	1	1	1.8	0.5	0	2.69231	-1.69231	3.26667
133	23	21	0	0	1	0	4	0	5	2	2	4	0	5	0	1	0	5	4	0	3	4	2	4	4	1	5	1	4.4	2.5	0	3.37288	0.627119	3.26667
133	24	21	0	0	1	0	5	0	4	5	5	3	0	5	0	5	0	5	4	0	1	3	4	4	4	1	5	1	4	3.75	0	3.50847	0.491525	3.26667
133	25	21	0	0	1	0	1	0	0	4	NA	0	0	5	0	2	0	0	4	0	5	0	1	3	3	2	1	1	0.2	3.75	0	3.11864	-0.118644	3.26667
133	26	21	0	0	1	0	3	0	3	1	1	4	0	1	0	0	0	5	0	0	1	3	2	1	2	2	1	1	3.6	0.5	0	2.10169	-1.10169	3.26667
133	27	21	0	0	1	0	4	0	5	2	4	5	0	5	0	2	0	4	4	0	1	4	4	4	3	1	5	1	4.4	2.25	0	3.26271	0.737288	3.26667
133	28	21	0	0	1	0	3	0	5	0	5	3	0	4	0	1	0	4	3	0	2	5	4	4	4	1	5	1	4	1.5	0	2.87288	1.12712	3.26667
133	29	21	0	0	1	0	3	0	3	0	0	2	0	5	0	0	0	3	0	0	0	3	3	3	3	1	3	1	2.8	0	0	3.55932	-0.559322	3.26667
133	30	21	0	0	1	0	4	0	5	3	4	3	0	3	0	1	0	5	4	0	0	4	4	4	4	1	5	1	4.2	2	0	3.61864	0.381356	3.26667
134	16	21	0	0	1	0	4	0	3	4	2	3	0	4	0	3	0	3	3	0	3	3	2	3	3	2	4	1	3.2	3.25	0	3.11864	-0.118644	3
134	17	21	0	0	1	0	2	0	0	1	2	0	2	3	0	1	0	0	1	0	1	0	2	3	3	2	2	1	0.4	1	0.4	2.70085	0.299145	3
134	18	21	0	0	1	0	3	0	3	2	2	4	0	2	0	1	0	2	2	0	1	2	4	4	4	2	5	1	2.8	1.5	0	3.68644	0.313559	3
134	19	21	0	0	1	0	0	0	0	0	0	0	0	2	0	0	0	0	0	0	0	0	2	2	2	2	2	1	0	0	0	2.33898	-0.338983	3
[truncated: 1,556 more rows]

## Sheet: Study 1 (Level 2)
id	age	sex(female=0,male=1)	university	set(A=0.B=1)	order(type1=0.type2=1)	biased perception	MFQquestion1	MFQquestion2	MFQquestion3	MFQquestion4	MFQquestion5	MFQquestion6	MFQquestion7	MFQquestion8	MFQquestion9	MFQquestion10	MFQquestion11	MFQquestion12	MFQquestion13	MFQquestion14	MFQquestion15	MFQquestion16	MFQquestion17	MFQquestion18	MFQquestion19	MFQquestion20	MFQquestion21	MFQquestion22	MFQquestion23	MFQquestion24	MFQquestion25	MFQquestion26	MFQquestion27	MFQquestion28	MFQquestion29	MFQquestion30	MFQquestion31	MFQquestion32	CARE	FAIRNESS	INGROUP	AUTHORITY	PURITY
1	20	0	0	1	1	3.2	5	3	4	2	3	1	5	4	4	4	5	4	3	3	3	2	5	4	4	4	4	5	3	4	2	3	3	4	2	3	3	3	4.33333	3.33333	3.33333	3.16667	3.33333
2	19	1	0	1	0	2.73333	5	4	1	2	2	0	4	5	3	2	2	3	4	2	3	2	4	3	2	3	5	5	5	3	2	2	2	4	3	4	3	2	4.16667	3.66667	2.33333	2.5	2.5
3	20	1	0	1	0	3.06667	4	4	3	3	2	0	4	4	4	3	4	4	4	3	4	2	4	4	3	3	4	4	4	3	3	2	3	5	3	4	4	1	4.16667	3.66667	3.33333	3.16667	2.66667
4	19	1	0	0	0	3.6	4	4	3	3	2	0	3	4	3	4	3	4	4	4	3	2	4	5	4	5	4	5	4	3	1	3	3	5	3	5	2	2	4	3.83333	3.33333	3.33333	2.66667
5	24	0	0	1	1	2.86667	5	4	0	0	3	2	4	5	2	2	3	5	5	1	5	0	5	4	3	0	4	5	2	4	2	1	1	4	4	2	2	1	4.16667	4.33333	1.66667	1.66667	2
6	19	1	0	0	0	3.53333	4	3	3	1	1	1	5	5	5	2	5	5	3	2	4	1	4	4	1	1	2	4	5	2	1	3	1	5	2	3	3	0	4.66667	3.16667	2.5	2.33333	1.66667
7	20	1	0	0	0	2.66667	2	1	1	0	0	0	3	2	4	2	4	3	2	2	2	1	3	3	3	2	4	4	4	2	2	2	3	4	3	4	3	3	3.16667	2.16667	2.66667	1.83333	2.5
8	21	0	0	0	0	3.13333	4	4	4	3	1	0	3	3	4	3	5	5	5	3	5	3	3	4	2	1	5	5	5	3	1	3	3	3	3	4	2	1	3.83333	3.66667	3	2.83333	3
9	21	0	0	1	0	2.6	4	3	1	1	3	2	3	3	3	2	4	5	3	3	5	1	3	3	2	2	3	3	3	3	2	2	2	3	3	3	2	1	3.5	3	2.33333	2.33333	2.33333
10	21	0	0	1	1	2.46667	4	3	1	1	2	0	3	4	2	2	3	5	4	1	5	0	4	3	2	2	2	5	3	4	1	2	2	3	3	1	1	1	3.66667	3.5	1.33333	2.16667	1.66667
11	21	1	0	1	0	2.53333	3	3	2	1	5	1	1	2	2	2	1	1	4	3	2	0	2	2	3	1	1	3	2	2	1	3	1	2	2	2	2	3	1.83333	2.5	2.16667	1.83333	1.83333
12	23	0	0	0	1	2.6	4	3	1	1	2	1	4	5	3	2	3	5	5	3	5	0	4	4	0	2	2	5	2	3	2	2	2	4	3	2	3	2	3.83333	3.83333	1.83333	2.5	1.83333
13	20	0	0	0	1	3	5	4	0	0	2	0	4	5	1	1	3	5	5	1	5	0	4	4	2	2	3	4	3	4	2	1	1	3	3	2	1	1	4	4.16667	1.33333	1.66667	1.66667
14	19	1	0	1	0	2.86667	3	3	1	1	1	0	2	2	2	0	3	1	3	0	2	0	2	3	1	0	5	3	3	1	0	3	1	2	0	2	0	2	2.16667	2	1	1	2
15	19	1	0	0	1	3.73333	5	4	3	3	2	1	5	4	4	3	5	5	5	2	4	1	3	3	2	3	5	5	4	2	2	4	2	5	1	5	5	1	4.5	3.16667	3	3.66667	2.66667
16	19	0	0	0	0	3.26667	4	3	3	4	4	1	5	5	5	3	4	4	3	3	3	2	5	4	3	4	3	5	5	3	2	3	2	4	3	4	4	3	4.5	3.5	3.33333	3.5	3
17	20	0	0	1	1	2.8	3	3	1	1	1	0	4	5	2	3	2	4	4	1	3	0	3	4	2	2	4	5	4	3	2	1	2	4	2	3	2	2	3.66667	3.5	1.83333	2	1.83333
18	20	0	0	1	1	3.33333	2	4	0	3	2	0	2	4	1	2	4	1	4	2	5	0	3	4	3	4	0	5	1	3	2	3	2	2	1	4	5	2	1.83333	3.33333	2	3.66667	1.66667
19	19	0	0	1	1	3.53333	4	3	3	1	2	3	4	4	3	3	3	3	3	3	3	2	3	3	3	2	3	4	3	3	2	3	3	4	3	3	3	3	3.5	3.16667	2.83333	2.5	2.66667
20	19	1	0	0	0	3.26667	5	3	1	3	2	0	5	4	3	3	5	5	3	1	5	1	4	5	2	4	4	4	5	5	1	4	2	4	3	2	3	3	4.66667	3.83333	1.66667	3.66667	2.83333
21	19	1	0	1	0	3.06667	5	5	5	0	2	0	5	5	5	0	2	5	5	5	5	0	4	5	5	2	5	5	5	5	0	3	5	2	3	0	5	0	4.33333	4.66667	3.33333	2.5	2.33333
22	20	1	0	0	0	2.73333	4	3	2	1	1	2	3	4	2	1	4	3	5	4	5	0	3	4	3	1	3	5	4	3	1	3	2	3	2	1	1	1	3.33333	3.5	2.16667	2	1.83333
23	19	0	0	1	0	2.86667	4	3	2	2	4	0	4	4	2	3	4	4	5	1	4	1	4	5	3	3	3	5	4	3	4	3	3	5	3	3	4	4	4.16667	3.83333	2.5	3.16667	3.16667
24	20	0	0	1	0	3.2	4	4	1	2	2	0	3	4	3	1	2	3	5	1	5	4	3	3	2	3	1	4	5	3	0	2	2	5	2	4	2	3	3.83333	3.5	1.83333	2.5	2.33333
25	20	0	0	0	1	3.2	1	2	3	2	1	0	4	5	3	2	4	4	4	1	5	0	3	4	4	3	5	4	3	3	2	3	1	3	2	2	4	3	3	3.33333	2.5	3.16667	2.33333
26	22	0	0	0	1	2.86667	4	2	1	4	1	1	1	1	2	4	2	5	1	1	5	0	3	4	2	2	4	5	5	2	3	4	1	3	2	1	3	1	3.5	2	1.66667	3.66667	1.5
27	22	1	0	0	0	3.46667	5	1	2	0	1	0	3	3	4	4	5	5	4	2	5	0	3	5	4	1	5	5	5	3	3	3	4	5	2	3	3	2	4.33333	3	3	2.66667	2.83333
28	22	0	0	1	1	2.8	4	1	0	1	5	0	5	1	1	5	4	4	2	1	3	1	5	3	1	3	5	5	5	3	1	3	2	4	2	3	3	2	4.5	2	1.16667	3	3.16667
29	20	0	0	0	0	3.2	5	4	2	2	2	1	4	4	3	1	3	5	5	4	4	1	3	4	3	3	2	5	5	3	1	3	3	4	3	5	3	2	4.33333	3.83333	3	2.66667	2.16667
30	20	0	0	1	1	2.86667	5	5	2	1	0	0	4	4	2	2	2	4	5	2	4	1	5	3	3	2	3	5	5	3	1	3	3	5	1	3	2	1	4.66667	3.5	2.16667	2.33333	1.66667
31	22	1	0	1	0	3	4	4	1	1	3	0	4	4	3	1	4	4	4	2	4	1	4	4	3	2	3	4	4	2	1	4	3	2	3	3	3	2	3.66667	3.5	2.16667	2.5	2.66667
32	20	1	0	1	0	3.13333	4	5	0	0	0	0	5	5	3	0	3	5	5	0	3	5	3	5	0	0	4	5	4	2	5	3	4	2	2	1	4	1	3.83333	4	1.5	1.66667	2.83333
33	21	1	0	1	0	2.66667	2	2	1	1	1	0	3	3	3	0	2	1	4	2	3	1	4	2	2	3	1	3	4	1	2	2	4	5	5	3	1	1	3.16667	2.83333	2.16667	1.66667	1.66667
34	20	1	0	0	0	3.33333	5	4	2	3	3	0	3	5	4	3	5	5	5	3	5	2	3	4	2	2	3	5	3	3	1	3	2	2	2	2	3	2	3.5	3.83333	2.33333	3.16667	2.83333
35	20	0	0	0	0	2.73333	3	5	1	1	1	0	3	5	2	1	2	3	4	1	3	1	3	5	3	3	3	3	3	3	2	3	3	3	5	3	2	4	3	4.5	2	2.16667	2.33333
36	20	0	0	1	1	2.73333	5	4	1	1	1	0	4	4	4	4	5	5	5	4	4	2	5	4	3	3	4	5	5	4	0	4	4	3	4	4	3	2	4.5	4.16667	2.66667	3.16667	3
37	20	0	0	0	0	2.86667	3	2	1	3	3	2	4	4	4	2	4	3	3	2	4	1	3	3	3	3	2	3	3	3	2	3	2	3	2	3	3	2	3.16667	2.83333	2.5	3	2.33333
38	19	0	0	0	0	3.4	5	3	1	1	2	1	4	3	3	1	3	4	4	3	4	2	4	5	4	3	3	5	5	3	0	2	3	5	3	3	3	1	4.5	3.5	2.33333	2.33333	2.33333
39	19	0	0	0	0	3.4	4	4	3	2	4	1	4	4	5	2	4	4	4	4	4	1	4	4	3	3	4	5	5	4	4	2	4	5	1	3	2	3	4.33333	3.5	3.66667	2.5	3.33333
40	21	1	0	0	0	3.46667	4	3	2	2	4	0	3	4	5	3	3	4	4	2	4	1	4	4	4	2	3	3	4	4	1	3	3	2	3	3	3	2	3.5	3.66667	2.83333	2.83333	2.66667
41	22	0	0	1	0	3.06667	3	3	1	2	1	0	2	3	3	2	1	1	3	2	3	0	4	3	2	3	3	4	4	3	1	3	3	2	2	3	3	3	2.66667	2.83333	2	2.66667	1.83333
42	23	0	0	0	1	3.06667	5	3	0	2	3	0	3	3	3	2	3	3	3	3	3	3	4	3	2	2	3	5	4	2	1	3	1	3	3	4	3	3	3.66667	2.83333	2.16667	2.5	2.66667
43	23	1	0	1	0	3	4	3	4	2	2	1	4	4	2	3	4	3	4	1	4	1	3	4	3	3	4	4	3	3	4	2	3	3	3	4	4	2	3.33333	3.5	3	3	2.66667
44	20	0	0	1	1	3.2	5	2	1	1	2	0	3	2	1	3	3	5	5	2	5	1	4	5	3	5	3	3	5	5	0	3	3	2	2	3	5	5	4	3.5	1.66667	3.66667	2.83333
45	20	1	0	1	0	3.26667	4	3	0	3	4	1	4	5	4	4	4	4	4	3	5	0	3	3	1	2	3	4	3	4	2	4	4	3	2	3	3	2	3.5	3.5	2.16667	3.5	2.83333
46	21	0	0	1	0	3.13333	4	4	1	1	1	0	3	4	3	3	4	5	4	2	5	2	3	4	2	4	2	4	4	3	3	3	3	5	3	3	1	2	4	3.66667	2.33333	2.83333	2.33333
47	21	0	0	0	1	3.33333	5	5	1	1	4	0	3	4	4	2	5	5	4	1	5	0	4	4	4	1	5	4	5	3	2	4	4	3	1	2	3	3	4.16667	3.5	2.33333	2.66667	3.5
48	22	0	0	0	1	2.93333	4	4	1	3	3	0	5	5	3	3	3	4	4	3	4	1	5	5	3	2	3	5	5	3	1	4	3	5	2	2	4	3	4.66667	3.83333	2.16667	3.33333	2.66667
49	24	1	0	0	1	3.21429	4	4	1	1	1	0	4	4	4	1	4	4	4	1	4	0	4	3	4	5	3	4	4	3	2	3	3	4	3	2	4	2	4	3.5	2.33333	3	2.16667
50	21	1	0	1	0	2.66667	2	1	3	2	4	1	3	1	1	2	2	0	1	1	4	0	3	2	4	3	1	5	2	0	3	5	4	2	1	4	1	3	2	1	2.66667	2.83333	2.33333
51	19	0	0	1	1	2.66667	4	5	1	1	4	0	4	4	4	4	4	4	3	3	4	3	3	4	3	2	4	4	5	3	4	3	3	5	3	4	3	3	4.16667	3.66667	3.16667	2.83333	3.5
52	19	1	0	1	1	2.93333	5	4	2	2	5	0	3	4	4	3	3	4	4	3	4	2	4	4	3	3	1	5	5	4	4	4	3	4	3	3	4	5	4.16667	3.83333	3.16667	3.33333	3.16667
53	19	1	0	1	1	3.46667	4	4	4	4	4	0	4	4	4	4	4	4	4	1	4	0	4	5	5	5	5	5	4	4	1	5	4	5	4	1	4	3	4.16667	4.16667	2.66667	4.33333	3.33333
54	20	1	0	1	1	3	4	4	1	2	3	1	4	4	4	2	3	3	4	2	4	1	4	4	2	1	3	4	2	4	2	3	3	4	4	4	2	3	3.5	4	2.5	2.33333	2.66667
55	19	0	0	1	0	3.26667	3	4	1	1	0	0	2	3	3	2	3	1	4	2	1	0	3	5	3	1	4	4	4	4	3	3	3	3	4	4	3	3	2.66667	4	2.66667	1.83333	2.16667
56	19	1	0	1	0	3.4	5	5	2	1	2	0	5	5	5	2	2	5	2	2	2	2	5	5	5	3	3	5	5	5	5	3	5	1	5	5	5	2	4.33333	4.5	4	2.66667	2.66667
57	20	0	0	0	1	3.53333	5	5	4	4	3	1	4	5	4	3	4	4	5	3	4	4	5	5	3	4	3	5	4	4	3	1	3	5	4	5	4	3	4.5	4.66667	3.66667	3.33333	3.33333
58	19	0	0	0	0	3.33333	4	4	2	2	2	2	3	2	3	2	2	2	2	2	2	2	5	4	3	3	4	5	5	4	4	3	3	5	3	3	3	3	4	3.16667	2.83333	2.5	2.66667
59	19	0	0	1	1	3.06667	3	4	1	2	2	0	3	3	1	2	2	3	4	2	2	1	3	4	3	3	4	5	3	3	2	2	2	3	2	3	3	2	3	3.33333	2	2.33333	2.16667
60	19	1	0	0	1	2.93333	4	2	2	2	3	0	3	3	3	3	4	4	3	2	4	2	4	3	3	3	5	5	4	3	2	3	4	4	2	4	5	2	3.83333	2.66667	2.66667	3.33333	3.33333
61	19	0	0	0	1	3	4	3	3	5	4	1	4	4	4	4	4	5	4	4	5	4	3	4	4	5	5	5	5	4	2	2	4	5	2	4	3	4	4.33333	3.5	3.5	4	4.16667
62	20	0	0	1	1	3.2	4	3	3	3	2	0	1	3	4	3	4	4	3	2	4	2	3	4	3	3	3	4	3	2	2	3	3	4	3	3	3	2	3.16667	3	2.83333	3.16667	2.66667
63	20	0	0	0	0	3.6	3	4	3	4	4	1	3	4	4	1	4	4	1	1	4	2	3	3	2	4	5	5	5	3	3	4	2	4	3	4	3	3	3.66667	3	2.83333	3.33333	3.33333
64	24	1	0	0	1	3.2	4	4	4	4	3	1	3	5	4	4	3	4	4	3	5	3	3	4	4	4	4	4	3	3	2	3	3	2	2	3	3	2	3.16667	3.66667	3.33333	3.83333	3
65	19	0	0	1	0	2.86667	5	4	1	3	1	0	NA	4	4	0	4	5	4	4	4	1	3	4	3	2	3	3	3	2	3	2	3	4	2	3	2	2	NA	3.33333	3	2.16667	2.33333
66	19	1	0	0	1	3.13333	5	4	5	3	3	0	4	4	4	4	4	4	4	4	5	1	4	4	2	2	5	5	4	5	3	3	3	3	3	4	4	2	4	4	3.66667	3.5	3
67	19	0	0	1	1	3	3	3	1	1	3	0	3	2	4	3	3	4	4	3	5	3	3	3	1	3	4	4	3	1	2	0	2	2	2	4	4	2	3	2.5	2.5	2.66667	2.83333
68	20	0	0	1	0	2.86667	5	4	1	2	2	0	2	4	3	2	5	5	5	2	5	1	3	5	2	3	5	4	3	3	2	3	3	4	2	3	3	2	3.66667	3.83333	2.16667	3	3
69	19	0	0	0	1	2.93333	3	3	3	3	3	1	3	3	3	3	3	4	3	3	4	2	3	4	3	3	4	4	3	3	1	4	3	4	3	3	2	3	3.33333	3.16667	2.66667	3.16667	3
70	19	1	0	0	1	3.33333	4	4	5	4	0	0	5	5	5	0	5	5	5	0	5	0	4	5	0	0	5	5	5	0	0	0	2	5	5	5	0	5	4.66667	4	2.5	1.5	2.83333
71	19	0	0	0	0	3.2	5	4	2	1	2	0	3	5	3	1	5	4	4	2	4	2	3	5	3	3	3	5	5	3	1	2	3	3	3	3	2	0	3.83333	4	2.33333	2.16667	2.5
72	22	0	0	0	0	3.6	5	4	2	2	2	2	5	5	5	2	5	5	5	5	2	2	5	5	5	1	5	5	5	5	5	5	5	5	5	5	5	5	5	4.83333	4.5	2.83333	4
73	21	1	0	1	1	3.2	4	4	3	3	4	1	4	5	3	3	4	4	5	4	5	3	4	4	3	2	3	5	4	3	2	2	2	5	3	5	3	5	4.16667	4	3.33333	3	3.5
74	19	1	0	1	0	3.46667	3	3	3	2	2	1	2	4	3	2	4	4	3	3	3	3	4	4	2	4	4	4	3	4	3	3	3	4	3	4	1	1	3.33333	3.5	3	2.5	2.83333
75	20	1	0	0	1	2.93333	3	4	2	2	2	1	4	4	4	3	4	4	3	3	3	2	4	4	3	3	4	4	4	4	2	2	3	5	3	5	3	2	4	3.66667	3.16667	2.66667	2.83333
76	19	1	0	0	1	3.4	5	4	2	2	5	0	5	5	5	5	5	5	5	5	5	1	5	5	5	5	5	5	5	5	3	5	5	2	1	4	0	3	4.5	4.16667	4	3.66667	4
77	21	1	0	1	1	3	3	4	2	2	5	0	3	0	4	3	4	3	4	2	4	2	4	3	2	5	5	5	5	3	2	4	3	5	5	5	2	5	3.83333	3.16667	2.83333	3.33333	4
78	20	1	0	0	0	3.46667	3	4	0	1	2	0	4	4	3	1	2	3	5	2	4	0	4	5	3	3	4	5	4	4	1	3	2	2	3	4	3	2	3.33333	4.16667	2.16667	2.5	2
79	20	0	0	0	0	3.33333	4	4	4	5	3	1	4	3	4	5	3	4	5	2	4	2	5	4	3	4	4	4	5	4	1	4	3	5	3	3	4	3	4.5	3.83333	2.83333	4.33333	3
80	20	1	0	0	0	3.2	5	4	2	2	2	2	5	4	4	3	4	4	4	1	4	1	4	4	3	4	3	5	4	2	3	2	3	4	2	4	2	1	4.33333	3.33333	2.83333	2.83333	2.33333
81	19	0	0	0	1	3.2	5	5	1	2	3	0	4	3	4	3	5	4	5	3	5	1	5	5	4	3	5	5	5	4	2	1	4	5	2	4	3	3	4.66667	4	3	2.83333	3.5
82	19	0	0	1	0	3.4	5	5	2	2	3	0	5	5	3	3	4	4	4	1	1	0	4	4	3	1	3	4	5	3	0	3	3	0	4	4	4	3	3.83333	4.16667	2.16667	2.33333	2.66667
83	20	1	0	0	1	3.26667	4	4	2	3	4	1	3	3	4	3	4	5	4	2	5	2	4	4	3	3	3	5	5	3	0	3	5	2	3	3	0	2	3.83333	3.5	2.33333	2.83333	3.33333
84	19	1	0	0	1	3.26667	3	2	1	1	0	0	4	4	5	1	4	3	2	1	3	0	3	5	2	2	4	4	3	2	2	3	3	4	1	3	2	2	3.33333	2.66667	2.33333	2	2.16667
85	19	0	0	0	1	3.13333	5	4	2	2	3	0	4	4	4	2	4	5	3	3	4	3	4	3	3	4	4	5	5	4	4	2	3	5	3	4	4	3	4.66667	3.5	3.33333	3	3.33333
86	19	0	0	1	0	3.33333	4	3	1	1	1	1	3	4	4	3	4	4	4	2	5	3	4	5	2	3	2	5	5	5	2	2	3	5	3	3	4	1	4.16667	4	2.33333	3	2.33333
87	20	0	0	0	0	3.2	5	4	4	1	2	0	5	4	4	1	4	5	5	2	4	0	5	4	3	1	3	4	5	3	2	2	3	5	4	3	1	1	5	4	3	1.66667	2.16667
88	26	1	0	0	1	3.13333	5	4	0	2	2	0	5	5	3	1	2	5	4	1	5	0	5	4	3	2	3	4	5	4	2	3	2	5	3	5	2	1	5	4	2.33333	2.5	1.66667
89	19	1	0	1	0	3.06667	3	2	2	0	2	0	2	4	3	4	3	3	4	4	2	1	2	3	4	3	3	4	3	2	3	4	3	4	2	3	2	1	2.83333	2.83333	3.16667	2.5	2.16667
90	20	1	0	0	1	3.33333	5	5	4	5	5	1	5	5	5	5	5	5	5	4	5	5	5	5	5	5	4	5	5	5	3	4	3	5	3	3	3	4	5	4.66667	4	4.5	4.33333
91	23	1	0	0	1	3.53333	4	4	0	1	3	0	5	5	2	2	3	4	2	0	3	0	2	2	3	3	4	5	2	4	1	5	2	4	1	3	5	0	3.5	3	1.5	3.16667	2
92	20	0	0	1	0	2.86667	4	3	2	2	1	0	2	3	3	1	3	4	4	2	4	0	4	3	2	2	1	3	5	4	1	4	3	4	5	4	3	1	3.83333	3.66667	2.33333	2.66667	1.5
93	21	0	0	1	1	3	4	1	1	1	3	0	2	4	4	4	4	1	2	1	4	0	3	3	4	4	3	5	5	5	0	2	2	5	3	2	4	2	3.33333	3	2	3.16667	2.33333
94	20	1	0	0	1	3	4	4	1	3	2	0	3	3	3	4	2	3	3	2	4	2	3	3	2	3	3	4	3	3	2	3	3	3	3	3	3	3	3.16667	3.16667	2.16667	3.33333	2.5
95	20	0	0	1	1	2.6	4	3	2	2	2	1	2	3	4	3	3	3	3	2	3	2	3	4	3	3	3	5	5	4	4	4	3	5	3	4	2	3	3.66667	3.33333	3.16667	2.83333	2.66667
96	NA	NA	0	1	0	3.06667	4	4	3	3	3	1	2	1	2	1	4	4	3	3	3	3	4	4	3	3	3	3	3	3	3	3	3	5	4	3	3	2	3.66667	3.16667	2.83333	2.66667	3
97	19	1	0	0	0	3.06667	5	1	0	0	0	0	4	5	5	1	5	2	4	0	0	0	3	4	4	4	2	3	3	4	3	3	3	1	4	4	2	4	3	3.66667	2.66667	1.66667	2.33333
98	21	1	0	1	0	3	5	4	1	2	1	0	5	5	5	3	5	5	4	3	5	1	4	4	3	5	5	5	5	3	2	1	3	5	1	5	0	1	4.83333	3.5	3.16667	2.66667	2.66667
99	20	0	0	1	1	3.26667	3	3	2	3	2	1	3	4	4	2	3	4	3	2	2	2	3	4	3	3	3	3	3	3	3	4	3	3	1	3	2	2	3.16667	3	2.83333	2.66667	2.5
100	19	1	0	1	1	3.2	3	4	4	3	1	0	1	2	4	3	5	3	3	2	2	3	4	5	4	2	4	3	3	2	2	1	3	5	3	3	2	2	3.16667	3.16667	3.16667	2.16667	3
101	19	1	0	0	1	3.06667	4	1	0	1	4	0	3	4	2	2	5	2	4	2	5	1	4	3	4	3	4	5	3	2	3	3	2	4	1	3	4	3	3.33333	2.5	2.33333	3	3.16667
102	19	1	0	1	1	3	5	4	1	2	3	0	4	4	4	2	3	5	5	3	5	1	5	4	3	2	4	5	4	3	3	3	3	3	3	3	3	1	4.33333	3.83333	2.83333	2.83333	2.5
103	19	1	0	1	0	2.86667	3	2	2	2	2	0	1	4	2	NA	2	4	4	0	5	0	3	3	4	3	4	5	3	3	2	3	2	2	2	3	4	2	2.66667	3	2.16667	NA	2
104	19	0	0	1	0	2.93333	2	2	2	3	1	0	0	2	4	3	2	0	0	2	1	1	4	5	3	4	4	5	5	5	1	2	3	3	3	3	4	3	2.33333	2.83333	2.5	2.83333	2.33333
105	20	0	0	0	1	3.26667	5	3	1	1	1	0	2	4	5	3	4	5	5	3	4	2	4	4	3	3	5	5	5	4	0	4	3	5	2	4	3	4	4.33333	3.66667	2.66667	3	3.16667
106	19	1	0	0	0	3.6	4	5	3	2	1	0	5	5	5	4	2	5	5	3	5	0	5	5	3	1	5	5	5	5	0	0	3	5	3	5	1	4	4.83333	4.66667	3.16667	2.16667	2.5
107	19	1	0	1	1	3.2	2	3	1	1	1	0	2	3	3	1	3	4	3	1	4	2	3	4	3	3	3	5	2	3	1	3	3	3	0	3	4	3	2.66667	2.66667	2	2.66667	2.5
108	19	0	0	1	1	3	4	5	3	3	3	1	5	5	3	3	4	4	5	3	3	0	4	5	2	2	2	5	5	0	1	0	0	0	2	3	1	1	3.66667	3.66667	2.5	2	1.66667
109	19	1	0	0	0	2.66667	3	2	1	2	1	0	2	4	4	4	4	2	5	2	5	1	2	5	2	3	4	3	5	2	2	3	2	1	3	2	3	1	2.5	3.5	2.16667	3.33333	2.16667
110	19	0	0	1	0	2.66667	4	4	1	0	0	0	3	4	1	1	0	0	4	1	2	1	2	4	2	1	2	4	3	1	1	3	2	3	1	2	3	1	2.5	3	1.33333	1.66667	1
111	19	1	0	1	1	3.46667	5	4	1	1	2	0	4	3	5	2	4	3	5	4	5	0	3	3	2	3	5	4	4	2	3	2	4	5	3	4	4	1	4	3.33333	3.16667	2.83333	2.66667
112	20	0	0	0	1	3.33333	4	5	2	3	1	0	4	5	5	2	4	5	1	2	5	0	4	4	5	5	5	3	5	2	1	4	3	4	5	5	3	3	4.33333	3.66667	3.33333	3.66667	2.66667
113	21	0	0	1	0	3.66667	4	5	4	4	4	0	5	5	5	4	5	5	5	5	5	5	5	5	3	4	4	5	5	3	5	5	3	5	0	3	3	5	4.83333	3.83333	4.16667	4.16667	4.33333
114	20	0	0	0	1	3.6	5	5	3	3	2	0	4	5	3	3	4	5	5	2	4	2	4	4	3	3	4	5	5	3	1	3	3	5	3	3	2	2	4.66667	4.16667	2.5	3	2.83333
115	20	1	0	0	0	2.8	2	2	1	2	2	1	3	2	3	2	3	3	4	4	3	1	3	3	3	3	3	4	3	3	1	4	1	3	2	3	3	1	2.83333	2.66667	2.5	2.83333	1.83333
116	21	1	0	1	1	3.33333	5	3	3	4	4	0	4	5	4	3	1	3	3	3	4	3	4	4	3	4	3	4	4	4	3	3	4	5	3	5	4	5	4.16667	3.66667	3.5	3.66667	3.33333
117	22	1	0	0	1	3.33333	5	4	2	3	5	0	4	5	4	4	5	5	4	5	5	1	4	4	3	3	5	4	4	4	3	3	3	4	4	3	4	4	4.33333	4.16667	3.33333	3.66667	3.83333
118	23	0	0	0	0	3.06667	4	4	4	4	4	1	5	4	3	3	5	5	4	3	5	3	4	4	3	2	4	5	4	3	0	4	4	5	3	4	2	3	4.5	3.66667	2.83333	3.33333	3.83333
119	21	0	0	1	1	3.13333	5	4	1	1	1	0	3	4	4	3	4	5	5	1	5	1	4	4	4	2	3	5	4	4	1	4	4	3	1	5	4	1	4	3.66667	2.66667	3.16667	2.33333
120	21	0	0	0	1	2.86667	3	2	2	2	2	0	2	4	3	2	3	3	4	2	3	1	3	1	3	3	3	4	1	2	1	5	2	2	2	3	3	2	2.33333	2.5	2.33333	3	2.16667
121	22	0	0	0	0	3.13333	4	2	1	1	3	0	4	4	4	3	4	4	3	1	2	0	3	2	3	2	4	4	4	3	2	4	3	3	3	3	3	1	3.66667	2.83333	2.33333	2.5	2.5
122	20	1	0	1	1	3.13333	4	3	2	2	2	0	3	3	3	2	3	4	3	3	3	1	4	4	3	3	3	4	4	3	2	3	3	4	3	3	3	3	3.83333	3.16667	2.66667	2.66667	2.5
123	20	0	0	0	0	3.26667	5	5	0	5	0	1	4	4	5	3	5	5	5	5	3	5	4	4	0	0	4	5	5	5	3	5	5	5	5	3	2	3	4.66667	4.66667	2.66667	3	3.66667
124	22	0	0	1	0	3.2	4	4	4	4	2	0	4	5	3	3	4	4	4	4	4	2	3	4	2	4	4	5	5	5	4	3	4	5	2	4	3	2	4.16667	4	3.5	3.5	3
125	20	0	0	1	1	3	5	3	2	3	3	0	3	3	3	3	2	3	4	2	3	2	3	3	3	3	2	4	3	2	2	3	3	3	2	4	3	2	3.33333	2.83333	2.66667	3	2.33333
126	21	0	0	1	0	3.13333	5	4	2	4	5	1	4	5	3	4	5	5	4	3	5	2	4	5	3	2	4	4	5	3	1	3	3	4	3	5	3	2	4.5	4	2.83333	3.5	3.5
127	20	0	0	0	0	3.06667	5	4	3	3	2	0	4	4	4	1	2	5	5	4	5	1	4	3	3	3	3	5	5	5	3	3	4	3	3	4	3	3	4.33333	4	3.5	3	2.5
128	21	1	0	0	0	3.46667	5	4	2	1	1	0	3	5	4	2	3	5	3	3	5	0	4	3	4	2	4	5	5	2	3	4	3	5	0	3	3	3	4.5	2.83333	3.16667	2.83333	2.33333
129	20	1	0	1	1	3.46667	5	4	3	4	4	1	5	5	4	4	4	5	5	4	4	3	4	5	3	4	5	5	4	3	1	2	3	4	4	4	4	3	4.5	4.33333	3.16667	3.66667	3.66667
130	23	0	0	0	1	3.2	5	4	4	3	3	0	5	5	4	3	4	5	5	3	5	1	4	5	3	2	4	5	5	3	2	1	3	5	3	4	4	1	4.83333	4.16667	3.33333	3	2.66667
131	20	0	0	1	1	3.26667	5	4	4	4	3	1	5	5	3	3	5	3	3	3	3	3	5	3	4	3	5	5	5	3	1	2	3	5	3	3	3	3	4.66667	3.5	3	3	3.66667
132	20	0	0	0	1	2.93333	4	5	1	1	1	0	3	5	4	1	5	5	5	2	3	0	2	5	2	1	4	4	2	1	0	1	0	2	0	0	0	1	3	3.5	1.5	1.16667	1.83333
133	21	0	0	1	0	3.26667	5	3	2	3	3	0	4	3	1	4	5	5	4	3	5	2	4	4	3	2	5	5	5	4	0	4	5	5	2	4	4	0	4.66667	3.33333	2.16667	3.66667	3.33333
134	21	0	0	1	0	3	3	3	2	2	2	0	3	3	2	2	2	4	4	3	3	2	4	5	5	3	2	3	5	2	2	3	1	5	3	3	3	2	4	3.33333	2.83333	2.66667	1.83333
135	21	1	0	1	0	3.46667	3	3	1	2	3	0	3	4	3	4	4	5	5	3	5	2	4	4	3	3	3	5	5	3	2	3	3	3	2	2	3	3	3.83333	3.5	2.33333	3.33333	3
136	20	0	0	0	0	3.4	4	4	3	3	4	1	4	4	5	4	5	5	4	3	5	1	4	3	3	3	4	5	4	3	3	3	3	2	4	3	2	2	3.83333	3.66667	3.33333	3.33333	3.16667
137	24	0	0	0	1	2.93333	5	4	0	1	3	0	3	4	3	3	4	5	4	3	5	0	3	4	3	3	5	5	5	4	1	4	4	3	3	4	1	3	4	3.83333	2.33333	2.83333	3.16667
138	21	1	0	0	0	3.26667	5	4	4	4	4	0	5	5	4	4	4	4	4	4	4	0	3	4	3	4	5	5	5	3	4	3	4	5	2	5	5	2	4.5	3.66667	4	4	3.16667
139	20	0	0	0	0	3.2	4	3	1	1	4	0	4	4	4	3	4	4	3	1	4	1	3	4	3	2	4	4	4	3	2	4	3	4	1	2	2	3	3.83333	3	2.16667	2.66667	3.16667
140	21	0	0	1	1	3.06667	4	4	3	2	2	1	4	4	5	2	4	5	5	3	4	1	3	4	3	4	4	5	3	2	2	4	2	5	2	4	4	2	4	3.5	3.33333	3.33333	2.5
141	21	0	0	0	1	3.26667	3	3	3	2	1	0	4	2	3	2	4	3	3	2	2	1	4	5	5	3	4	3	4	4	1	2	1	5	3	4	1	0	3.83333	3.33333	3	2	1.83333
142	21	0	0	1	1	3.46667	5	3	0	5	3	0	2	5	4	2	4	4	5	2	5	0	3	5	3	4	4	4	5	4	2	4	4	5	3	5	1	2	4	4.16667	2.66667	3.5	2.83333
143	19	1	0	0	0	2.46667	3	1	1	1	1	0	4	4	5	2	5	5	5	3	5	1	3	5	2	2	5	5	4	3	2	1	2	3	0	2	4	1	3.66667	3	2.5	2.5	2.5
144	22	0	0	0	1	3.13333	4	4	3	3	3	0	4	5	4	3	3	5	5	3	5	2	3	5	3	4	5	3	2	4	4	4	4	5	3	5	2	2	3.83333	4.33333	3.66667	3.5	3.16667
145	19	0	0	1	1	3.13333	5	3	1	2	3	0	5	5	5	1	4	5	5	3	5	3	5	4	3	3	3	5	4	5	0	3	3	5	2	4	4	2	4.83333	4	2.66667	3	3
146	22	0	0	0	0	3	2	4	1	2	3	0	4	5	4	4	3	4	3	3	3	2	3	4	3	4	5	4	4	3	1	5	2	5	3	4	4	2	3.66667	3.66667	2.66667	3.66667	2.83333
147	22	0	0	1	1	3	4	3	2	2	3	0	1	5	4	3	3	5	5	3	5	0	3	3	3	0	1	3	2	1	1	1	2	2	1	1	3	1	2.83333	3	2.33333	2.33333	1.66667
148	23	1	0	1	1	3.2	3	2	3	4	2	2	5	5	4	3	5	5	4	5	5	5	4	3	2	3	5	5	5	5	3	4	4	5	5	3	1	5	4.5	4	3.33333	3.33333	4.33333
149	21	1	0	1	0	3.26667	4	1	2	2	4	0	5	5	4	4	3	2	4	3	5	1	5	4	2	3	4	4	2	3	0	5	4	2	1	4	4	3	3.33333	3	2.5	3.83333	3.16667
150	22	1	0	0	0	3.06667	3	3	2	4	3	2	4	4	2	1	4	5	3	2	3	2	3	4	3	4	5	4	3	3	2	1	3	5	2	4	1	3	3.83333	3.16667	2.5	2.33333	3.33333
151	22	1	0	0	1	2.66667	5	4	1	4	3	0	4	4	5	3	4	4	1	3	3	1	5	5	3	3	3	5	5	4	5	4	4	4	1	2	4	1	4.5	3.16667	3.16667	3.5	2.66667
152	22	0	0	1	1	2.53333	4	3	2	1	1	1	4	4	3	2	2	3	4	3	4	1	3	4	2	2	3	3	4	3	4	3	2	2	3	3	2	2	3.33333	3.5	2.83333	2.33333	1.83333
153	19	1	0	0	0	3.73333	4	4	2	2	3	0	3	4	3	2	4	4	3	3	4	0	3	4	3	3	4	5	3	3	2	4	3	4	3	5	4	4	3.5	3.5	3	3.16667	3
154	19	0	1	0	0	3.33333	5	3	2	1	2	0	2	4	1	1	3	4	4	1	4	1	5	3	4	2	4	5	4	2	2	3	2	4	3	4	2	2	4	3.16667	2.33333	2.16667	2.33333
155	19	0	1	0	1	3.73333	5	5	5	5	5	0	3	5	5	1	4	5	5	4	5	0	3	5	5	5	5	5	4	4	3	3	3	3	0	4	2	5	3.83333	4	4.33333	3.5	3.66667
156	19	0	1	1	0	3.13333	4	4	1	1	1	0	2	4	3	1	5	5	5	1	3	0	2	3	3	1	4	4	1	2	3	1	1	5	3	3	3	3	3.16667	3.5	2.33333	1.66667	2.33333
157	18	0	1	1	1	3.13333	5	5	0	0	5	0	5	5	3	2	4	4	4	0	3	0	5	5	0	0	5	5	5	3	3	1	3	3	3	5	3	0	4.5	4.16667	1.83333	1.5	2.83333
158	18	0	1	0	0	3.33333	4	4	2	2	3	0	3	3	3	2	3	4	4	2	4	2	3	4	3	2	3	4	4	3	3	3	3	5	2	3	2	2	3.83333	3.33333	2.66667	2.5	2.66667
159	18	1	1	0	1	3.26667	5	4	1	2	3	0	4	4	4	1	3	3	5	2	4	0	4	3	3	3	4	5	4	4	1	3	3	3	2	3	3	3	3.83333	3.66667	2.33333	2.66667	2.66667
160	18	0	1	1	0	2.93333	4	5	1	1	1	0	2	3	3	3	4	5	5	3	5	1	3	5	2	1	5	4	5	2	3	3	2	5	2	4	4	1	4	3.66667	2.66667	2.83333	2.33333
161	18	1	1	1	1	3.13333	5	4	3	3	5	1	5	5	3	3	5	5	5	3	5	2	5	3	2	3	4	5	1	4	1	2	1	4	1	1	3	2	4.16667	3.66667	2.16667	3.16667	3.16667
162	18	1	1	0	0	3.33333	5	4	5	4	4	0	3	3	5	4	3	5	4	4	5	0	4	4	5	3	2	5	3	3	1	4	4	0	0	2	1	4	3.33333	3	3.66667	3.5	2.83333
163	19	0	1	0	1	3	4	4	1	4	2	0	4	4	3	1	4	4	4	2	4	2	4	4	3	2	2	5	4	3	0	3	2	5	3	3	4	3	4.16667	3.66667	2	3	2.5
164	19	1	1	1	0	3.33333	3	3	2	2	2	1	2	2	2	1	2	3	3	3	3	1	3	3	3	3	2	3	2	1	1	4	3	3	2	2	4	0	2.66667	2.33333	2.16667	2.83333	1.66667
165	18	1	1	1	1	3.2	4	3	2	2	2	0	4	3	3	3	4	4	4	3	4	2	4	4	3	4	3	4	4	3	3	4	4	3	3	4	4	2	3.83333	3.33333	3	3.5	2.83333
166	18	1	1	0	0	3.4	3	2	2	1	2	0	1	2	3	2	3	3	2	1	4	1	3	3	4	2	4	5	3	3	1	3	2	4	1	2	3	1	2.83333	2.16667	2.16667	2.5	2.16667
167	19	0	1	0	1	3.26667	4	3	1	1	2	0	2	4	2	3	2	4	4	3	4	0	3	3	2	2	3	4	5	4	3	3	4	4	3	3	3	3	3.66667	3.5	2.33333	2.66667	2.33333
168	20	0	1	1	0	3.26667	4	3	1	1	3	0	3	3	2	3	3	3	3	2	4	2	3	4	3	2	3	5	3	2	1	2	2	3	3	3	0	3	3.16667	3	2	2	2.66667
169	18	1	1	1	1	2.86667	4	3	1	1	1	1	3	4	3	1	3	4	4	1	5	3	4	3	3	2	3	4	5	2	3	4	2	3	3	3	4	2	3.83333	3.16667	2.33333	2.83333	2.33333
170	18	1	1	0	0	3.46667	4	4	0	1	2	0	1	4	2	2	1	0	5	0	3	0	3	5	4	3	1	3	3	2	0	3	2	3	2	2	2	1	2.33333	3.66667	1.33333	2.33333	1.16667
171	21	0	1	1	0	3.13333	4	4	1	2	2	0	4	4	4	1	4	4	4	2	4	0	4	4	2	3	4	5	5	3	2	4	4	5	3	2	5	3	4.33333	3.66667	2.16667	3.16667	2.83333
172	18	1	1	0	0	3.53333	4	3	0	1	5	0	4	2	1	2	5	5	5	3	5	0	4	4	4	2	2	5	5	4	2	4	2	3	1	4	5	5	4.16667	3.16667	2.33333	3.16667	3.16667
173	18	0	1	0	1	3	4	3	1	3	2	0	4	4	2	2	3	3	4	2	4	0	4	3	3	3	3	5	5	4	4	2	2	4	3	4	4	3	4	3.5	2.66667	3	2.16667
174	18	1	1	1	0	2.73333	3	2	1	2	2	0	2	3	4	2	4	3	4	2	5	3	4	5	2	3	4	4	4	2	2	3	2	4	4	5	4	1	3.33333	3.33333	2.66667	3.16667	2.66667
175	18	0	1	1	1	2.73333	5	4	3	5	4	0	4	4	5	3	4	5	5	5	5	3	4	3	3	3	4	5	3	4	3	5	3	5	3	4	2	2	4.33333	3.83333	3.83333	3.83333	3.33333
176	19	1	1	0	1	3.26667	4	4	3	3	3	2	4	4	4	3	3	3	4	3	4	2	4	4	3	3	3	4	3	3	2	3	3	4	2	2	3	3	3.66667	3.5	2.83333	3.16667	2.83333
177	18	1	1	0	0	3.2	4	3	3	3	4	1	2	4	4	3	3	4	5	4	5	1	3	4	5	3	4	3	5	3	1	1	3	5	1	3	3	2	3.83333	3.33333	3.33333	3	2.83333
178	19	0	1	1	0	3.13333	4	3	2	2	3	0	4	4	4	3	5	5	4	3	5	1	4	4	3	3	4	5	4	3	1	3	3	3	2	2	1	1	4	3.33333	2.5	2.83333	2.83333
179	19	1	1	0	1	3.26667	5	3	0	2	3	0	4	5	3	1	4	4	5	2	3	2	4	2	3	2	3	5	3	4	2	5	5	4	0	3	1	0	4	3.16667	2.16667	2.33333	2.83333
180	19	1	1	1	1	2.93333	5	5	1	1	5	0	4	2	2	1	5	1	5	1	4	0	3	2	4	2	5	5	2	0	0	3	1	5	4	5	0	0	3.33333	3	2.16667	1.83333	2.66667
181	21	1	1	1	0	2.8	4	4	5	3	2	0	3	3	2	1	1	3	4	1	1	0	4	3	5	4	3	3	3	3	2	4	3	2	2	4	3	2	3.16667	3.16667	3.16667	2.66667	1.83333
182	18	0	1	0	0	3.13333	4	2	2	4	3	0	2	2	4	4	4	3	2	2	1	1	3	3	4	4	4	3	4	3	2	4	2	3	4	4	4	2	3.16667	2.66667	3	3.5	2.66667
183	18	0	1	0	1	2.73333	5	4	1	0	0	0	3	5	2	1	5	5	5	0	4	0	3	5	3	1	3	5	4	3	0	0	3	5	2	2	4	0	4.16667	4	1.33333	1.66667	1.83333
184	19	1	1	1	0	3.2	5	3	3	0	2	0	1	5	3	1	5	5	4	2	5	1	5	5	3	1	5	5	3	3	0	5	0	2	1	4	3	4	3.5	3.5	2.5	2.5	2.83333
185	19	0	1	1	1	2.53333	5	3	1	2	2	0	2	3	3	3	4	5	5	3	5	0	4	2	3	3	4	4	3	3	1	4	4	4	3	2	0	3	3.83333	3.16667	2.16667	2.83333	2.83333
186	20	0	1	0	0	3.4	5	3	1	1	4	0	4	3	2	2	3	4	5	2	4	1	4	4	2	2	3	4	4	3	2	2	2	5	2	3	2	1	4.33333	3.33333	2	2.16667	2.33333
187	19	0	1	1	1	3.13333	4	1	0	0	1	0	4	4	4	0	5	4	4	0	4	0	3	3	1	1	0	5	4	1	1	4	1	5	4	1	3	1	4	2.83333	1.16667	2	1.33333
188	18	1	1	1	0	3.26667	5	4	3	4	4	1	4	4	4	3	4	4	4	4	5	3	4	4	2	3	4	5	3	3	2	4	4	4	2	3	4	3	4	3.5	3	3.83333	3.66667
189	18	1	1	0	1	3.33333	5	5	1	1	0	0	5	5	5	1	3	3	5	4	2	2	4	5	4	3	2	2	5	3	3	5	4	5	3	5	1	4	4.5	4.33333	3.66667	2.16667	2.5
190	19	0	1	0	0	2.66667	3	1	1	2	2	1	4	4	4	4	3	3	2	2	4	1	5	4	2	4	2	5	4	1	1	1	4	5	2	3	4	2	4	2.33333	2.16667	3.16667	2.33333
191	18	0	1	0	1	3.33333	4	4	0	0	1	0	2	5	4	1	4	5	5	1	4	0	3	4	4	3	3	5	5	3	4	1	2	2	3	5	1	2	3.5	4	3	1.66667	2
192	19	0	1	1	1	3.2	4	3	1	2	4	0	4	4	3	2	1	5	5	2	4	3	4	4	3	4	2	5	4	2	1	4	2	5	2	4	4	3	4.33333	3.33333	2.33333	3.33333	2.5
193	18	0	1	0	0	3.13333	4	3	2	3	2	1	3	3	3	2	2	4	4	2	4	2	3	3	3	3	3	3	4	4	1	4	2	NA	4	3	3	1	NA	3.5	2.33333	3.16667	2
194	18	1	1	1	1	3.06667	4	2	0	0	1	0	3	3	3	0	2	2	2	0	3	0	3	3	3	2	4	4	3	3	1	1	2	5	2	2	1	1	3.33333	2.5	1.5	1.16667	1.66667
195	19	1	1	0	0	2.86667	4	2	1	0	1	0	4	2	3	1	1	4	3	4	4	2	4	5	3	1	1	4	5	4	2	3	2	1	3	4	3	3	3.66667	3.16667	2.83333	2	1.66667
196	19	1	1	1	1	3.4	3	3	1	1	3	0	2	3	2	2	3	3	3	2	3	1	3	3	3	3	3	4	4	3	2	3	3	4	3	3	3	3	3.16667	3	2.16667	2.5	2.66667
197	19	0	1	1	0	3.4	5	3	3	3	3	1	3	4	3	4	4	4	5	4	5	3	3	4	5	3	4	5	4	3	2	3	3	4	3	3	3	2	3.83333	3.66667	3.33333	3.5	3.16667
198	18	1	1	0	1	3.2	4	4	1	2	2	0	3	4	5	2	3	4	5	3	5	1	4	5	2	2	3	5	4	4	4	1	3	5	3	4	3	3	4	4.16667	3.16667	2.5	2.5
199	18	1	1	1	0	3.46667	3	1	4	4	4	0	4	3	4	4	4	1	4	2	4	0	3	2	3	4	2	5	3	2	1	4	3	2	0	4	5	3	2.66667	2	3	4.16667	2.66667
200	19	1	1	0	1	3.4	5	5	3	4	3	1	4	4	4	3	4	5	5	3	5	4	4	5	2	4	2	4	4	3	3	3	4	5	2	2	2	4	4.5	4	2.83333	3.5	3.5
201	18	1	1	1	1	2.93333	4	4	2	3	3	0	4	4	4	2	3	3	3	3	5	2	5	4	3	2	3	5	3	2	1	3	2	4	2	4	4	2	3.83333	3.16667	2.83333	3.16667	2.5
202	19	0	1	0	0	2.93333	4	3	1	2	1	0	1	2	3	2	3	3	3	2	5	2	3	4	3	3	4	4	3	2	2	1	3	3	3	3	3	1	2.83333	2.83333	2.33333	2.66667	2.33333
203	18	1	1	1	0	3	5	5	5	4	1	0	4	3	4	2	1	4	4	3	5	3	4	5	4	4	3	5	3	2	2	3	3	2	3	2	1	3	3.66667	3.66667	3.33333	3.16667	2.33333
204	18	0	1	0	0	3.2	5	2	3	3	3	0	4	4	4	3	4	4	4	3	5	1	4	3	4	3	3	5	3	3	2	3	3	4	3	4	4	2	4	3.16667	3.33333	3.5	2.66667
205	19	0	1	1	0	3.06667	5	3	3	3	1	0	2	5	3	4	5	5	5	1	5	0	3	3	3	4	4	5	4	3	3	1	3	5	3	2	3	2	4	3.66667	2.5	3.33333	2.5
206	18	1	1	0	1	2.93333	4	4	1	2	2	0	5	4	3	3	3	3	3	3	4	0	5	4	4	2	5	5	4	4	3	0	3	5	4	3	3	2	4.33333	3.83333	2.83333	2.33333	2.5
207	18	1	1	1	0	2.86667	4	4	1	2	4	0	3	4	4	4	4	4	3	4	5	2	3	3	2	3	2	5	3	0	3	3	2	5	2	2	4	4	3.66667	2.66667	2.66667	3.5	3
208	18	0	1	1	1	3.26667	4	3	2	3	4	1	5	5	3	2	2	3	3	4	5	1	3	3	4	2	3	5	3	2	1	1	1	4	3	3	1	3	3.66667	3.16667	2.83333	2.33333	2.33333
209	18	1	1	0	0	3.4	5	4	1	1	1	0	4	3	1	1	2	3	5	0	3	1	5	5	3	1	3	5	5	3	0	3	2	5	3	4	1	3	4.5	3.83333	1.5	1.66667	2
210	19	0	1	1	1	3.26667	4	5	1	1	4	0	3	5	3	1	4	5	5	2	5	1	3	4	2	2	3	4	3	3	1	2	2	3	2	2	3	2	3.5	4	1.83333	2.33333	2.66667
211	19	1	1	0	1	3.26667	4	3	1	3	4	0	4	4	4	3	5	3	2	1	5	3	4	3	4	3	5	5	2	3	1	4	3	5	3	1	3	1	3.66667	3	2	3.5	3.5
212	18	1	1	0	1	3.4	5	5	1	1	1	0	3	4	2	1	1	2	4	1	4	0	4	5	3	2	5	5	5	3	2	3	1	4	3	4	4	3	3.83333	4	2.16667	2.5	1.83333
213	18	0	1	0	0	3.06667	5	4	1	1	0	0	3	3	1	1	2	3	4	1	4	0	5	2	3	2	3	3	5	3	2	2	2	4	3	2	3	3	4.16667	3.16667	1.66667	2.16667	1.66667
214	18	0	1	1	0	3.33333	5	3	5	3	1	1	1	3	4	3	4	5	5	2	5	1	3	2	3	3	4	5	3	3	3	4	2	5	2	3	5	4	3.66667	3	3.33333	3.83333	2.66667
215	19	0	1	1	1	3.06667	5	1	1	0	1	0	3	4	2	1	3	5	5	0	4	0	3	2	2	2	3	4	3	3	1	3	2	3	3	3	2	1	3.66667	3	1.5	2	1.66667
216	20	0	1	0	0	2.93333	5	4	1	1	1	0	4	5	4	2	1	5	5	3	4	1	4	4	NA	4	4	5	4	5	4	1	4	5	2	3	2	1	4.5	4.16667	NA	2.33333	2
217	19	0	1	1	1	2.53333	5	2	2	1	4	1	3	2	3	1	4	5	3	1	5	0	4	3	1	2	4	4	2	0	0	0	4	0	5	5	4	2	3.16667	2.5	2	2.16667	3
218	18	0	1	1	0	2.93333	5	2	1	1	3	1	5	3	3	2	3	3	4	2	4	1	3	2	3	1	5	4	3	2	0	1	4	4	3	4	4	4	3.83333	2.66667	2.16667	2.16667	3.33333
219	18	0	1	1	1	2.46667	3	2	1	1	3	0	3	4	3	1	4	4	4	2	5	0	3	1	4	4	5	3	3	2	0	2	1	5	0	1	4	1	3.5	2.16667	1.83333	2.83333	2.33333
220	18	0	1	0	1	3.2	4	3	1	4	1	0	4	3	4	1	2	2	3	2	4	0	3	2	3	1	2	2	1	2	4	3	3	2	4	3	3	2	2.66667	2.83333	2.83333	2.66667	1.66667
221	19	0	1	1	1	2.93333	4	4	3	3	3	0	3	3	3	3	4	4	3	2	3	2	4	4	3	3	4	5	3	3	2	3	3	4	3	3	3	2	3.66667	3.33333	2.66667	3	3
222	19	0	1	0	0	3	4	4	1	2	1	0	3	3	3	2	3	4	3	3	5	2	4	4	3	3	3	5	3	3	2	2	4	3	2	3	4	4	3.5	3.16667	2.5	3	2.83333
223	18	0	1	1	1	2.86667	5	5	0	0	3	0	5	5	3	0	5	5	5	5	5	0	4	4	0	0	3	5	2	4	3	0	0	2	3	2	3	1	3.83333	4.33333	2.16667	1.33333	2
224	18	0	1	0	1	3.13333	5	3	1	1	1	0	4	4	3	1	1	4	5	3	5	1	3	4	3	3	4	3	5	4	3	2	3	5	2	3	1	3	4.33333	3.66667	2.66667	2.16667	2.16667
225	18	1	1	1	0	3.2	4	3	1	1	4	1	4	4	5	2	4	4	5	2	5	0	4	3	4	3	4	4	3	3	2	5	2	3	1	2	2	2	3.66667	3.16667	2.66667	3	2.66667
226	18	0	1	0	0	3.13333	3	3	1	2	1	0	3	4	4	2	3	3	4	3	3	1	3	3	NA	3	3	4	5	4	3	3	3	4	3	3	2	2	3.5	3.5	NA	2.5	2.16667
227	19	0	1	0	1	3	5	4	0	1	4	0	3	4	4	3	4	5	4	2	5	0	4	4	3	4	5	5	5	4	0	0	2	5	3	3	4	3	4.5	3.83333	2	2.83333	3
228	18	0	1	1	1	3.26667	5	4	1	3	3	0	3	4	4	3	4	5	4	2	4	1	4	4	1	3	4	5	5	3	3	2	3	4	3	3	3	3	4.33333	3.66667	2.33333	3	3
229	19	0	1	0	0	3	4	4	3	3	1	1	4	5	4	3	3	5	5	3	4	1	4	4	3	3	4	5	3	4	2	2	3	3	3	3	2	1	3.83333	4.16667	3	2.83333	2.16667
230	18	0	1	0	1	2.93333	4	4	0	1	3	0	4	5	4	2	5	5	5	4	5	1	4	3	1	2	4	5	4	3	5	4	3	4	3	4	3	1	4.16667	3.83333	3	2.83333	2.83333
231	19	1	1	1	0	3.06667	5	4	3	5	4	0	4	4	4	3	4	5	5	4	5	3	4	5	2	4	4	5	5	3	3	3	4	4	2	2	3	4	4.5	3.83333	3	3.83333	3.83333
232	19	0	1	0	1	3.46667	5	5	1	1	4	0	3	4	4	3	4	5	4	2	5	1	3	5	2	4	5	5	3	5	0	2	3	3	2	3	4	3	3.66667	4.16667	2	3.16667	3.33333
233	19	0	1	1	0	2.8	5	3	0	3	0	0	4	4	1	0	4	5	5	0	5	0	4	4	1	2	4	5	2	1	1	3	3	5	3	4	5	3	4.16667	3.33333	1.16667	3	2.33333
234	20	1	1	1	0	3.33333	5	4	1	1	2	0	4	3	4	1	2	4	3	1	3	0	4	4	5	2	3	5	4	4	0	2	4	5	3	3	1	1	4.33333	3.5	2.33333	1.66667	2
235	19	1	1	0	0	2.66667	4	5	1	0	4	3	4	5	3	1	0	1	4	1	3	1	5	5	3	1	2	5	5	3	3	5	2	4	5	1	2	0	3.83333	4.5	2	2	1.5
236	19	1	1	1	1	3.26667	5	2	0	0	0	0	4	3	4	2	0	4	0	3	2	0	3	1	2	3	3	5	2	4	1	3	4	2	1	3	4	1	3.33333	1.83333	2.16667	2.33333	1.33333
237	18	1	1	0	1	3.06667	5	3	0	3	4	0	4	4	5	2	4	4	4	2	5	0	4	3	2	4	3	5	3	4	3	3	2	4	3	4	3	2	4	3.5	2.66667	3.33333	2.5

## Sheet: Study 2
id	age	sex(female=0.male=1)	information order(HL=0.LH=1)	information(High sharedness=0.Loe sharedness=1)	scenario.order	scenario#	scenario emotion(_x000D_medi=0.Low=1)	indignant	sympathetic	angry	makes my skin crawl	strange	perturbed	compassionate	surprise	warm	impure	tender	mad	repulsive	softhearted	disgusting	outraged	illegality	condemnation	wrongness	likable	punishment-fine	punishment-wallet	moral ourtage	moral disgust	empathy
1	19	1	0	0	1	1	0	2	1	2	1	4	3	1	4	1	1	1	2	2	1	0	1	2	3	3	2	5	2	2	1	1
1	19	1	0	0	1	2	1	1	4	1	1	1	1	3	2	2	1	2	1	1	3	1	1	2	2	2	3	5	2	1	1	2.8
1	19	1	0	1	1	5	0	3	0	3	1	3	3	0	3	0	2	0	2	4	0	0	1	2	3	3	2	5	2	2.4	1.75	0
1	19	1	0	1	1	6	1	0	3	0	0	0	0	3	0	0	0	0	0	0	2	0	0	3	2	2	3	5	2	0	0	1.6
2	19	0	0	0	2	5	0	3	1	2	4	3	3	0	4	0	4	0	2	2	0	1	2	1	4	3	2	5	2	2.4	2.75	0.2
2	19	0	0	0	2	6	1	0	5	0	0	0	0	5	0	1	0	0	0	0	2	0	0	4	3	2	2	5	3	0	0	2.6
2	19	0	0	1	2	3	0	3	0	4	4	3	4	0	2	0	4	0	5	4	0	4	4	1	3	4	1	5	3	4	4	0
2	19	0	0	1	2	4	1	0	3	0	0	2	0	3	0	3	1	2	0	1	4	0	0	1	3	1	3	5	5	0	0.5	3
3	19	1	0	0	3	3	0	3	2	4	4	4	4	3	4	2	2	2	4	2	2	4	4	3	4	3	2	2	3	3.8	3	2.2
3	19	1	0	0	3	4	1	2	1	2	4	4	2	2	4	1	4	1	2	4	2	4	2	1	4	3	1	2	3	2	4	1.4
3	19	1	0	1	3	1	0	2	3	2	3	2	2	3	3	2	2	2	2	2	2	1	2	1	3	3	3	4	4	2	2	2.4
3	19	1	0	1	3	2	1	2	3	2	2	2	2	3	2	1	2	2	2	2	2	1	2	2	2	3	2	2	2	2	1.75	2.2
4	19	0	0	0	3	3	0	0	0	3	4	5	3	0	4	0	1	0	4	0	0	1	3	1	3	3	2	5	4	2.6	1.5	0
4	19	0	0	0	3	4	1	0	0	0	5	4	3	0	4	0	5	0	3	5	0	5	3	1	2	2	1	3	5	1.8	5	0
4	19	0	0	1	3	1	0	3	0	2	3	4	2	0	4	0	0	0	2	0	0	1	2	1	3	3	2	4	4	2.2	1	0
4	19	0	0	1	3	2	1	4	2	3	4	0	4	0	1	0	1	0	3	1	0	1	4	4	4	3	2	3	1	3.6	1.75	0.4
5	18	0	0	0	1	1	0	4	0	4	4	5	3	0	5	0	1	1	3	3	0	0	0	2	3	3	1	5	4	2.8	2	0.2
5	18	0	0	0	1	2	1	1	1	1	0	0	0	0	0	0	1	0	0	0	0	0	0	2	3	2	1	5	3	0.4	0.25	0.2
5	18	0	0	1	1	5	0	4	0	3	4	4	3	0	5	0	1	0	4	4	0	0	0	2	4	3	1	5	4	2.8	2.25	0
5	18	0	0	1	1	6	1	1	0	0	0	0	0	0	2	0	0	0	0	0	0	0	0	3	4	4	1	5	2	0.2	0	0
6	19	0	0	0	2	5	0	1	4	1	1	0	1	0	3	0	1	1	1	1	0	1	0	2	3	2	2	2	2	0.8	1	1
6	19	0	0	0	2	6	1	1	3	1	1	1	1	0	1	0	1	0	1	1	1	1	1	3	3	3	2	4	3	1	1	0.8
6	19	0	0	1	2	3	0	3	1	3	4	0	4	0	4	0	0	0	3	0	0	0	3	1	2	2	2	3	4	3.2	1	0.2
6	19	0	0	1	2	4	1	2	0	0	5	4	1	0	5	0	4	0	1	4	0	3	3	1	4	3	1	2	3	1.4	4	0
7	20	0	0	0	3	3	0	3	0	3	0	3	2	3	3	0	0	0	3	0	0	0	0	1	3	2	2	5	4	2.2	0	0.6
7	20	0	0	0	3	4	1	0	0	0	5	5	0	5	5	0	3	0	0	3	0	3	0	1	3	3	2	3	5	0	3.5	1
7	20	0	0	1	3	1	0	0	0	0	0	0	0	3	2	0	0	0	0	0	0	0	0	1	2	1	3	5	5	0	0	0.6
7	20	0	0	1	3	2	1	0	3	0	0	0	0	0	0	0	0	0	0	0	0	0	0	1	1	1	4	5	5	0	0	0.6
8	19	0	0	0	1	1	0	3	0	3	1	5	3	0	4	0	0	0	2	3	1	0	0	2	4	4	2	5	4	2.2	1	0.2
8	19	0	0	0	1	2	1	4	1	2	0	0	3	0	0	0	2	0	2	0	0	0	0	3	2	2	2	3	2	2.2	0.5	0.2
8	19	0	0	1	1	5	0	4	0	3	2	3	4	0	4	0	0	0	2	3	0	0	0	2	4	4	2	4	3	2.6	1.25	0
8	19	0	0	1	1	6	1	1	4	1	1	0	2	3	0	0	0	0	0	0	1	0	0	4	2	3	3	4	2	0.8	0.25	1.6
9	19	1	0	0	2	5	0	4	0	4	3	3	4	0	3	0	3	0	4	2	0	1	3	2	3	4	1	4	3	3.8	2.25	0
9	19	1	0	0	2	6	1	2	2	NA	0	0	2	2	2	0	1	0	1	1	0	0	1	3	3	3	2	4	3	1.5	0.5	0.8
9	19	1	0	1	2	3	0	4	0	4	3	3	4	0	3	0	3	0	4	3	0	0	3	2	3	3	2	4	4	3.8	2.25	0
9	19	1	0	1	2	4	1	1	0	1	4	4	1	0	4	0	3	0	1	4	0	4	1	1	2	3	1	4	5	1	3.75	0
10	18	1	0	0	1	1	0	4	1	3	4	5	3	1	5	2	1	1	3	1	1	1	1	1	3	2	2	5	4	2.8	1.75	1.2
10	18	1	0	0	1	2	1	4	3	3	3	1	3	2	1	0	3	0	3	2	2	3	3	2	3	3	2	4	2	3.2	2.75	1.4
10	18	1	0	1	1	5	0	3	1	2	3	2	2	1	3	1	3	1	3	3	1	1	3	2	3	3	2	4	4	2.6	2.5	1
10	18	1	0	1	1	6	1	4	1	3	2	1	3	1	1	1	2	1	3	1	1	1	3	4	3	4	2	4	1	3.2	1.5	1
11	19	0	1	0	1	5	0	3	0	2	2	1	2	3	5	0	0	0	0	3	0	0	1	3	4	4	1	5	2	1.6	1.25	0.6
11	19	0	1	0	1	6	1	2	2	2	1	0	2	3	2	1	1	1	2	2	0	0	1	4	3	2	3	5	2	1.8	1	1.4
11	19	0	1	1	1	1	0	4	0	4	3	3	4	1	5	2	1	1	4	5	1	2	3	1	3	4	2	5	4	3.8	2.75	1
11	19	0	1	1	1	2	1	1	4	1	0	3	1	3	1	2	1	1	0	0	1	0	0	2	2	3	2	5	3	0.6	0.25	2.2
12	20	0	1	0	2	3	0	0	0	0	2	0	1	0	0	0	0	0	2	0	0	0	1	1	3	1	1	5	5	0.8	0.5	0
12	20	0	1	0	2	4	1	0	0	0	1	5	0	0	4	0	0	0	0	0	0	0	0	1	3	3	2	5	5	0	0.25	0
12	20	0	1	1	2	5	0	1	0	1	0	0	0	0	1	0	0	0	0	0	0	0	0	1	2	3	2	5	5	0.4	0	0
12	20	0	1	1	2	6	1	4	0	5	4	0	5	0	0	0	0	0	3	0	0	0	3	4	2	4	1	5	2	4	1	0
13	19	0	1	0	3	1	0	3	0	1	0	2	1	0	1	0	0	0	1	0	0	0	0	1	3	3	1	3	3	1.2	0	0
13	19	0	1	0	3	2	1	2	1	0	0	0	0	1	0	0	0	0	0	0	0	0	0	2	3	2	2	3	3	0.4	0	0.4
13	19	0	1	1	3	3	0	3	0	1	1	2	3	0	1	0	1	0	3	0	0	0	0	2	3	3	1	2	3	2	0.5	0
13	19	0	1	1	3	4	1	0	0	0	1	3	0	0	1	0	1	0	0	0	0	0	0	1	3	3	2	4	4	0	0.5	0
14	18	1	1	0	1	5	0	1	0	1	0	5	0	1	3	0	0	0	0	2	0	0	0	2	4	4	1	5	4	0.4	0.5	0.2
14	18	1	1	0	1	6	1	0	2	0	0	0	0	4	0	0	0	0	0	0	2	0	0	3	2	3	2	5	2	0	0	1.6
14	18	1	1	1	1	1	0	1	0	1	0	3	3	0	2	0	0	0	1	0	0	0	0	1	3	4	1	5	3	1.2	0	0
14	18	1	1	1	1	2	1	0	0	0	0	0	1	1	1	0	0	0	1	0	0	0	0	2	2	2	2	5	4	0.4	0	0.2
15	19	0	1	0	2	3	0	4	1	3	3	2	4	1	0	0	3	0	4	2	0	2	3	2	3	3	1	5	3	3.6	2.5	0.4
15	19	0	1	0	2	4	1	1	0	0	2	5	0	1	5	3	3	2	1	3	0	2	1	1	3	4	1	5	4	0.6	2.5	1.2
15	19	0	1	1	2	5	0	5	0	4	4	4	3	0	5	0	3	0	3	3	0	3	3	2	3	4	2	5	4	3.6	3.25	0
15	19	0	1	1	2	6	1	4	3	2	1	1	2	2	0	0	3	0	1	2	2	1	1	3	3	4	2	5	3	2	1.75	1.4
16	20	1	1	0	3	1	0	2	0	2	0	4	1	0	4	1	0	1	0	0	1	0	0	2	4	4	3	5	5	1	0	0.6
16	20	1	1	0	3	2	1	3	2	2	0	0	3	2	0	0	0	0	0	0	2	0	1	3	3	3	2	2	2	1.8	0	1.2
16	20	1	1	1	3	3	0	2	0	2	1	3	2	0	4	3	0	0	2	0	0	1	2	1	2	2	2	5	4	2	0.5	0.6
16	20	1	1	1	3	4	1	0	0	0	0	5	0	0	5	1	1	0	0	0	0	3	0	1	3	3	3	5	4	0	1	0.2
17	18	0	1	0	2	3	0	4	0	4	4	3	4	0	5	0	3	0	4	3	0	0	3	2	3	4	2	5	4	3.8	2.5	0
17	18	0	1	0	2	4	1	0	0	0	5	5	0	5	5	0	5	0	0	5	0	5	5	1	2	4	1	5	5	1	5	1
17	18	0	1	1	2	5	0	5	0	5	5	5	5	0	5	0	NA	0	5	5	0	5	5	3	3	4	1	5	1	5	5	0
17	18	0	1	1	2	6	1	3	0	3	2	2	3	0	1	0	4	0	3	2	0	0	1	4	3	4	2	5	1	2.6	2	0
18	19	0	1	0	3	1	0	1	0	1	0	2	1	0	2	0	0	0	1	0	0	0	1	1	3	3	2	4	4	1	0	0
18	19	0	1	0	3	2	1	2	1	2	0	0	2	0	0	0	0	0	2	1	0	0	2	2	3	2	2	3	5	2	0.25	0.2
18	19	0	1	1	3	3	0	1	0	1	3	3	1	2	3	0	0	0	1	0	0	0	1	2	2	3	2	4	5	1	0.75	0.4
18	19	0	1	1	3	4	1	0	0	0	1	2	0	1	1	0	1	0	0	1	0	0	0	1	3	3	1	4	5	0	0.75	0.2
19	19	1	1	0	1	5	0	5	0	5	4	5	5	0	5	0	4	0	4	4	0	2	0	2	4	4	1	4	3	3.8	3.5	0
19	19	1	1	0	1	6	1	0	3	0	0	0	0	3	0	0	0	0	0	0	0	0	0	3	3	3	2	4	2	0	0	1.2
19	19	1	1	1	1	1	0	3	0	3	3	4	3	0	4	1	0	1	3	0	0	1	1	2	3	3	2	4	3	2.6	1	0.4
19	19	1	1	1	1	2	1	1	4	1	1	1	1	3	2	1	0	1	0	0	0	0	0	2	2	2	2	4	2	0.6	0.25	1.8
20	19	1	1	0	2	3	0	5	0	3	5	0	5	0	3	0	2	0	5	0	0	5	5	2	4	4	1	1	5	4.6	3	0
20	19	1	1	0	2	4	1	0	0	0	3	5	0	0	5	0	3	0	0	4	0	3	1	1	3	3	2	4	5	0.2	3.25	0
20	19	1	1	1	2	5	0	3	0	1	3	2	2	0	4	0	2	0	2	0	0	0	1	2	3	4	2	5	5	1.8	1.25	0
20	19	1	1	1	2	6	1	0	1	0	0	0	0	1	1	0	2	0	0	0	0	0	1	4	2	2	2	5	5	0.2	0.5	0.4
21	19	1	0	0	1	1	0	1	0	1	0	1	0	1	4	1	0	1	0	0	0	0	0	2	3	3	2	5	5	0.4	0	0.6
21	19	1	0	0	1	2	1	1	2	1	0	0	0	0	1	0	0	0	2	0	0	0	0	2	2	3	2	4	3	0.8	0	0.4
21	19	1	0	1	1	5	0	4	0	4	3	4	3	2	4	0	3	0	2	3	0	2	2	2	3	4	2	3	3	3	2.75	0.4
21	19	1	0	1	1	6	1	2	2	1	0	0	1	2	1	0	0	0	1	0	0	0	0	3	2	2	2	3	3	1	0	0.8
22	19	0	0	0	3	3	0	4	0	4	5	3	4	0	1	0	3	0	5	1	0	3	5	2	3	4	1	3	2	4.4	3	0
22	19	0	0	0	3	4	1	0	0	0	4	4	0	0	4	0	3	0	0	5	0	5	0	1	3	3	1	4	4	0	4.25	0
22	19	0	0	1	3	1	0	1	0	0	0	4	0	0	5	0	0	0	0	0	0	0	0	1	3	3	2	4	5	0.2	0	0
22	19	0	0	1	3	2	1	0	2	0	0	0	0	2	0	0	0	0	0	0	0	0	0	1	3	2	2	4	5	0	0	0.8
23	20	0	0	0	2	5	0	5	0	5	4	3	4	0	4	0	3	0	3	2	0	2	3	2	3	4	1	3	2	4	2.75	0
23	20	0	0	0	2	6	1	3	3	3	2	1	3	3	2	0	0	0	3	1	1	1	3	4	3	3	2	5	3	3	1	1.4
23	20	0	0	1	2	3	0	5	0	5	4	4	5	0	4	0	4	0	5	4	0	3	4	1	3	4	1	3	1	4.8	3.75	0
23	20	0	0	1	2	4	1	1	0	1	1	4	1	0	3	0	3	0	0	4	0	1	0	2	2	2	2	4	4	0.6	2.25	0
24	21	0	0	0	3	3	0	0	4	0	0	2	0	3	3	4	0	2	0	0	3	0	0	2	4	1	4	4	5	0	0	3.2
24	21	0	0	0	3	4	1	0	0	0	0	4	0	0	5	2	0	0	0	0	0	0	0	1	2	2	2	2	5	0	0	0.4
24	21	0	0	1	3	1	0	0	0	0	0	3	0	1	3	0	0	0	0	0	0	0	0	1	3	1	2	3	5	0	0	0.2
24	21	0	0	1	3	2	1	3	1	3	0	0	2	0	0	0	0	0	0	0	0	0	0	2	2	2	2	2	4	1.6	0	0.2
25	19	0	0	0	1	1	0	2	0	2	2	5	2	4	1	0	2	1	2	0	0	0	1	2	3	3	2	5	5	1.8	1	1
25	19	0	0	0	1	2	1	1	4	0	0	0	1	2	3	3	0	4	0	0	3	0	0	2	2	1	3	5	4	0.4	0	3.2
25	19	0	0	1	1	5	0	4	0	3	4	5	5	0	5	0	3	0	3	5	0	3	2	3	4	4	1	2	2	3.4	3.75	0
25	19	0	0	1	1	6	1	3	5	3	0	0	3	5	0	4	3	4	2	0	5	0	0	4	3	2	3	5	3	2.2	0.75	4.6
26	19	1	0	0	3	3	0	0	0	0	1	1	0	0	2	0	1	0	1	0	0	0	0	2	3	3	2	5	5	0.2	0.5	0
26	19	1	0	0	3	4	1	0	0	0	0	3	0	1	3	0	0	0	0	0	0	0	0	1	3	2	2	5	5	0	0	0.2
26	19	1	0	1	3	1	0	1	2	1	0	0	1	1	1	0	0	0	1	0	0	0	0	1	3	3	2	5	5	0.8	0	0.6
26	19	1	0	1	3	2	1	0	3	0	0	0	0	0	0	0	0	0	0	0	0	0	0	2	3	2	2	5	5	0	0	0.6
27	19	0	0	0	1	1	0	4	0	3	3	4	3	1	5	0	0	0	4	1	0	0	2	1	3	3	2	4	3	3.2	1	0.2
27	19	0	0	0	1	2	1	3	4	2	2	2	3	1	2	1	1	1	2	1	1	1	2	2	2	2	2	2	2	2.4	1.25	1.6
27	19	0	0	1	1	5	0	1	0	2	1	4	0	0	4	0	1	0	0	0	0	0	1	2	3	3	2	4	4	0.8	0.5	0
27	19	0	0	1	1	6	1	2	4	1	1	1	1	3	1	1	1	1	1	1	2	1	1	3	2	3	2	4	2	1.2	1	2.2
28	18	0	0	0	2	5	0	3	0	4	4	2	4	0	4	0	1	0	3	2	NA	NA	4	2	3	4	2	3	2	3.6	2.33333	0
28	18	0	0	0	2	6	1	1	3	2	2	0	0	3	2	0	1	1	0	0	1	1	1	3	2	3	2	4	1	0.8	1	1.6
28	18	0	0	1	2	3	0	0	2	0	0	4	1	0	4	3	0	3	0	NA	3	0	0	1	1	1	2	4	5	0.2	0	2.2
28	18	0	0	1	2	4	1	0	0	1	3	4	0	1	5	2	0	0	1	4	2	5	1	2	3	2	1	2	3	0.6	3	1
29	18	1	1	0	1	5	0	4	0	3	4	4	4	0	3	0	3	0	2	4	0	3	4	1	4	4	1	1	5	3.4	3.5	0
29	18	1	1	0	1	6	1	2	4	2	0	0	1	3	0	0	0	0	1	0	0	0	1	3	2	2	2	1	2	1.4	0	1.4
29	18	1	1	1	1	1	0	4	1	3	2	5	3	1	2	0	3	0	2	1	0	1	3	1	3	3	1	1	5	3	1.75	0.4
29	18	1	1	1	1	2	1	0	5	1	0	0	0	4	1	0	0	0	0	0	0	0	0	1	2	1	4	1	5	0.2	0	1.8
30	19	1	1	0	2	3	0	3	0	0	0	0	1	0	4	0	0	0	0	0	0	0	0	1	4	3	1	5	5	0.8	0	0
30	19	1	1	0	2	4	1	0	0	0	5	5	0	0	3	0	2	0	0	2	0	2	0	1	4	4	1	3	5	0	2.75	0
30	19	1	1	1	2	5	0	5	0	5	3	3	2	1	5	0	0	0	1	3	0	1	1	2	3	4	1	5	3	2.8	1.75	0.2
30	19	1	1	1	2	6	1	0	3	0	0	0	1	3	2	0	0	0	0	0	1	0	0	3	2	2	2	5	3	0.2	0	1.4
31	18	1	1	0	3	1	0	4	0	3	3	5	3	0	3	1	0	0	4	2	1	2	2	1	4	3	2	4	5	3.2	1.75	0.4
31	18	1	1	0	3	2	1	4	4	4	3	1	5	4	0	0	2	1	5	1	2	3	4	3	3	3	3	2	1	4.4	2.25	2.2
31	18	1	1	1	3	3	0	2	0	1	3	3	4	0	1	0	0	0	3	2	0	2	2	2	2	3	1	5	3	2.4	1.75	0
31	18	1	1	1	3	4	1	0	0	0	3	4	0	2	5	1	1	2	0	3	0	2	1	1	3	2	1	4	5	0.2	2.25	1
32	19	1	1	0	1	5	0	3	0	3	3	3	3	0	3	0	0	0	3	0	0	0	0	1	4	4	1	1	5	2.4	0.75	0
32	19	1	1	0	1	6	1	0	5	0	0	0	0	4	0	0	0	0	0	0	0	0	0	4	3	3	2	3	3	0	0	1.8
32	19	1	1	1	1	1	0	0	0	0	0	2	0	0	4	0	0	0	0	0	0	0	0	1	3	3	2	5	5	0	0	0
32	19	1	1	1	1	2	1	0	3	0	0	0	0	0	0	0	0	0	0	0	0	0	0	2	3	3	2	3	2	0	0	0.6
33	19	1	1	0	1	5	0	3	0	2	3	4	5	4	4	0	4	0	4	5	0	1	4	2	4	4	1	3	3	3.6	3.25	0.8
33	19	1	1	0	1	6	1	2	2	2	2	1	3	1	1	1	2	1	2	1	1	0	1	3	3	3	2	4	3	2	1.25	1.2
33	19	1	1	1	1	1	0	3	0	3	3	4	3	0	5	1	2	0	3	3	0	0	2	1	3	3	2	4	4	2.8	2	0.2
33	19	1	1	1	1	2	1	1	3	0	1	1	2	2	1	1	1	1	1	1	1	0	1	2	2	2	2	4	4	1	0.75	1.6
34	19	1	1	0	2	3	0	2	1	2	3	3	2	1	3	1	1	1	3	1	1	1	2	1	3	3	2	4	4	2.2	1.5	1
34	19	1	1	0	2	4	1	3	0	3	5	5	3	0	5	0	5	0	3	5	0	5	3	2	4	4	1	4	4	3	5	0
34	19	1	1	1	2	5	0	1	1	1	1	4	1	1	4	1	1	1	1	1	1	1	1	1	3	3	2	4	4	1	1	1
34	19	1	1	1	2	6	1	2	2	2	2	2	2	2	2	2	2	2	2	2	2	1	2	3	2	3	2	4	3	2	1.75	2
35	18	1	1	0	2	3	0	3	1	3	2	0	3	0	2	0	0	0	3	1	0	5	3	2	3	4	2	3	2	3	2	0.2
35	18	1	1	0	2	4	1	0	0	0	3	3	0	2	2	0	1	0	0	1	0	2	0	1	2	1	2	5	3	0	1.75	0.4
35	18	1	1	1	2	5	0	3	0	3	4	2	3	0	3	0	2	0	3	3	0	1	2	2	4	4	2	4	2	2.8	2.5	0
35	18	1	1	1	2	6	1	2	1	2	0	0	2	0	0	0	0	0	2	0	0	0	1	4	2	3	2	5	3	1.8	0	0.2
36	19	1	1	0	2	3	0	3	0	1	2	4	3	3	2	1	0	0	4	3	1	1	3	2	3	3	1	2	4	2.8	1.5	1
36	19	1	1	0	2	4	1	3	0	0	4	5	1	4	4	3	4	0	0	4	0	3	0	2	2	2	3	5	5	0.8	3.75	1.4
36	19	1	1	1	2	5	0	1	1	1	1	3	1	1	4	0	1	0	1	2	0	1	2	2	3	3	2	3	5	1.2	1.25	0.4
36	19	1	1	1	2	6	1	2	1	2	2	1	2	1	1	0	2	0	1	1	2	1	1	4	3	2	2	4	3	1.6	1.5	0.8
37	18	1	1	0	3	1	0	4	0	0	4	5	1	0	5	0	0	0	2	5	0	1	0	1	4	4	1	5	5	1.4	2.5	0
37	18	1	1	0	3	2	1	1	4	1	2	0	3	4	3	3	1	3	3	0	2	0	3	1	2	1	3	5	5	2.2	0.75	3.2
37	18	1	1	1	3	3	0	5	0	4	5	5	4	0	4	0	3	0	4	4	0	3	4	1	4	4	1	5	4	4.2	3.75	0
37	18	1	1	1	3	4	1	1	0	3	3	5	3	1	4	4	4	0	3	5	0	4	3	1	3	3	2	5	5	2.6	4	1
38	19	0	1	0	3	1	0	1	0	1	0	2	0	0	2	0	0	0	1	0	0	0	1	1	4	3	2	3	5	0.8	0	0
38	19	0	1	0	3	2	1	0	0	0	0	0	0	0	0	0	0	0	0	0	0	0	0	2	2	2	2	4	4	0	0	0
38	19	0	1	1	3	3	0	0	0	1	1	1	2	0	2	0	0	0	2	0	0	0	2	2	2	2	2	4	5	1.4	0.25	0
38	19	0	1	1	3	4	1	0	0	0	2	3	0	0	3	0	1	0	0	2	0	1	1	1	3	3	2	3	5	0.2	1.5	0
39	19	1	0	0	2	5	0	2	0	1	0	3	0	0	2	0	0	0	0	0	0	0	0	1	4	3	2	5	5	0.6	0	0
39	19	1	0	0	2	6	1	0	3	0	0	0	0	3	0	0	2	2	0	0	2	0	1	4	3	3	2	5	3	0.2	0.5	2
39	19	1	0	1	2	3	0	0	0	0	0	2	0	0	3	0	0	0	1	0	0	0	0	1	3	2	2	5	5	0.2	0	0
39	19	1	0	1	2	4	1	0	2	0	4	3	0	2	3	0	2	0	0	2	0	3	0	1	2	2	3	5	5	0	2.75	0.8
40	20	1	0	0	3	3	0	3	0	3	5	3	4	0	2	0	4	0	4	0	0	2	2	1	3	3	1	5	2	3.2	2.75	0
40	20	1	0	0	3	4	1	1	0	1	5	5	1	5	5	1	2	0	0	5	0	4	0	1	2	3	1	5	5	0.6	4	1.2
40	20	1	0	1	3	1	0	4	0	4	4	4	4	0	4	0	2	0	4	0	0	1	4	1	3	3	1	5	5	4	1.75	0
40	20	1	0	1	3	2	1	2	3	2	2	0	2	3	0	0	0	0	1	0	0	0	2	3	2	3	2	5	3	1.8	0.5	1.2
41	18	0	0	0	2	5	0	4	1	3	4	4	4	1	2	0	3	0	3	3	0	0	2	2	4	3	2	2	3	3.2	2.5	0.4
41	18	0	0	0	2	6	1	3	2	2	2	2	2	0	0	2	2	0	1	0	0	0	1	4	2	3	2	2	2	1.8	1	0.8
41	18	0	0	1	2	3	0	4	0	4	5	3	4	0	3	0	5	0	4	5	0	0	5	1	4	3	1	1	2	4.2	3.75	0
41	18	0	0	1	2	4	1	1	0	0	0	1	0	0	0	0	1	0	0	1	0	0	0	1	2	2	2	2	4	0.2	0.5	0
42	20	1	0	0	1	1	0	0	0	0	0	2	0	0	2	0	0	0	0	0	0	0	0	1	3	3	2	5	5	0	0	0
42	20	1	0	0	1	2	1	0	5	0	0	0	0	5	0	0	0	0	0	0	5	0	0	1	3	1	4	5	5	0	0	3
42	20	1	0	1	1	5	0	0	2	0	0	1	0	2	2	0	0	0	0	0	0	0	0	1	3	4	2	5	5	0	0	0.8
42	20	1	0	1	1	6	1	0	3	0	0	0	0	5	0	0	0	0	0	0	3	0	0	3	2	1	2	5	3	0	0	2.2
43	18	0	0	0	3	3	0	2	0	1	1	2	1	1	4	1	0	1	1	0	0	0	0	1	3	3	2	5	5	1	0.25	0.6
43	18	0	0	0	3	4	1	0	0	0	4	3	0	0	3	0	3	0	0	2	0	1	0	1	3	3	1	5	5	0	2.5	0
43	18	0	0	1	3	1	0	2	0	2	0	2	2	0	3	0	0	0	0	0	0	0	0	1	3	2	2	5	5	1.2	0	0
43	18	0	0	1	3	2	1	0	5	0	0	0	0	0	0	0	0	0	0	0	0	0	0	1	2	1	3	5	5	0	0	1
44	19	0	0	0	1	1	0	4	0	3	1	5	4	1	4	0	0	0	3	1	0	0	2	1	4	4	1	5	4	3.2	0.5	0.2
44	19	0	0	0	1	2	1	0	4	0	0	0	0	0	0	0	0	0	0	0	0	0	0	1	2	1	3	5	5	0	0	0.8
44	19	0	0	1	1	5	0	4	0	4	3	5	3	0	5	0	2	0	3	4	0	0	3	1	4	4	1	5	4	3.4	2.25	0
44	19	0	0	1	1	6	1	2	4	2	0	0	0	0	0	0	0	0	0	0	1	0	0	4	2	2	2	5	2	0.8	0	1
45	19	0	0	0	2	5	0	4	0	5	4	4	4	1	5	0	5	1	3	4	1	4	4	2	3	4	1	3	2	4	4.25	0.6
45	19	0	0	0	2	6	1	5	0	4	3	3	5	1	4	0	4	1	5	4	1	3	3	3	3	4	1	2	1	4.4	3.5	0.6
45	19	0	0	1	2	3	0	3	1	2	2	3	3	0	5	0	2	1	3	2	0	2	2	1	2	3	2	3	4	2.6	2	0.4
45	19	0	0	1	2	4	1	2	0	2	4	4	2	0	4	0	5	0	2	4	0	4	3	1	2	3	2	2	4	2.2	4.25	0
46	18	0	0	0	3	3	0	3	0	3	2	5	3	0	4	0	1	0	3	1	0	0	1	2	3	3	2	5	5	2.6	1	0
46	18	0	0	0	3	4	1	4	0	4	4	4	4	0	4	0	4	0	4	5	0	5	3	2	4	4	1	5	4	3.8	4.5	0
46	18	0	0	1	3	1	0	3	1	3	2	5	4	1	5	0	1	0	4	2	0	0	1	1	3	3	2	5	5	3	1.25	0.4
46	18	0	0	1	3	2	1	3	1	2	1	0	3	1	2	0	0	0	3	0	0	0	1	2	2	3	2	5	1	2.4	0.25	0.4
47	18	0	0	0	2	5	0	4	0	4	4	4	4	1	5	0	3	0	2	4	0	2	4	1	3	4	2	4	4	3.6	3.25	0.2
47	18	0	0	0	2	6	1	1	3	1	1	1	1	0	0	2	1	2	0	0	1	0	1	2	2	2	2	4	4	0.8	0.5	1.6
47	18	0	0	1	2	3	0	3	1	3	2	2	3	1	3	0	3	1	3	1	0	0	4	1	2	3	1	3	4	3.2	1.5	0.6
47	18	0	0	1	2	4	1	2	0	2	4	4	2	2	5	0	4	0	2	4	0	4	4	1	3	3	1	2	4	2.4	4	0.4
48	20	1	0	0	1	1	0	4	1	3	4	5	4	1	5	1	0	2	4	3	1	0	4	1	4	3	2	4	4	3.8	1.75	1.2
48	20	1	0	0	1	2	1	5	1	5	4	2	4	1	2	2	1	1	4	3	1	0	4	3	3	3	2	1	1	4.4	2	1.2
48	20	1	0	1	1	5	0	4	0	4	3	4	5	0	5	0	3	0	4	3	0	2	4	1	4	4	1	1	5	4.2	2.75	0
48	20	1	0	1	1	6	1	3	3	2	1	1	2	4	0	0	0	1	1	0	0	0	1	4	2	2	2	3	4	1.8	0.25	1.6
49	19	0	0	0	1	1	0	1	5	1	1	2	1	4	4	4	0	4	1	2	4	0	2	2	3	3	2	5	5	1.2	0.75	4.2
49	19	0	0	0	1	2	1	3	3	1	0	4	2	3	4	1	0	4	2	2	3	0	1	3	2	2	3	5	2	1.8	0.5	2.8
49	19	0	0	1	1	5	0	3	0	NA	2	3	3	1	3	0	2	0	4	4	1	0	4	3	3	4	1	5	2	3.5	2	0.4
49	19	0	0	1	1	6	1	1	5	1	0	0	2	5	1	3	0	3	0	0	3	0	1	4	2	2	2	5	4	1	0	3.8
50	18	1	0	0	3	3	0	0	0	0	2	4	0	0	0	0	1	0	0	1	0	0	0	2	3	3	1	5	4	0	1	0
50	18	1	0	0	3	4	1	0	0	0	5	5	0	0	3	0	4	0	0	5	0	2	0	1	4	4	1	4	4	0	4	0
50	18	1	0	1	3	1	0	0	0	0	1	3	1	0	0	0	1	0	0	0	0	0	0	1	4	4	1	5	5	0.2	0.5	0
50	18	1	0	1	3	2	1	0	1	0	0	0	1	1	0	0	0	0	0	0	0	0	0	2	2	3	3	5	4	0.2	0	0.4
51	19	0	0	0	2	5	0	3	0	4	4	4	2	0	5	0	1	0	2	3	0	1	2	2	4	4	1	5	4	2.6	2.25	0
51	19	0	0	0	2	6	1	1	3	2	1	0	1	2	2	1	1	0	2	1	2	0	0	3	2	3	2	5	3	1.2	0.75	1.6
51	19	0	0	1	2	3	0	4	0	5	4	1	4	0	4	0	2	0	4	3	0	3	2	1	3	3	1	4	5	3.8	3	0
51	19	0	0	1	2	4	1	1	0	1	3	4	1	0	4	0	4	0	1	4	0	4	3	2	3	3	2	3	4	1.4	3.75	0
52	19	1	0	0	1	1	0	3	0	4	4	5	3	0	4	1	1	1	4	1	1	1	4	2	3	3	2	4	4	3.6	1.75	0.6
52	19	1	0	0	1	2	1	2	2	2	1	1	1	3	1	1	1	1	1	1	1	1	1	2	3	2	2	4	4	1.4	1	1.6
52	19	1	0	1	1	5	0	3	1	3	3	4	3	1	4	1	3	1	3	3	1	3	3	2	3	3	2	4	3	3	3	1
52	19	1	0	1	1	6	1	3	2	3	3	2	3	2	2	2	1	2	3	2	2	3	3	3	2	3	2	4	2	3	2.25	2
53	18	0	0	0	3	3	0	3	0	3	3	2	3	0	3	0	0	0	3	0	0	0	0	1	4	4	2	5	3	2.4	0.75	0
53	18	0	0	0	3	4	1	0	0	0	1	1	0	0	3	0	0	0	0	0	0	0	0	1	3	3	2	5	4	0	0.25	0
53	18	0	0	1	3	1	0	3	0	3	0	3	0	0	3	0	0	0	0	0	0	0	0	1	3	4	2	5	3	1.2	0	0
53	18	0	0	1	3	2	1	0	1	0	0	0	0	0	0	0	0	0	0	0	0	0	0	2	2	2	3	5	4	0	0	0.2
54	19	0	1	0	3	1	0	1	3	0	0	4	0	2	2	3	0	1	0	0	3	0	0	1	3	1	3	5	5	0.2	0	2.4
54	19	0	1	0	3	2	1	2	4	1	0	0	2	2	0	0	0	0	2	0	0	0	0	2	2	2	3	5	4	1.4	0	1.2
54	19	0	1	1	3	3	0	1	0	0	3	3	1	2	4	1	1	0	4	1	0	3	3	1	2	2	3	5	5	1.8	2	0.6
54	19	0	1	1	3	4	1	1	0	0	3	4	1	0	4	0	4	0	1	3	0	4	0	1	2	3	2	5	5	0.6	3.5	0
55	19	1	1	0	1	5	0	3	3	3	2	2	3	2	4	1	2	1	3	3	1	2	2	2	4	3	2	4	4	2.8	2.25	1.6
55	19	1	1	0	1	6	1	2	2	2	2	2	2	2	2	2	2	2	2	2	2	1	2	3	3	2	2	4	4	2	1.75	2
55	19	1	1	1	1	1	0	4	1	3	3	3	3	1	4	1	2	1	3	2	1	0	3	1	3	3	2	4	5	3.2	1.75	1
55	19	1	1	1	1	2	1	1	4	1	1	1	1	4	1	2	0	2	1	1	1	0	1	2	2	1	4	5	4	1	0.5	2.6
56	18	0	1	0	2	3	0	4	0	3	3	4	5	0	0	0	1	0	4	2	0	0	3	1	4	4	1	4	4	3.8	1.5	0
56	18	0	1	0	2	4	1	3	0	4	5	5	4	0	5	0	5	0	4	5	0	5	5	1	3	4	1	3	3	4	5	0
56	18	0	1	1	2	5	0	3	0	2	3	0	0	0	2	0	0	0	1	4	0	0	0	2	3	3	1	5	4	1.2	1.75	0
56	18	0	1	1	2	6	1	1	0	0	0	0	1	0	0	0	0	0	0	0	0	0	0	4	3	3	2	4	2	0.4	0	0
57	19	0	1	0	1	5	0	0	0	0	0	4	0	0	3	0	0	0	0	0	0	0	0	1	3	3	2	5	5	0	0	0
57	19	0	1	0	1	6	1	0	4	0	0	0	0	0	0	0	0	0	0	0	0	0	0	3	2	2	3	5	5	0	0	0.8
57	19	0	1	1	1	1	0	2	0	0	0	4	1	1	4	0	0	0	0	0	0	0	1	1	3	4	2	5	4	0.8	0	0.2
57	19	0	1	1	1	2	1	0	2	0	0	0	0	0	0	0	NA	0	NA	0	0	0	0	2	2	1	2	5	4	0	0	0.4
58	19	0	1	0	2	3	0	0	0	0	0	3	0	0	3	0	0	0	0	0	0	0	0	1	2	2	2	4	4	0	0	0
58	19	0	1	0	2	4	1	0	0	0	0	4	0	0	3	0	4	0	0	0	0	0	0	2	3	3	1	3	3	0	1	0
58	19	0	1	1	2	5	0	2	1	1	2	4	2	0	4	0	1	0	3	1	0	0	1	2	3	3	2	1	2	1.8	1	0.2
58	19	0	1	1	2	6	1	1	0	0	0	0	0	3	0	0	0	0	0	0	0	0	0	3	3	3	2	3	2	0.2	0	0.6
59	19	0	1	0	3	1	0	5	0	5	5	5	5	0	4	0	1	0	5	3	0	0	0	2	4	4	1	2	1	4	2.25	0
59	19	0	1	0	3	2	1	2	4	2	3	0	3	3	0	0	0	0	0	0	0	0	1	2	3	2	2	5	3	1.6	0.75	1.4
59	19	0	1	1	3	3	0	5	0	5	5	1	5	0	4	0	3	0	4	4	0	0	3	1	2	4	1	4	4	4.4	3	0
59	19	0	1	1	3	4	1	1	0	1	2	5	0	0	5	0	4	0	0	4	0	5	0	1	1	3	1	5	5	0.4	3.75	0
60	18	0	1	0	3	1	0	3	0	2	2	2	2	0	2	0	0	0	1	2	0	0	2	2	4	3	2	4	3	2	1	0
60	18	0	1	0	3	2	1	0	4	0	0	0	0	2	0	0	0	0	0	0	0	0	0	1	2	2	3	5	5	0	0	1.2
60	18	0	1	1	3	3	0	2	0	0	3	3	2	0	3	0	1	0	1	2	0	0	1	2	3	3	1	3	2	1.2	1.5	0
60	18	0	1	1	3	4	1	0	0	0	4	4	0	0	3	0	4	0	0	4	0	3	1	1	3	2	1	1	3	0.2	3.75	0
61	20	0	1	0	1	5	0	4	1	3	3	4	4	0	5	0	3	0	2	4	0	0	0	2	4	4	1	2	3	2.6	2.5	0.2
61	20	0	1	0	1	6	1	3	2	3	0	0	3	3	0	0	2	0	3	0	0	0	1	3	3	3	2	3	2	2.6	0.5	1
61	20	0	1	1	1	1	0	2	1	1	0	3	1	1	5	0	1	0	2	1	0	0	2	2	3	3	2	4	4	1.6	0.5	0.4
61	20	0	1	1	1	2	1	1	2	2	0	0	2	1	2	0	0	0	2	0	0	0	1	2	3	2	2	3	3	1.6	0	0.6
62	20	1	1	0	3	1	0	0	0	0	5	5	0	5	5	0	0	0	0	0	0	0	5	1	4	4	1	5	5	1	1.25	1
62	20	1	1	0	3	2	1	0	5	0	0	0	0	0	0	0	0	0	0	0	0	0	0	1	1	1	4	5	5	0	0	1
62	20	1	1	1	3	3	0	5	0	0	5	0	5	0	5	0	0	0	5	0	0	0	5	1	1	1	1	5	3	4	1.25	0
62	20	1	1	1	3	4	1	0	0	0	0	5	0	5	5	0	5	0	0	5	0	5	0	1	4	4	1	5	5	0	3.75	1
63	18	0	1	0	2	3	0	4	1	4	4	4	4	1	4	1	3	1	4	3	1	2	4	2	4	4	1	3	3	4	3	1
63	18	0	1	0	2	4	1	4	1	4	3	4	4	1	4	1	3	1	2	2	1	2	2	2	4	4	1	3	2	3.2	2.5	1
63	18	0	1	1	2	5	0	3	1	3	2	3	3	1	4	2	2	4	2	2	1	1	1	1	3	3	2	5	2	2.4	1.75	1.8
63	18	0	1	1	2	6	1	2	3	2	2	2	2	3	2	2	2	2	2	1	2	1	1	3	2	2	3	5	3	1.8	1.5	2.4
64	18	1	1	0	3	1	0	5	0	5	3	5	5	0	5	0	2	0	5	0	0	0	2	1	4	4	2	3	4	4.4	1.25	0
64	18	1	1	0	3	2	1	1	4	1	0	0	1	0	0	0	0	0	1	0	0	0	1	2	3	1	2	4	4	1	0	0.8
64	18	1	1	1	3	3	0	2	0	2	4	5	2	0	5	1	0	0	1	1	0	0	2	1	3	3	2	4	5	1.8	1.25	0.2
64	18	1	1	1	3	4	1	1	0	1	5	5	1	0	0	0	5	0	1	5	0	5	1	1	3	3	1	3	4	1	5	0
65	19	0	1	0	1	5	0	2	0	2	0	3	2	2	4	0	0	0	2	4	0	0	2	2	4	4	1	5	2	2	1	0.4
65	19	0	1	0	1	6	1	0	2	0	0	0	0	0	0	0	0	0	0	1	0	0	0	3	3	3	2	5	5	0	0.25	0.4
65	19	0	1	1	1	1	0	0	3	0	1	2	0	2	1	0	0	0	0	0	2	0	0	1	3	3	2	5	5	0	0.25	1.4
65	19	0	1	1	1	2	1	1	1	1	0	0	2	0	0	0	1	0	1	0	0	0	1	2	2	3	2	4	3	1.2	0.25	0.2
66	18	0	1	0	2	3	0	3	0	2	2	2	2	0	3	0	0	0	1	0	0	0	3	2	3	3	2	3	2	2.2	0.5	0
66	18	0	1	0	2	4	1	3	0	2	5	3	2	0	3	0	4	0	4	4	0	4	4	2	4	4	1	2	1	3	4.25	0
66	18	0	1	1	2	5	0	1	3	1	1	0	1	0	3	0	1	0	1	0	2	0	1	2	2	2	2	4	3	1	0.5	1
66	18	0	1	1	2	6	1	2	3	1	1	0	2	0	0	0	0	0	1	0	0	0	0	2	2	2	2	3	2	1.2	0.25	0.6
67	20	1	1	0	2	3	0	3	0	3	3	5	3	0	5	0	3	0	4	2	0	1	3	1	4	4	1	3	4	3.2	2.25	0
67	20	1	1	0	2	4	1	0	0	NA	3	5	0	0	5	0	1	0	0	3	0	2	0	1	2	3	2	3	5	0	2.25	0
67	20	1	1	1	2	5	0	3	1	3	3	4	3	0	3	0	1	1	1	1	0	0	0	1	3	3	2	3	3	2	1.25	0.4
67	20	1	1	1	2	6	1	0	4	0	0	0	0	0	0	0	0	0	0	0	3	0	0	3	2	2	3	4	4	0	0	1.4
68	19	0	1	0	1	5	0	5	0	5	5	4	5	0	5	0	4	0	5	5	0	4	5	1	4	4	1	4	3	5	4.5	0
68	19	0	1	0	1	6	1	4	4	4	3	0	4	4	0	0	2	0	4	3	0	2	3	3	3	2	2	4	2	3.8	2.5	1.6
68	19	0	1	1	1	1	0	4	0	4	2	4	4	4	5	2	1	1	4	1	0	0	3	1	3	3	2	5	5	3.8	1	1.4
68	19	0	1	1	1	2	1	4	4	3	1	0	3	3	0	0	0	0	4	0	0	0	0	2	3	3	2	4	2	2.8	0.25	1.4
69	20	1	1	0	2	3	0	2	0	1	1	3	1	0	4	0	0	0	2	0	0	3	1	1	3	3	1	3	3	1.4	1	0
69	20	1	1	0	2	4	1	0	0	0	2	3	0	0	3	0	1	0	0	2	0	0	0	1	4	3	1	4	3	0	1.25	0
69	20	1	1	1	2	5	0	0	4	2	1	0	1	3	0	0	1	0	1	2	0	0	0	1	3	3	2	4	4	0.8	1	1.4
69	20	1	1	1	2	6	1	0	3	0	0	0	0	0	0	0	0	0	0	0	1	0	0	4	2	3	2	4	4	0	0	0.8
70	19	0	1	0	3	1	0	4	0	3	0	1	3	0	3	0	0	0	1	0	0	0	1	1	3	3	2	4	4	2.4	0	0
70	19	0	1	0	3	2	1	0	3	0	0	0	0	0	0	0	0	0	0	0	0	0	0	2	2	2	3	4	4	0	0	0.6
70	19	0	1	1	3	3	0	3	0	1	4	4	1	0	4	0	0	0	0	0	0	0	1	1	2	3	2	4	4	1.2	1	0
70	19	0	1	1	3	4	1	1	0	0	5	4	1	0	4	0	3	0	0	4	0	3	0	1	3	3	1	3	4	0.4	3.75	0
71	19	0	1	0	1	5	0	4	1	3	4	5	4	2	3	0	4	1	3	4	1	2	3	2	4	4	1	3	3	3.4	3.5	1
71	19	0	1	0	1	6	1	2	3	2	3	2	2	3	2	2	3	2	2	2	2	2	2	4	3	3	2	3	2	2	2.5	2.4
71	19	0	1	1	1	1	0	4	0	3	4	4	4	2	5	1	3	2	4	3	2	2	3	2	3	4	2	4	3	3.6	3	1.4
71	19	0	1	1	1	2	1	3	3	3	2	4	3	2	1	2	2	2	2	2	2	2	2	2	2	3	2	3	3	2.6	2	2.2
72	19	0	1	0	3	1	0	4	0	3	1	5	2	0	4	0	0	0	1	0	0	0	2	2	4	3	2	4	4	2.4	0.25	0
72	19	0	1	0	3	2	1	1	3	1	0	0	1	3	1	0	0	0	1	0	2	0	0	2	3	2	2	4	4	0.8	0	1.6
72	19	0	1	1	3	3	0	3	0	2	2	5	3	2	1	0	1	0	4	2	1	1	1	1	2	2	2	4	5	2.6	1.5	0.6
72	19	0	1	1	3	4	1	1	1	1	2	4	1	3	2	0	2	0	1	3	0	1	1	2	2	3	2	4	4	1	2	0.8
73	18	0	0	0	1	1	0	3	0	2	1	4	1	1	4	0	0	0	1	1	0	0	1	1	3	3	2	4	4	1.6	0.5	0.2
73	18	0	0	0	1	2	1	4	1	3	3	1	3	1	3	0	1	0	3	3	0	1	1	2	3	4	2	4	3	2.8	2	0.4
73	18	0	0	1	1	5	0	3	1	2	2	3	2	1	4	0	0	0	1	0	0	0	0	1	3	3	2	4	4	1.6	0.5	0.4
73	18	0	0	1	1	6	1	3	1	3	1	0	2	1	2	0	0	0	1	0	0	0	0	3	2	3	3	4	2	1.8	0.25	0.4
74	19	0	0	0	3	3	0	4	0	4	3	2	5	0	2	0	2	0	5	2	0	1	3	2	3	4	1	4	4	4.2	2	0
74	19	0	0	0	3	4	1	4	0	3	5	3	3	0	3	0	3	0	2	3	0	5	3	1	2	4	1	2	4	3	4	0
74	19	0	0	1	3	1	0	3	1	3	2	2	3	0	3	0	1	0	3	1	0	1	3	1	3	3	2	4	4	3	1.25	0.2
74	19	0	0	1	3	2	1	3	1	3	0	0	2	1	0	0	0	0	2	0	0	0	1	2	2	3	2	4	4	2.2	0	0.4
75	19	0	0	0	1	1	0	3	0	2	0	3	1	0	4	0	0	0	1	0	0	0	0	1	3	3	2	5	5	1.4	0	0
75	19	0	0	0	1	2	1	0	0	0	0	0	0	0	0	0	0	0	0	0	0	0	0	2	2	1	2	5	5	0	0	0
75	19	0	0	1	1	5	0	4	0	2	0	2	2	0	5	0	0	0	1	0	0	0	1	1	3	4	1	4	5	2	0	0
75	19	0	0	1	1	6	1	1	0	0	0	0	0	0	0	0	0	0	0	0	0	0	0	4	2	3	2	5	5	0.2	0	0
76	19	0	0	0	2	5	0	4	2	3	3	3	2	0	5	0	3	0	3	5	0	0	4	2	4	4	1	3	3	3.2	2.75	0.4
76	19	0	0	0	2	6	1	1	4	0	0	0	1	0	0	0	0	0	1	0	2	0	0	3	3	3	2	4	2	0.6	0	1.2
76	19	0	0	1	2	3	0	2	0	2	0	0	4	2	0	0	0	0	5	0	0	0	3	2	2	3	2	2	3	3.2	0	0.4
76	19	0	0	1	2	4	1	0	0	0	0	4	0	2	2	0	0	0	0	2	0	0	0	1	2	2	2	4	4	0	0.5	0.4
77	19	1	0	0	2	5	0	3	0	1	2	4	2	0	4	0	1	0	0	2	0	0	0	1	4	4	1	3	2	1.2	1.25	0
77	19	1	0	0	2	6	1	0	3	0	0	0	0	2	1	0	0	0	0	1	0	0	0	4	3	3	2	3	2	0	0.25	1
77	19	1	0	1	2	3	0	1	0	1	1	0	2	0	2	0	1	0	0	0	0	0	0	1	4	4	1	1	3	0.8	0.5	0
77	19	1	0	1	2	4	1	0	0	0	0	2	0	0	3	0	0	0	0	0	0	2	0	1	2	2	1	3	5	0	0.5	0
78	19	0	1	0	3	1	0	2	0	2	2	3	2	0	3	0	0	0	2	0	0	0	0	2	3	3	1	5	4	1.6	0.5	0
78	19	0	1	0	3	2	1	1	4	1	0	0	1	3	0	0	0	0	2	0	0	0	2	3	3	3	2	4	2	1.4	0	1.4
78	19	0	1	1	3	3	0	3	2	3	4	1	2	2	1	0	0	0	2	0	0	0	1	1	3	2	2	5	5	2.2	1	0.8
78	19	0	1	1	3	4	1	1	0	1	4	4	2	0	3	0	0	0	0	3	0	2	1	1	3	3	2	4	5	1	2.25	0
79	18	0	1	0	1	5	0	4	0	3	2	3	2	0	3	0	0	0	1	3	0	0	2	2	4	4	1	2	2	2.4	1.25	0
79	18	0	1	0	1	6	1	2	2	1	0	0	1	0	0	0	0	0	1	0	2	0	0	3	3	3	2	3	3	1	0	0.8
79	18	0	1	1	1	1	0	4	0	3	4	2	4	0	4	0	0	0	4	0	0	2	3	2	3	4	1	4	2	3.6	1.5	0
79	18	0	1	1	1	2	1	2	1	2	2	0	0	0	0	0	0	0	0	0	1	0	0	2	2	2	3	4	4	0.8	0.5	0.4
80	21	1	1	0	2	3	0	5	0	5	5	5	5	5	4	0	5	0	5	5	0	5	5	1	4	4	1	1	5	5	5	1
80	21	1	1	0	2	4	1	4	0	2	4	5	2	5	5	0	5	0	3	5	0	4	3	1	3	3	2	3	3	2.8	4.5	1
80	21	1	1	1	2	5	0	4	3	4	3	0	3	0	4	0	3	0	3	5	0	0	3	1	3	4	1	3	5	3.4	2.75	0.6
80	21	1	1	1	2	6	1	0	5	0	0	0	0	0	0	0	0	0	0	0	4	0	0	3	3	3	2	4	3	0	0	1.8
81	19	0	1	0	3	1	0	3	0	4	0	2	4	0	5	0	0	0	1	0	0	0	1	2	4	4	1	4	1	2.6	0	0
81	19	0	1	0	3	2	1	5	0	5	0	0	5	0	1	0	1	0	4	0	0	0	0	3	3	3	1	5	1	3.8	0.25	0
81	19	0	1	1	3	3	0	0	0	0	0	1	0	0	2	0	0	0	0	0	0	0	0	1	2	2	2	5	3	0	0	0
81	19	0	1	1	3	4	1	0	1	0	0	0	0	0	0	0	0	0	0	0	0	0	0	1	1	1	2	5	3	0	0	0.2
82	19	0	0	0	1	1	0	4	1	3	3	5	3	3	5	0	0	1	3	1	1	0	2	1	3	3	2	5	5	3	1	1.2
82	19	0	0	0	1	2	1	2	4	2	2	0	1	3	2	0	1	0	1	1	1	0	0	1	3	2	2	5	5	1.2	1	1.6
82	19	0	0	1	1	5	0	1	3	1	1	1	1	3	2	0	1	1	1	1	3	1	1	1	3	3	3	5	5	1	1	2
82	19	0	0	1	1	6	1	2	4	2	2	0	2	3	2	1	0	0	0	0	3	0	1	3	3	3	2	5	5	1.4	0.5	2.2
83	19	1	0	0	2	5	0	4	0	2	1	5	4	0	5	0	2	0	0	0	0	0	1	2	4	4	1	4	1	2.2	0.75	0
83	19	1	0	0	2	6	1	1	0	2	3	0	3	0	0	0	5	0	0	0	0	0	2	3	3	3	2	4	1	1.6	2	0
83	19	1	0	1	2	3	0	5	0	5	5	5	5	0	5	0	5	0	5	5	0	5	5	1	4	4	1	1	1	5	5	0
83	19	1	0	1	2	4	1	1	1	1	0	5	2	0	5	0	5	0	0	3	0	0	0	1	3	3	2	4	3	0.8	2	0.2
84	19	1	0	0	3	3	0	3	0	3	5	5	3	0	4	0	5	0	4	4	0	2	3	1	3	3	1	4	2	3.2	4	0
84	19	1	0	0	3	4	1	0	0	0	4	4	0	0	4	0	3	0	0	3	0	3	0	1	3	2	2	4	5	0	3.25	0
84	19	1	0	1	3	1	0	2	1	2	2	4	2	1	4	0	3	0	2	3	0	2	2	2	3	3	2	4	4	2	2.5	0.4
84	19	1	0	1	3	2	1	2	1	2	2	2	1	1	2	0	2	0	1	1	1	1	1	3	3	3	3	4	4	1.4	1.5	0.6
85	20	1	0	0	2	5	0	4	0	4	3	3	4	0	4	0	4	0	4	3	0	3	3	2	3	4	2	3	3	3.8	3.25	0
85	20	1	0	0	2	6	1	3	1	3	3	2	3	1	3	0	3	0	3	2	0	3	3	3	3	3	2	3	3	3	2.75	0.4
85	20	1	0	1	2	3	0	3	0	3	3	4	3	0	3	0	2	0	3	2	0	2	2	1	2	2	1	3	3	2.8	2.25	0
85	20	1	0	1	2	4	1	2	0	2	2	4	2	0	4	0	1	0	1	0	0	1	0	2	2	2	2	3	4	1.4	1	0
86	20	1	0	0	3	3	0	3	1	2	2	2	2	1	5	0	1	0	2	2	0	2	2	2	4	3	2	4	3	2.2	1.75	0.4
86	20	1	0	0	3	4	1	0	1	0	2	5	0	1	5	0	2	0	0	4	0	4	0	2	4	2	2	4	5	0	3	0.4
86	20	1	0	1	3	1	0	3	0	2	2	3	2	0	4	0	0	0	1	0	0	0	2	2	4	3	2	4	5	2	0.5	0
86	20	1	0	1	3	2	1	1	5	0	0	0	1	3	0	0	0	0	0	0	1	0	0	2	3	2	2	4	5	0.4	0	1.8
87	18	0	0	0	1	1	0	0	0	0	0	3	0	0	4	0	0	0	5	0	0	0	1	1	3	3	1	5	4	1.2	0	0
87	18	0	0	0	1	2	1	0	4	0	0	0	1	0	0	0	0	0	1	0	0	0	1	2	3	2	1	4	2	0.6	0	0.8
87	18	0	0	1	1	5	0	2	0	2	0	0	3	0	2	0	0	0	0	0	0	0	2	2	3	3	2	5	5	1.8	0	0
87	18	0	0	1	1	6	1	0	4	0	0	0	0	0	0	0	0	0	0	0	0	0	0	3	2	2	2	5	4	0	0	0.8
88	19	0	0	0	1	1	0	0	0	0	0	2	0	0	2	0	0	0	0	0	0	0	0	1	3	1	2	5	5	0	0	0
88	19	0	0	0	1	2	1	1	1	0	0	0	0	0	0	0	0	0	1	0	0	0	0	1	2	1	2	5	5	0.4	0	0.2
88	19	0	0	1	1	5	0	0	0	0	0	0	0	0	1	0	0	0	0	0	0	0	0	1	3	1	3	5	5	0	0	0
88	19	0	0	1	1	6	1	0	0	0	0	0	0	0	0	0	0	0	0	0	0	0	0	3	2	2	3	5	5	0	0	0
89	19	1	0	0	2	5	0	5	0	4	5	3	5	0	4	0	0	0	2	2	0	3	4	1	4	4	1	5	4	4	2.5	0
89	19	1	0	0	2	6	1	4	1	3	4	1	3	0	1	0	0	0	2	0	0	2	1	4	3	3	2	5	1	2.6	1.5	0.2
89	19	1	0	1	2	3	0	3	0	2	3	3	2	0	3	0	0	0	0	0	0	0	1	1	3	3	2	5	5	1.6	0.75	0
89	19	1	0	1	2	4	1	0	0	0	0	2	0	0	2	0	0	0	0	0	0	0	0	1	1	3	2	5	5	0	0	0
90	19	0	0	0	3	3	0	4	0	2	3	4	2	0	5	0	1	0	2	2	0	1	2	2	3	4	2	4	4	2.4	1.75	0
90	19	0	0	0	3	4	1	3	0	1	3	5	1	0	3	0	2	0	1	3	0	3	2	1	2	3	2	4	4	1.6	2.75	0
90	19	0	0	1	3	1	0	3	1	1	0	3	1	1	4	1	0	1	1	1	1	0	1	2	2	3	2	4	4	1.4	0.25	1
90	19	0	0	1	3	2	1	2	2	1	0	1	1	3	2	1	0	1	1	0	1	0	1	2	2	2	3	4	4	1.2	0	1.6
91	19	0	0	0	1	1	0	3	1	0	1	4	1	0	5	0	0	0	1	0	1	0	0	2	3	3	2	5	3	1	0.25	0.4
91	19	0	0	0	1	2	1	3	4	0	0	0	3	3	0	0	0	0	0	0	3	0	0	2	2	4	2	5	1	1.2	0	2
91	19	0	0	1	1	5	0	3	3	0	0	0	0	3	0	0	0	0	0	3	0	0	0	2	3	3	2	5	5	0.6	0.75	1.2
91	19	0	0	1	1	6	1	3	5	0	0	0	0	5	0	0	0	0	0	0	3	0	0	3	2	2	2	5	3	0.6	0	2.6
92	19	0	0	0	2	5	0	0	0	0	1	1	0	0	5	0	0	0	0	0	0	0	0	2	3	3	2	4	4	0	0.25	0
92	19	0	0	0	2	6	1	0	3	0	0	0	0	0	0	0	0	0	0	0	2	0	0	3	3	2	2	4	4	0	0	1
92	19	0	0	1	2	3	0	1	0	0	1	1	1	0	1	0	0	0	2	0	0	0	1	1	2	2	2	4	4	1	0.25	0
92	19	0	0	1	2	4	1	0	0	0	3	1	0	0	2	0	1	0	0	1	0	4	0	1	3	3	2	3	4	0	2.25	0
93	19	1	1	0	3	1	0	2	1	2	0	0	2	1	0	0	0	0	2	0	0	0	NA	1	4	4	2	4	2	2	0	0.4
93	19	1	1	0	3	2	1	1	3	0	0	0	0	0	0	0	0	0	0	0	0	0	0	2	3	3	2	4	4	0.2	0	0.6
93	19	1	1	1	3	3	0	1	2	1	0	0	0	1	0	0	0	2	1	0	0	0	0	1	2	3	2	3	4	0.6	0	1
93	19	1	1	1	3	4	1	0	0	0	1	3	1	0	2	0	1	0	0	2	0	1	0	1	3	3	2	2	4	0.2	1.25	0
94	18	0	1	0	1	5	0	3	2	2	3	0	2	3	1	0	3	0	2	3	0	1	1	1	3	3	2	5	5	2	2.5	1
94	18	0	1	0	1	6	1	2	2	1	2	0	2	0	0	0	2	0	2	0	0	1	2	3	3	3	2	5	2	1.8	1.25	0.4
94	18	0	1	1	1	1	0	3	1	3	3	5	3	3	5	0	3	2	4	4	0	2	3	1	3	3	2	5	3	3.2	3	1.2
94	18	0	1	1	1	2	1	3	3	2	3	0	3	2	0	0	4	0	4	4	0	3	3	2	3	3	2	5	2	3	3.5	1
95	19	0	1	0	2	3	0	3	0	3	1	1	3	0	1	0	0	0	4	0	0	0	1	2	3	3	1	2	2	2.8	0.25	0
95	19	0	1	0	2	4	1	3	0	3	1	2	2	0	1	0	0	0	1	2	0	0	0	2	3	3	2	3	2	1.8	0.75	0
95	19	0	1	1	2	5	0	4	1	3	1	3	3	0	4	0	2	0	3	2	0	1	2	2	3	4	2	3	2	3	1.5	0.2
95	19	0	1	1	2	6	1	2	3	2	1	1	1	1	0	0	0	0	1	0	0	0	0	2	2	2	2	3	4	1.2	0.25	0.8
96	20	1	1	0	1	5	0	2	0	2	2	2	2	0	4	0	0	0	0	1	0	0	1	1	4	4	2	3	3	1.4	0.75	0
96	20	1	1	0	1	6	1	0	3	0	0	0	0	2	0	0	0	0	0	0	0	0	0	4	4	3	2	4	4	0	0	1
96	20	1	1	1	1	1	0	1	0	1	1	2	1	0	3	0	0	0	0	0	0	0	0	1	3	3	1	5	5	0.6	0.25	0
96	20	1	1	1	1	2	1	0	4	0	0	0	0	3	0	2	0	2	0	0	3	0	0	1	1	1	4	5	5	0	0	2.8
97	18	0	1	0	3	1	0	3	0	3	0	5	2	0	5	0	0	0	3	0	0	0	4	1	4	3	2	5	5	3	0	0
97	18	0	1	0	3	2	1	0	4	0	0	0	0	3	0	0	0	0	0	0	0	0	0	1	3	2	2	4	3	0	0	1.4
97	18	0	1	1	3	3	0	3	0	3	1	2	2	0	4	0	1	0	5	1	0	0	3	1	3	3	2	5	3	3.2	0.75	0
97	18	0	1	1	3	4	1	1	0	1	5	4	2	0	4	0	5	0	0	5	0	3	0	1	2	4	1	3	4	0.8	4.5	0
98	19	0	1	0	2	3	0	4	0	4	3	5	4	0	4	0	0	0	4	0	0	0	3	1	3	3	1	1	5	3.8	0.75	0
98	19	0	1	0	2	4	1	2	0	2	5	5	2	0	5	0	4	0	2	5	0	5	2	2	3	3	1	1	5	2	4.75	0
98	19	0	1	1	2	5	0	3	1	2	2	0	3	0	3	0	0	0	0	0	0	0	3	1	3	3	2	1	5	2.2	0.5	0.2
98	19	0	1	1	2	6	1	1	1	0	0	0	0	0	0	0	0	0	0	0	0	0	0	3	2	3	2	1	5	0.2	0	0.2
99	19	1	1	0	3	1	0	4	0	3	4	4	4	0	4	0	3	0	4	3	0	1	4	1	4	4	1	1	4	3.8	2.75	0
99	19	1	1	0	3	2	1	3	2	2	0	0	1	0	0	0	3	0	1	0	2	0	0	2	3	2	1	1	2	1.4	0.75	0.8
99	19	1	1	1	3	3	0	1	0	0	4	5	4	0	3	0	3	0	5	3	0	1	4	1	2	3	2	3	5	2.8	2.75	0
99	19	1	1	1	3	4	1	0	0	0	1	5	0	4	5	0	4	0	0	4	0	4	0	1	2	3	2	3	5	0	3.25	0.8
100	20	0	0	0	2	5	0	3	1	3	4	3	4	1	4	0	2	0	1	0	0	0	4	2	3	4	1	4	4	3	1.5	0.4
100	20	0	0	0	2	6	1	4	3	4	1	0	4	0	1	0	0	0	2	0	2	0	4	4	3	3	1	4	1	3.6	0.25	1
100	20	0	0	1	2	3	0	3	0	3	4	4	4	2	4	0	0	0	5	1	0	0	4	2	3	3	1	4	4	3.8	1.25	0.4
100	20	0	0	1	2	4	1	1	1	1	3	3	0	2	3	0	1	0	0	4	0	4	0	1	2	2	1	4	5	0.4	3	0.6
101	20	0	0	0	1	1	0	4	0	4	3	5	4	0	4	0	1	0	4	1	0	0	4	1	4	4	1	5	5	4	1.25	0
101	20	0	0	0	1	2	1	0	3	0	0	0	0	0	0	0	0	0	0	0	1	0	0	2	2	2	2	4	5	0	0	0.8
101	20	0	0	1	1	5	0	3	0	3	0	2	3	0	5	0	0	0	2	1	0	0	0	2	2	3	2	4	4	2.2	0.25	0
101	20	0	0	1	1	6	1	2	0	2	0	2	2	0	2	0	1	0	2	0	0	0	0	3	2	3	2	4	3	1.6	0.25	0
102	20	0	1	0	3	1	0	0	0	1	1	4	2	0	4	0	0	0	2	0	0	0	2	1	3	3	2	5	5	1.4	0.25	0
102	20	0	1	0	3	2	1	0	3	0	0	0	0	0	2	0	0	0	0	0	0	0	0	2	3	1	3	5	5	0	0	0.6
102	20	0	1	1	3	3	0	0	0	0	2	4	0	0	4	0	0	0	2	0	0	0	1	1	2	3	2	5	5	0.6	0.5	0
102	20	0	1	1	3	4	1	0	0	0	4	4	0	0	5	0	3	0	0	4	0	5	0	1	2	1	2	5	5	0	4	0

## Sheet: Study 3
id	sex(female=0.male=1)	age	victim.presence(individual =1, collective = 2, no =3)	vic.dummy_1	vic.dummy_2	relationship	ios	indignant	sympathetic	angry	makes my skin crawl	strange	perturbed	compassionate	surprise	warm	impure	tender	mad	repulsive	softhearted	disgusting	outraged	violator(individual =1, collective = 2)	relationship	ios	indignant	sympathetic	angry	makes my skin crawl	strange	perturbed	compassionate	surprise	warm	impure	tender	mad	repulsive	softhearted	disgusting	outraged	witnessed condemnation	citizen.condemnation	intimate.condemnation	indirect damage to self	intervention	Punishment	Compensation
1	0	51	3	0	0																			1	Stranger	1	5	1	3	3	2	5	1	6	1	3	1	3	3	1	1	2	4	50	90	3	no
2	0	51	1	1	0	Stranger	1	6	6	6	5	1	6	6	6	1	5	1	5	5	1	1	4	1	Stranger	1	6	1	6	5	4	6	1	6	1	6	1	6	5	1	1	4	2	80	90	1	no
3	1	58	2	0	1			6	3	6	6	5	6	1	3	1	6	1	6	5	1	6	5	2			3	4	5	4	3	3	5	5	6	4	3	2	3	4	5	4	4	50	60	4	no
4	1	52	3	0	0																			1	Acquaintance	3	4	1	5	5	4	5	2	5	1	5	1	5	6	1	6	6	2	100	100	2	yes	4	3
5	0	30	3	0	0																			1	Stranger	1	6	1	3	2	1	6	1	3	1	2	1	3	4	1	1	1	4	10	1	1	no
6	0	72	2	0	1			6	6	6	6	6	6	4	6	1	1	1	6	6	1	6	6	2			6	1	6	6	5	6	1	6	1	6	1	6	6	1	6	6	1	90	100	5	no
8	0	37	3	0	0																			1	Stranger	1	5	1	3	2	1	5	1	5	1	6	1	5	2	1	3	3	4	10	0	3	no
9	0	38	3	0	0																			1	Stranger	1	4	2	3	4	2	4	1	5	1	4	1	4	3	1	2	5	4	10	10	4	yes	2	2
11	1	60	3	0	0																			1	Stranger	1	5	1	5	5	5	5	2	5	2	5	2	5	5	2	5	5	4	40	40	2	no
13	0	66	1	1	0	Stranger	1	6	1	5	5	2	6	5	4	1	4	1	4	4	1	5	5	1	Stranger	1	6	1	5	5	3	5	5	4	1	5	1	5	5	1	5	5	2	100	100	1	no
14	1	48	3	0	0																			1	Stranger	1	6	1	6	6	3	6	1	6	1	3	1	3	3	1	1	3	4	80	100	4	no
15	0	25	3	0	0																			1	Stranger	1	4	3	4	4	3	4	3	2	1	2	2	3	2	2	2	3	2	30	70	2	no
16	0	49	3	0	0																			2			4	1	5	5	5	5	1	5	1	5	1	5	5	1	5	5	4	70	100	3	no
17	0	30	2	0	1			6	6	6	6	6	6	6	6	6	1	6	1	1	1	1	1	2			6	1	6	6	6	6	1	6	1	6	1	6	6	1	6	6	1	90	100	5	yes	4	5
18	1	58	3	0	0																			1	Stranger	1	5	1	4	1	1	5	1	1	1	1	1	1	1	1	1	1	4	100	100	3	no
19	0	35	3	0	0																			1	Stranger	1	2	1	1	2	2	2	2	2	2	2	2	2	2	2	1	1	4	20	20	1	no
20	1	29	3	0	0																			1	Friend	3	4	3	2	3	4	4	4	3	3	4	3	4	4	2	4	3	3	95	90	2	no
21	1	26	3	0	0																			2			4	1	4	4	4	4	1	4	1	4	1	4	4	1	4	4	4	20	20	4	no
22	0	53	3	0	0																			2			5	5	5	5	5	5	5	5	1	5	1	5	5	1	5	5	3	50	50	3	no
23	1	61	2	0	1			2	3	3	3	4	3	4	5	2	3	3	3	3	4	2	2	1	Acquaintance	3	3	4	3	2	4	3	4	5	3	2	3	2	1	3	1	1	1	90	70	4	no
24	1	53	3	0	0																			1	Stranger	1	5	1	4	4	3	4	1	4	1	3	1	5	4	1	3	3	4	100	100	1	no
25	1	51	1	1	0	Friend	1	4	4	4	2	3	4	5	5	2	2	2	3	2	2	2	2	1	Friend	1	4	4	3	3	4	4	3	3	4	4	2	2	3	3	3	3	3	50	50	2	no
26	0	24	1	1	0	Friend	1	4	4	4	4	4	4	4	4	2	2	2	4	4	4	4	4	1	Stranger	1	6	2	6	6	6	6	1	6	1	6	1	6	6	1	6	6	4	50	50	5	no
27	1	33	3	0	0																			2			6	5	6	6	6	5	5	5	6	6	6	6	6	5	6	6	2	80	100	3	no
28	0	76	3	0	0																			2			5	1	1	2	2	1	1	1	1	2	1	6	1	3	5	6	2	60	55	1	no
29	1	51	3	0	0																			1	Stranger	1	6	1	5	5	1	6	1	5	1	1	1	6	1	1	1	5	4	100	100	3	no
31	1	28	3	0	0																			1	Stranger	1	4	1	3	3	4	4	1	4	1	3	2	4	4	1	2	3	4	50	50	1	no
32	1	30	1	1	0	Stranger	1	2	1	2	2	2	2	2	2	3	3	2	3	3	2	2	3	1	Stranger	1	2	1	2	2	1	2	2	2	2	1	2	2	3	2	3	2	4	20	50	2	no
33	1	53	3	0	0																			1	Stranger	1	6	1	6	6	1	6	1	6	1	4	1	6	6	1	1	3	4	70	100	4	no
34	0	32	2	0	1			6	1	6	5	1	6	3	4	1	5	2	5	5	1	1	6	1	Stranger	2	6	2	6	5	1	6	2	5	1	6	2	5	5	5	3	6	4	60	60	5	no
35	0	44	2	0	1			5	2	4	4	2	6	3	4	1	5	1	5	5	1	5	5	1	Acquaintance	2	5	2	5	5	3	5	2	6	1	4	2	5	6	2	4	4	1	60	70	4	no
36	0	31	3	0	0																			1	Acquaintance	1	4	1	4	3	2	3	1	3	1	3	1	3	2	1	2	2	4	70	80	3	no
37	0	34	1	1	0	Stranger	1	1	1	1	1	1	1	5	4	4	1	3	1	1	3	1	1	1	Stranger	1	6	1	4	4	1	5	1	2	1	2	1	1	5	1	1	1	4	90	100	1	no
38	0	51	1	1	0	Stranger	1	4	4	4	4	3	3	4	5	3	3	4	3	3	3	3	3	1	Acquaintance	1	4	3	4	4	4	4	3	5	3	4	3	4	4	3	3	4	2	80	80	1	no
39	0	38	3	0	0																			1	Romantic Partner	3	5	1	4	4	4	4	1	5	1	4	2	5	3	1	1	3	4	10	0	3	yes	2	3
41	1	38	1	1	0	Family/Relative	1	5	2	5	4	3	5	3	5	2	2	2	5	2	2	2	5	1	Stranger	1	4	2	5	3	3	5	2	5	2	2	2	5	2	2	2	2	2	90	100	4	yes	3	3
42	1	60	3	0	0																			1	Stranger	2	4	3	3	3	3	4	3	3	2	3	2	3	3	2	3	3	2	80	90	4	no
43	0	23	1	1	0	Stranger	1	1	1	1	1	1	1	1	1	1	1	1	1	1	1	1	1	1	Stranger	1	1	1	1	1	1	1	1	1	1	1	1	1	1	1	1	1	1	50	50	1	no
44	0	74	3	0	0																			1	Stranger	1	5	1	4	4	1	5	1	5	5	1	1	1	1	1	1	1	4	20	20	1	no
45	0	52	2	0	1			4	4	4	3	3	4	4	4	1	2	1	4	3	1	3	3	1	Stranger	1	4	4	4	2	2	4	4	2	2	2	2	2	2	2	4	4	4	50	50	3	no
46	1	47	1	1	0	Stranger	1	6	1	1	1	1	1	6	6	1	1	1	1	1	1	1	1	1	Stranger	1	6	1	6	6	1	6	1	6	1	6	1	6	6	1	6	6	1	100	100	1	no
47	1	51	3	0	0																			1	Stranger	1	4	1	1	6	1	1	1	1	1	1	1	1	4	1	1	1	4	90	100	4	no
48	1	30	1	1	0	Friend	1	6	6	6	6	6	6	5	4	1	6	1	6	5	1	6	6	1	Friend	1	6	6	6	6	6	6	4	4	1	6	1	6	6	1	6	6	2	75	65	5	yes	5	4
49	0	24	3	0	0																			2			6	1	4	4	4	5	1	4	1	4	1	4	4	1	3	3	1	20	1	2	no
51	0	51	1	1	0	Stranger	1	1	2	6	1	1	6	6	3	1	1	1	6	6	1	1	2	1	Stranger	1	6	1	6	3	1	6	1	2	1	1	1	6	6	1	1	3	1	90	100	1	yes	5	5
52	1	27	2	0	1			1	2	3	4	5	6	6	5	4	3	2	1	1	2	3	4	2			1	2	3	4	5	6	6	5	4	3	2	1	1	2	3	4	2	57	44	2	no
53	1	28	1	1	0	Stranger	1	1	1	1	2	3	1	1	1	1	2	1	1	1	1	1	1	1	Stranger	1	1	1	1	3	1	1	1	1	1	2	1	1	1	1	1	1	1	80	70	1	no
57	1	64	1	1	0	Stranger	1	4	4	4	4	4	4	4	4	4	4	1	4	4	1	4	4	1	Stranger	1	4	4	4	4	4	4	4	4	4	4	1	4	4	4	4	4	4	90	100	4	yes	5	5
58	1	26	3	0	0																			1	Stranger	1	6	1	6	6	4	6	1	6	1	4	1	6	6	1	6	6	4	80	80	3	no
61	0	68	1	1	0	Other	1	6	5	5	3	4	4	5	5	2	3	3	5	3	1	3	3	2			5	3	5	5	5	5	5	6	1	5	1	5	5	1	5	5	2	90	0	4	no
62	1	55	3	0	0																			1	Stranger	1	4	1	4	4	1	4	1	6	1	5	1	1	1	1	1	1	2	1	80	1	no
63	1	32	1	1	0	Stranger	1	2	2	2	2	1	1	6	2	4	1	4	1	1	4	1	1	1	Stranger	1	6	1	6	4	1	6	3	4	1	4	1	6	4	1	3	5	2	95	50	1	no
64	1	44	2	0	1			6	6	6	6	6	6	1	4	1	4	1	2	3	1	4	4	1	Stranger	1	3	1	1	4	4	4	1	3	1	4	1	3	4	1	1	3	1	90	100	4	no
65	0	48	1	1	0	Friend	1	6	1	6	6	6	6	1	6	1	6	1	6	4	1	6	6	1	Friend	1	6	1	6	6	4	6	1	6	1	5	1	6	4	1	6	6	2	0	100	3	yes	4	5
66	0	69	3	0	0																			1	Stranger	1	3	2	2	3	3	3	3	4	2	4	1	4	4	2	4	4	2	50	5	1	no
67	1	40	3	0	0																			1	Acquaintance	1	1	1	1	1	1	1	1	1	1	1	1	1	1	1	1	1	4	10	1	1	no
69	0	28	1	1	0	Stranger	1	1	1	1	1	1	1	6	2	1	1	1	1	1	1	1	1	1	Stranger	1	4	1	2	5	5	3	3	6	1	4	1	3	6	1	5	3	2	85	100	3	no
70	0	49	3	0	0																			1	Stranger	1	3	3	3	2	2	3	2	3	1	2	1	4	2	1	2	2	2	15	5	3	no
71	0	57	1	1	0	Stranger	1	5	1	5	1	1	1	5	4	1	5	5	5	5	1	5	5	1	Stranger	1	5	2	5	5	5	5	1	4	2	5	2	5	5	2	5	5	4	50	50	3	no
72	1	34	3	0	0																			1	Stranger	1	6	1	6	1	1	6	1	1	1	1	1	6	1	1	1	6	4	50	50	4	no
73	1	29	1	1	0	Stranger	1	5	3	6	6	3	5	4	5	2	5	2	5	6	2	5	4	1	Stranger	1	5	1	6	6	2	5	1	5	1	5	1	6	5	1	5	4	1	98	98	1	no
74	0	60	1	1	0	Acquaintance	7	6	3	6	6	3	6	4	4	1	6	1	6	6	1	6	6	1	Acquaintance	7	6	3	6	6	3	6	5	5	2	6	2	6	6	3	6	6	2	99	100	5	yes	3	3
75	1	32	1	1	0	Acquaintance	1	4	3	4	3	3	4	4	3	2	3	4	4	2	2	2	3	1	Acquaintance	1	6	2	4	3	2	5	3	3	2	4	2	5	4	2	3	4	1	5	85	4	yes	5	5
78	1	56	1	1	0	Stranger	1	3	4	2	3	4	2	5	5	4	3	5	2	3	4	3	3	1	Stranger	1	5	3	5	4	4	5	3	5	3	4	3	4	4	3	3	4	4	100	100	1	no
79	1	49	3	0	0																			1	Stranger	1	5	1	4	4	2	5	1	3	1	2	2	4	2	1	2	3	2	80	80	4	no
80	1	45	2	0	1			1	1	1	1	1	1	4	3	1	1	2	1	1	2	1	1	1	Stranger	1	4	1	4	5	4	5	1	4	1	3	1	3	1	1	2	2	4	80	95	3	no
81	0	36	3	0	0																			2			3	3	3	3	3	3	3	3	3	3	3	3	3	3	3	3	1	70	70	3	no
82	0	33	1	1	0	Acquaintance	2	1	4	1	1	1	1	5	2	2	1	2	1	1	4	1	1	1	Acquaintance	1	6	1	4	5	2	5	1	4	1	4	1	5	4	1	4	4	4	70	80	4	yes	4	4
83	1	40	2	0	1			5	5	3	3	3	3	4	3	4	3	4	3	3	4	2	2	1	Friend	1	5	3	3	3	3	3	4	4	3	4	3	4	4	1	4	4	4	90	90	2	no
84	0	46	2	0	1			6	4	6	6	4	6	5	2	1	6	1	6	6	1	6	6	1	Stranger	1	6	2	6	6	1	6	2	6	1	6	1	6	6	2	6	6	4	75	80	4	no
85	1	55	3	0	0																			1	Stranger	6	5	5	5	2	1	4	1	6	1	1	1	3	2	1	1	5	1	75	60	2	no
86	0	27	1	1	0	Stranger	1	5	5	5	5	5	5	5	5	5	5	5	5	5	5	5	5	1	Stranger	1	5	5	5	5	5	5	5	5	5	5	5	5	5	5	5	5	4	30	40	3	no
89	0	26	1	1	0	Acquaintance	1	5	2	6	5	6	6	5	6	1	4	2	6	5	3	6	6	1	Acquaintance	1	6	1	6	6	5	6	1	5	1	6	1	6	6	1	6	6	3	5	70	3	yes	5	5
90	1	41	3	0	0																			1	Other	1	4	1	4	4	4	4	1	4	1	2	1	4	2	1	1	1	1	60	80	3	no
91	0	32	3	0	0																			1	Stranger	1	4	1	3	4	3	4	1	4	1	3	1	3	3	1	3	3	4	90	95	3	no
92	1	28	1	1	0	Stranger	1	3	3	3	3	3	4	4	3	4	4	2	4	4	4	2	3	1	Stranger	1	3	4	3	3	4	3	3	5	1	2	3	4	3	3	4	3	1	80	90	3	no
93	0	56	1	1	0	Stranger	1	3	3	3	3	2	4	3	3	1	4	1	4	2	1	2	4	1	Stranger	1	4	2	4	4	2	4	1	2	1	2	1	4	3	1	2	4	2	50	50	4	no
94	1	44	3	0	0																			1	Stranger	1	3	3	3	3	3	3	3	3	3	3	3	3	3	3	3	3	4	50	60	3	no
95	0	68	2	0	1			3	3	3	3	4	4	4	2	3	3	4	4	4	4	3	3	1	Stranger	1	5	2	5	5	5	5	2	5	3	5	4	5	4	3	4	4	1	100	100	1	no
96	0	46	3	0	0																			1	Stranger	1	6	1	4	3	3	6	1	3	1	3	1	6	3	1	2	3	4	30	90	1	no
97	1	68	3	0	0																			1	Stranger	1	5	1	6	5	3	6	1	3	1	5	1	4	3	1	5	5	4	90	100	3	no
98	0	25	2	0	1			5	1	4	4	4	5	1	4	1	5	1	3	4	1	4	4	1	Stranger	1	5	1	4	4	4	5	1	5	1	5	1	4	4	1	3	3	4	80	90	4	no
100	0	37	3	0	0																			1	Other	1	6	2	5	3	4	5	2	2	1	5	1	5	3	1	1	3	1	95	98	4	no
101	1	69	3	0	0																			2			6	1	6	5	4	6	1	6	1	6	1	6	4	1	6	6	1	10	40	3	no
102	0	23	2	0	1			4	1	4	4	1	4	1	6	1	2	1	2	2	1	2	4	2			4	1	4	2	1	4	1	6	1	2	1	2	2	1	2	2	3	100	100	1	no
104	1	38	2	0	1			4	4	5	5	1	6	1	1	1	4	1	6	3	1	6	6	1	Acquaintance	3	6	4	6	6	1	6	1	1	1	6	1	6	4	1	6	6	1	100	100	4	no
105	0	28	1	1	0	Stranger	1	1	1	1	1	1	1	5	1	1	1	1	1	1	1	1	1	1	Stranger	1	5	1	5	1	1	5	1	6	1	1	1	1	1	1	1	1	4	99	99	1	no
106	0	68	3	0	0																			2			5	1	3	3	3	3	1	1	1	3	1	2	3	1	3	4	1	80	100	4	no
107	1	41	3	0	0																			1	Stranger	1	4	3	4	4	4	3	5	4	3	3	3	4	4	3	4	4	2	50	80	4	no
108	0	52	3	0	0																			1	Family/Relative	1	6	1	6	6	6	6	6	6	1	6	1	6	6	1	6	6	1	100	100	5	yes	5	1
110	1	35	1	1	0	Acquaintance	4	4	3	4	2	3	4	2	5	2	2	2	4	4	2	5	5	2			6	1	6	6	1	6	1	6	1	6	2	5	3	1	5	5	4	10	50	2	yes	2	4
111	1	36	1	1	0	Stranger	1	1	2	1	1	1	1	4	1	1	1	1	1	1	1	1	1	1	Other	1	5	1	4	6	1	4	1	5	1	4	1	5	2	1	4	4	4	5	5	2	no
112	0	30	1	1	0	Stranger	1	4	2	4	4	5	5	4	2	1	6	1	4	4	1	3	4	1	Stranger	1	3	1	4	3	3	4	3	2	1	3	1	4	3	1	5	4	4	80	90	4	no
113	0	59	3	0	0																			1	Stranger	1	6	1	6	4	2	6	1	6	1	3	1	6	2	1	1	4	4	10	100	2	no
114	1	68	1	1	0	Stranger	1	5	2	5	5	3	5	5	5	1	5	2	5	5	1	5	4	1	Stranger	1	5	1	4	4	2	5	1	4	1	2	1	5	4	1	5	4	3	100	100	1	no
115	0	39	1	1	0	Stranger	1	5	5	5	2	2	6	6	3	1	1	1	5	1	1	1	1	1	Stranger	1	6	1	6	1	2	5	1	4	1	1	1	5	1	1	1	1	4	30	30	4	no
116	0	39	3	0	0																			1	Stranger	1	6	2	4	4	2	4	2	6	1	1	1	2	1	1	1	1	4	80	100	2	no
117	1	63	1	1	0	Acquaintance	1	3	3	3	3	3	3	3	3	6	3	3	3	3	3	3	3	1	Acquaintance	1	4	3	3	3	3	3	5	3	3	3	3	3	3	3	3	3	4	90	100	1	yes	1	1
118	0	34	2	0	1			4	3	3	3	2	4	3	3	2	3	1	3	3	1	4	3	1	Stranger	1	3	2	3	3	3	3	2	3	1	2	1	2	2	3	3	3	2	40	50	2	no
119	1	65	1	1	0	Stranger	1	2	2	1	2	2	2	3	2	1	2	2	2	2	1	2	2	1	Acquaintance	4	6	2	6	5	3	4	1	5	1	6	1	4	5	1	5	4	2	80	90	4	no
120	1	53	3	0	0																			1	Stranger	1	3	1	3	3	3	3	1	1	1	3	1	4	4	1	2	2	4	99	99	1	no
121	0	51	2	0	1			3	3	3	3	3	3	3	3	3	3	3	3	3	3	3	3	1	Stranger	1	4	4	4	4	4	4	4	4	4	4	4	4	4	4	4	4	4	100	100	1	no
122	1	46	2	0	1			4	3	3	3	3	4	3	3	3	3	3	3	4	3	3	3	2			4	2	4	4	4	4	2	2	3	4	2	4	4	2	4	3	1	60	60	3	yes	3	4
123	0	25	1	1	0	Friend	2	6	6	6	6	6	6	6	6	6	6	6	6	6	6	6	6	1	Friend	2	6	6	6	6	6	6	6	6	6	6	6	6	6	6	6	6	1	80	70	3	no
124	0	71	1	1	0	Stranger	1	6	6	6	6	6	6	6	6	1	6	4	6	6	3	6	6	1	Stranger	1	6	1	6	6	6	6	1	6	1	6	1	6	6	1	6	6	1	90	90	1	no
125	0	23	1	1	0	Friend	1	4	4	4	4	1	5	5	5	1	5	1	5	5	1	2	5	1	Stranger	1	5	1	5	5	5	5	1	5	1	1	1	5	1	1	1	5	2	30	80	1	no
126	1	74	1	1	0	Acquaintance	1	6	6	6	6	1	6	6	6	1	1	1	4	1	4	1	4	1	Acquaintance	1	6	1	6	1	5	6	1	6	1	1	1	6	1	1	1	1	1	10	80	1	yes	5	5
127	1	26	1	1	0	Stranger	1	4	4	4	4	4	4	4	4	3	4	3	4	4	3	4	4	1	Stranger	1	4	3	4	4	4	4	3	4	3	4	3	4	4	3	4	4	4	100	100	1	no
128	1	28	1	1	0	Stranger	1	3	5	4	3	4	3	3	6	2	3	2	4	4	3	2	3	2			3	2	4	4	3	4	2	3	5	5	3	3	4	2	2	4	4	60	80	1	no
129	1	27	3	0	0																			1	Stranger	1	1	1	2	3	2	3	5	3	1	2	1	3	1	1	1	3	2	50	60	1	no
130	1	37	2	0	1			6	6	6	6	2	6	6	6	1	6	1	6	6	1	6	6	1	Other	4	6	1	6	6	2	6	1	6	1	6	1	6	6	1	6	6	4	50	100	5	yes	2	5
131	0	50	1	1	0	Stranger	1	1	3	1	1	1	1	3	1	1	1	3	1	1	1	1	1	1	Stranger	1	4	1	4	3	1	5	1	5	1	5	1	5	3	1	1	5	4	75	90	4	no
132	0	47	1	1	0	Stranger	1	5	4	4	4	4	5	3	5	1	4	1	4	4	1	4	4	1	Stranger	1	5	4	4	4	4	4	1	4	1	4	1	4	4	1	4	4	4	80	80	1	no
133	1	30	2	0	1			3	1	3	3	2	2	1	3	1	2	1	2	2	1	2	2	1	Other	1	3	1	2	2	2	2	1	2	1	2	1	2	2	1	2	2	2	40	60	3	no
134	1	33	1	1	0	Stranger	1	1	2	1	1	2	1	4	3	1	1	1	1	1	2	1	2	1	Stranger	1	5	2	5	6	4	5	1	3	1	4	1	6	4	1	3	6	2	90	95	3	no
135	0	33	3	0	0																			2			6	1	5	5	6	6	1	4	1	6	1	5	5	1	6	4	2	90	100	2	no
136	1	45	3	0	0																			1	Stranger	1	4	4	4	4	3	4	4	3	4	4	4	4	4	4	4	4	4	5	5	3	no
137	1	32	3	0	0																			1	Stranger	1	3	3	3	3	3	3	3	3	3	3	3	3	3	3	3	3	4	30	30	2	no
139	1	38	1	1	0	Friend	1	3	3	3	3	3	4	4	3	3	3	3	3	1	2	2	2	1	Stranger	1	4	4	3	4	4	4	3	3	4	4	3	3	3	4	4	3	4	90	90	3	no
140	1	35	3	0	0																			2			5	5	4	5	5	5	5	5	5	4	4	4	4	5	5	4	2	80	100	4	no
141	0	51	2	0	1			6	1	6	6	6	6	1	6	1	6	1	6	6	1	6	6	1	Other	1	6	1	6	6	6	6	1	6	1	6	1	6	6	1	6	6	1	98	100	1	no
142	1	29	1	1	0	Stranger	1	6	1	6	6	4	6	1	6	2	3	1	6	6	1	6	4	1	Stranger	1	6	1	6	6	4	6	1	5	1	1	1	6	6	1	6	4	1	90	100	2	no
148	1	37	3	0	0																			1	Stranger	1	4	1	4	4	4	5	2	5	2	3	2	5	4	1	3	4	2	30	15	4	yes	5	5
149	0	50	1	1	0	Family/Relative	1	4	1	4	4	4	4	1	6	1	4	1	4	4	1	3	5	1	Acquaintance	1	4	1	4	4	4	4	1	6	1	4	1	4	4	1	4	4	4	50	50	5	yes	4	4
150	1	23	3	0	0																			2			5	1	5	5	4	5	1	5	1	5	1	5	5	3	5	5	1	90	90	2	no
151	1	30	3	0	0																			1	Acquaintance	1	1	1	1	1	1	1	1	3	1	1	1	1	1	1	1	1	4	25	10	3	no
153	0	28	1	1	0	Acquaintance	1	4	4	2	2	2	2	4	1	1	1	1	1	1	1	1	1	1	Acquaintance	1	5	2	5	5	1	6	1	1	1	1	1	6	2	1	1	5	4	50	20	2	no
155	0	56	1	1	0	Stranger	1	6	6	6	6	4	6	6	6	1	4	1	6	6	1	6	6	1	Stranger	1	6	1	6	6	4	6	1	6	1	6	1	6	6	1	6	6	1	70	100	4	yes	5	5
156	1	39	2	0	1			3	3	2	5	2	4	2	2	1	5	5	5	2	2	1	1	1	Stranger	1	4	2	3	5	2	5	2	4	1	5	2	4	4	2	2	4	4	20	20	2	no
157	0	42	3	0	0																			1	Stranger	1	4	1	4	2	1	5	1	3	1	3	1	4	2	1	2	3	4	60	80	2	no
158	0	54	3	0	0																			1	Stranger	1	5	1	5	4	1	6	1	3	1	3	1	6	3	1	3	5	4	60	100	4	no
159	1	29	2	0	1			1	2	1	1	1	1	2	1	1	1	1	1	1	1	1	1	1	Stranger	1	2	1	2	1	1	2	1	1	1	3	1	1	1	1	2	1	4	65	20	4	no
160	0	48	1	1	0	Stranger	1	3	3	1	1	1	1	3	3	1	1	3	1	1	1	1	1	1	Acquaintance	1	6	1	3	6	3	6	1	3	6	1	6	6	6	1	6	6	4	50	90	3	yes	3	1
161	0	25	1	1	0	Stranger	1	4	1	4	4	3	4	3	3	1	4	1	5	3	1	3	4	1	Stranger	1	5	1	4	4	3	5	1	2	1	3	1	4	3	1	4	4	4	30	20	4	no
162	1	35	1	1	0	Stranger	1	1	3	5	5	4	5	2	5	1	5	1	5	4	3	2	5	1	Stranger	1	6	3	6	5	4	6	3	5	1	5	1	6	4	1	1	5	4	3	15	3	yes	4	4
163	1	53	3	0	0																			1	Stranger	1	6	1	6	6	6	6	1	6	1	6	1	6	6	1	6	6	4	1	100	5	no
164	0	28	3	0	0																			1	Stranger	1	6	1	4	6	3	6	1	5	1	5	1	5	4	1	4	5	4	95	100	4	no
165	1	34	3	0	0																			1	Stranger	1	1	1	1	4	1	2	1	1	1	4	1	1	1	1	1	1	3	10	100	1	no
166	0	39	3	0	0																			2			4	2	5	4	4	4	3	3	4	3	2	4	3	1	3	4	3	1	50	2	no
167	1	38	2	0	1			6	1	6	6	1	6	1	1	1	6	1	6	6	1	6	6	1	Stranger	1	6	1	6	6	1	6	1	1	1	6	1	6	6	1	6	6	1	99	99	5	no
168	1	51	2	0	1			6	1	6	6	6	6	1	4	1	6	1	6	5	1	6	6	1	Stranger	1	6	1	6	5	5	6	1	5	1	5	1	5	5	1	5	5	4	99	100	1	no
169	0	49	3	0	0																			1	Stranger	1	6	1	5	4	1	5	1	1	1	3	1	4	3	1	1	3	4	90	100	1	yes	1	1
170	1	41	2	0	1			5	1	5	5	1	5	1	5	1	1	1	5	1	1	1	5	1	Acquaintance	2	5	1	5	1	1	5	1	5	1	1	1	5	1	1	1	5	1	100	100	4	no
171	0	30	3	0	0																			1	Stranger	1	4	2	4	4	5	4	2	5	1	5	1	4	4	2	4	4	4	30	30	4	yes	2	2
172	1	60	1	1	0	Stranger	1	3	4	5	4	4	5	4	6	1	3	3	4	4	1	3	3	1	Stranger	1	4	1	4	3	1	5	1	6	1	3	1	4	4	1	1	2	4	90	90	1	yes	3	3
174	0	26	3	0	0																			1	Stranger	1	4	1	5	3	1	4	2	6	1	3	1	2	2	1	1	1	4	100	100	1	no
175	1	50	1	1	0	Stranger	1	5	2	4	2	5	4	1	6	1	4	1	5	2	1	2	3	1	Stranger	1	6	1	5	5	3	6	1	6	1	4	1	6	3	1	4	5	4	90	95	1	no
176	1	28	3	0	0																			1	Friend	4	3	2	3	3	3	3	3	4	3	3	3	3	3	3	3	3	4	40	30	2	yes	2	4
177	0	63	1	1	0	Acquaintance	1	4	1	3	5	4	5	1	5	1	1	1	4	1	1	1	1	1	Acquaintance	1	4	1	4	4	4	4	6	5	1	1	1	3	1	1	1	1	1	10	80	2	yes	4	4
178	1	27	2	0	1			1	1	1	1	1	1	4	1	1	1	1	1	1	1	1	1	1	Acquaintance	2	1	1	1	1	1	1	1	3	1	1	1	1	1	1	1	1	2	99	99	4	no
180	1	45	3	0	0																			1	Stranger	1	5	1	4	4	2	6	1	2	1	3	1	5	2	1	2	4	3	70	90	4	no
181	1	23	2	0	1			5	1	5	6	3	4	1	4	1	3	1	3	4	1	3	3	1	Acquaintance	1	5	1	4	6	3	4	1	4	1	3	1	3	4	1	4	3	2	80	100	4	no
182	1	45	3	0	0																			1	Stranger	1	5	1	5	4	1	5	1	1	1	4	1	5	3	1	4	4	4	10	1	2	no
183	0	46	1	1	0	Stranger	1	6	1	6	6	3	6	1	4	1	3	1	6	6	1	3	6	1	Stranger	1	6	1	6	6	3	6	1	6	1	6	1	6	6	1	3	6	4	95	100	1	no
184	0	29	3	0	0																			1	Romantic Partner	1	5	2	5	2	2	3	2	5	2	1	2	2	2	3	2	3	4	5	5	4	yes	5	2
188	1	55	1	1	0	Stranger	1	6	6	6	6	6	6	1	6	1	6	1	6	6	1	6	6	1	Stranger	1	6	1	6	6	6	6	1	6	1	6	1	6	6	1	6	6	1	100	10	4	no
189	0	55	3	0	0																			1	Stranger	1	1	1	1	1	1	1	1	1	1	1	1	1	1	1	1	1	4	5	10	1	no
190	0	68	3	0	0																			1	Stranger	1	4	1	3	4	5	4	1	3	1	5	1	3	2	1	3	3	4	60	70	3	no
191	1	57	3	0	0																			1	Stranger	1	4	1	3	3	2	4	1	2	2	3	1	3	3	1	3	2	1	60	90	4	no
193	1	26	3	0	0																			1	Stranger	1	4	1	4	4	3	4	1	3	1	4	1	4	3	1	3	3	4	70	50	1	no
194	1	64	3	0	0																			1	Stranger	1	6	1	6	6	6	6	1	6	1	6	1	6	6	1	6	6	4	100	100	3	no
195	1	53	3	0	0																			1	Stranger	1	3	3	3	3	3	3	3	3	3	3	3	3	3	3	3	3	4	90	0	1	no
196	0	31	3	0	0																			1	Stranger	1	5	1	5	4	2	5	3	5	1	5	1	5	4	1	3	3	2	50	80	1	no
197	1	37	2	0	1			4	4	2	5	2	3	4	4	1	6	1	2	1	1	1	1	1	Acquaintance	1	4	1	4	5	1	4	1	4	1	4	1	2	1	1	1	1	4	1	1	2	yes	4	4
199	1	62	1	1	0	Stranger	1	5	4	5	4	4	5	3	3	3	3	3	5	4	3	4	4	1	Stranger	1	4	4	4	3	3	4	3	4	3	3	3	4	4	3	4	4	2	50	30	3	no
201	1	41	1	1	0	Stranger	1	1	1	1	1	1	1	6	1	1	1	1	1	1	1	1	1	1	Stranger	1	6	1	6	6	1	6	1	1	1	6	1	6	6	1	6	6	4	100	100	1	no
202	0	31	3	0	0																			2			6	1	6	6	4	6	1	3	1	4	1	6	6	1	4	3	4	20	70	4	no
205	1	58	2	0	1			4	4	4	4	3	3	3	2	3	3	2	3	4	2	3	3	2			3	3	3	3	3	3	3	3	3	3	3	3	3	3	3	3	1	90	90	1	no
206	0	67	3	0	0																			1	Stranger	1	4	1	5	4	4	5	1	5	1	4	1	5	4	1	4	4	4	90	95	2	no
208	0	72	3	0	0																			2			6	4	6	5	3	6	1	6	1	4	1	5	3	1	2	2	4	90	100	3	yes	4	3
209	1	46	1	1	0	Friend	1	6	6	6	6	6	6	6	6	6	6	6	6	6	6	6	6	1	Stranger	1	6	6	6	6	6	6	6	6	6	6	6	6	6	6	6	6	2	10	100	4	no
210	0	42	2	0	1			6	1	6	1	1	6	1	6	1	1	1	6	6	1	1	1	1	Stranger	1	6	1	6	1	1	6	1	6	1	1	1	6	6	1	1	6	4	5	0	1	no
211	0	29	1	1	0	Stranger	1	5	1	5	5	5	5	2	4	1	6	1	6	6	1	6	6	1	Stranger	1	6	1	6	5	6	6	1	5	1	6	1	6	6	1	6	6	1	10	98	3	no
213	1	50	2	0	1			1	4	2	2	2	2	4	2	3	2	4	2	3	2	2	2	1	Stranger	1	4	2	4	4	4	5	2	5	2	4	2	4	4	2	3	4	2	95	100	2	no
214	0	63	1	1	0	Other	1	1	1	1	1	1	1	6	6	6	1	6	1	1	6	1	1	2			6	6	6	6	6	6	1	6	1	6	1	6	6	1	6	6	1	100	100	2	no
215	0	37	3	0	0																			1	Stranger	1	1	1	1	1	5	1	1	6	1	1	1	1	1	1	1	1	4	30	60	1	no
216	0	71	1	1	0	Friend	1	6	1	6	3	3	6	1	6	1	3	1	6	3	1	3	3	1	Friend	1	6	1	6	3	3	6	1	6	1	3	1	3	3	1	3	3	1	100	100	1	yes	1	1
218	0	42	3	0	0																			2			4	1	4	3	5	4	2	6	1	4	1	4	4	1	4	4	4	10	0	2	no
220	1	34	3	0	0																			1	Acquaintance	1	5	1	4	5	4	5	2	1	1	3	2	5	2	1	1	4	2	50	70	5	yes	4	4
221	0	31	2	0	1			5	1	5	5	2	5	4	4	1	5	1	5	4	1	1	4	1	Stranger	1	4	1	4	4	4	4	4	4	1	4	1	5	4	1	3	3	2	30	5	3	no
222	0	47	3	0	0																			1	Stranger	1	4	3	4	4	3	4	4	3	2	3	2	5	3	2	2	4	4	50	30	2	no
224	1	65	2	0	1			4	3	3	3	2	4	2	2	2	2	2	4	2	2	3	3	1	Stranger	1	4	3	3	2	2	4	2	2	2	2	2	4	2	2	3	4	4	20	10	3	no
225	0	44	3	0	0																			1	Stranger	1	6	1	6	3	3	6	3	3	1	1	1	5	5	1	1	1	4	50	50	1	no
226	1	57	3	0	0																			1	Stranger	1	6	1	6	4	3	6	1	6	1	6	1	6	4	1	4	4	4	95	100	4	no
227	0	69	3	0	0																			2			4	1	4	1	2	4	1	3	1	1	1	2	1	1	1	1	4	30	50	3	no
228	0	37	1	1	0	Stranger	1	1	6	1	1	1	1	6	1	4	1	3	3	1	2	1	1	1	Stranger	1	6	1	6	6	1	6	1	1	1	6	1	6	6	1	6	6	1	90	100	1	no
229	1	41	2	0	1			4	1	4	4	1	5	1	2	1	2	1	5	1	1	2	4	1	Stranger	1	4	1	4	2	1	5	1	2	1	2	1	5	1	1	2	5	1	30	50	4	yes	3	4
230	1	61	3	0	0																			1	Stranger	1	4	1	4	6	6	6	1	6	1	6	1	5	4	1	6	6	4	100	100	3	no
231	1	39	1	1	0	Stranger	1	6	1	1	6	1	6	6	1	1	1	1	1	1	1	1	1	1	Stranger	1	6	1	1	1	1	6	1	1	1	1	1	1	1	1	1	1	4	100	100	1	no
232	0	33	2	0	1			6	2	6	6	5	6	2	5	1	6	1	6	6	1	5	6	1	Acquaintance	1	6	1	6	6	4	6	1	4	1	6	2	6	5	1	1	6	3	80	80	2	no
233	0	35	3	0	0																			2			6	1	5	5	4	6	1	4	1	4	1	5	4	3	3	4	2	20	1	4	no
235	1	44	3	0	0																			1	Other	1	4	1	4	3	4	4	1	4	1	1	1	4	1	1	1	4	4	80	100	3	no
236	1	48	3	0	0																			1	Stranger	1	6	1	5	5	4	6	1	5	1	6	1	6	5	1	4	5	4	80	80	2	no
237	1	54	1	1	0	Stranger	1	5	1	5	3	1	5	3	3	1	3	1	2	1	1	1	3	1	Stranger	1	5	1	5	2	1	5	3	2	1	2	1	3	2	1	1	3	3	99	100	2	no
238	1	60	3	0	0																			1	Stranger	1	6	1	6	6	6	6	1	6	1	6	1	4	6	1	6	4	3	99	100	4	no
239	1	28	1	1	0	Stranger	1	1	5	4	4	2	4	4	1	1	1	1	4	1	1	2	4	1	Stranger	1	4	1	4	4	1	4	1	1	1	1	1	1	1	4	1	1	4	50	50	3	no
240	0	41	1	1	0	Stranger	1	2	1	1	1	5	1	3	6	1	1	3	2	1	1	1	2	1	Stranger	1	2	1	1	1	5	2	1	6	1	1	1	1	1	1	1	1	2	50	100	1	no
242	1	55	2	0	1			6	6	6	6	1	6	6	1	1	1	1	6	1	1	1	1	1	Family/Relative	1	6	1	6	6	6	1	6	6	6	6	6	6	6	6	6	6	1	99	100	5	no
243	1	24	3	0	0																			1	Family/Relative	1	1	1	1	1	1	1	1	1	1	1	1	1	1	1	1	1	4	20	10	1	no
244	1	37	3	0	0																			1	Stranger	1	3	1	3	3	1	3	1	3	1	1	1	3	2	1	1	3	4	95	95	4	no
245	1	53	3	0	0																			1	Stranger	7	5	5	5	5	5	5	5	5	5	5	5	5	5	5	5	5	4	80	80	1	no
246	1	65	3	0	0																			1	Stranger	1	5	1	5	4	2	5	3	3	2	2	2	4	3	1	4	4	4	10	30	4	yes	4	4
247	0	27	3	0	0																			1	Stranger	1	4	2	3	3	4	3	3	4	1	3	1	2	2	1	1	2	4	20	0	3	no
248	0	41	3	0	0																			1	Stranger	1	6	1	6	1	1	6	1	1	1	1	1	6	1	1	1	6	4	5	0	4	no
249	0	28	3	0	0																			1	Stranger	1	4	1	6	5	4	5	1	6	1	5	1	5	4	1	4	4	2	90	90	3	no
252	0	61	3	0	0																			2			3	1	3	3	3	3	1	6	1	3	1	3	3	1	1	1	4	10	80	3	no
253	0	29	2	0	1			4	4	4	2	2	5	5	4	2	2	2	4	1	2	2	4	1	Stranger	1	6	4	5	2	2	5	3	3	1	3	1	5	2	2	1	5	1	3	100	4	no
254	0	27	1	1	0	Friend	1	5	4	5	5	5	5	2	2	4	5	3	5	5	4	5	5	1	Stranger	1	5	1	6	6	5	5	1	4	1	4	1	5	5	1	5	5	4	90	100	1	no
255	1	57	1	1	0	Stranger	1	5	1	5	4	3	5	2	4	4	3	2	2	4	2	3	3	1	Stranger	1	5	2	4	4	3	4	2	5	3	3	3	3	3	2	4	3	2	100	100	2	yes	4	4
257	1	35	2	0	1			6	5	6	5	6	6	1	5	1	5	1	6	3	1	2	5	2			5	5	5	5	2	5	1	6	1	6	1	4	2	1	1	6	2	90	90	4	no
258	1	48	3	0	0																			2			3	2	4	2	1	1	2	1	1	2	3	4	2	2	2	2	1	20	60	5	no
259	0	67	2	0	1			1	1	1	1	1	1	5	5	1	1	1	1	1	1	1	1	1	Stranger	1	6	1	6	6	1	6	1	6	1	5	1	5	5	1	5	6	4	90	100	2	yes	2	4
260	1	63	1	1	0	Stranger	1	4	4	4	3	3	4	4	4	1	2	1	3	2	1	2	3	1	Stranger	1	4	1	4	3	4	5	2	4	1	3	1	4	2	1	2	3	4	60	70	4	no
261	0	28	1	1	0	Stranger	7	3	3	1	1	1	1	1	5	1	1	1	1	1	1	1	1	1	Stranger	7	6	2	6	6	3	3	1	6	1	4	1	6	6	1	6	6	1	95	100	1	no
262	0	36	2	0	1			4	1	6	5	1	6	1	1	1	6	1	6	5	1	6	6	2			4	1	6	5	1	6	1	1	1	6	1	6	5	1	6	6	4	50	50	4	no
263	1	29	1	1	0	Friend	6	4	5	4	6	5	5	4	6	5	5	5	4	4	5	6	4	1	Stranger	5	3	5	4	3	5	4	6	4	5	5	3	4	4	5	5	6	2	40	60	4	no
265	1	76	3	0	0																			2			4	1	4	4	4	4	1	4	1	4	4	4	4	4	4	4	2	60	60	3	yes	4	2
266	0	35	1	1	0	Acquaintance	1	1	3	1	1	1	1	6	6	3	3	3	3	3	3	3	3	1	Acquaintance	1	6	1	6	6	6	6	1	6	1	6	1	6	3	1	5	6	4	1	0	3	no
267	0	45	2	0	1			1	1	1	1	1	1	5	1	1	1	1	1	1	1	1	1	1	Stranger	1	5	1	4	5	5	6	1	6	1	4	1	5	4	1	4	4	4	90	100	1	no
269	0	34	3	0	0																			1	Acquaintance	1	6	1	5	3	3	6	1	6	1	6	1	6	6	1	4	5	1	90	100	3	no
270	0	60	1	1	0	Stranger	1	6	1	6	5	3	6	1	6	1	5	1	6	3	1	5	6	1	Stranger	1	6	1	6	5	3	5	1	6	1	5	1	6	5	1	5	6	4	30	50	2	no
271	0	58	3	0	0																			2			5	1	5	4	3	5	1	5	1	4	1	5	4	1	3	3	2	70	70	3	no
272	1	46	3	0	0																			1	Other	3	1	6	1	1	1	1	6	1	1	1	1	1	1	5	1	1	4	70	50	1	no
273	0	27	3	0	0																			1	Stranger	1	5	1	4	6	3	6	4	5	1	6	1	6	6	1	6	4	2	50	80	4	no
274	0	24	1	1	0	Stranger	1	6	6	6	6	6	6	6	6	1	6	1	6	6	1	6	6	1	Stranger	1	6	1	6	6	6	6	1	6	1	6	1	6	6	1	6	6	1	99	100	1	no
275	1	52	3	0	0																			2			2	2	4	5	4	5	2	5	2	2	2	4	6	3	3	3	2	80	2	4	no
276	0	32	3	0	0																			1	Stranger	1	4	3	5	3	3	5	2	5	1	5	1	5	4	1	4	4	2	100	100	1	no
277	0	44	1	1	0	Friend	1	5	6	5	5	5	5	5	5	1	5	1	5	5	5	5	5	1	Stranger	1	4	4	4	4	4	4	4	4	4	4	4	4	4	4	4	4	1	80	80	5	no
278	0	54	2	0	1			6	5	6	5	4	6	1	1	1	3	1	6	2	1	5	5	2			6	6	6	5	4	6	1	1	2	6	1	6	3	1	5	5	4	80	5	4	yes	4	3
279	0	43	2	0	1			3	5	4	4	4	6	5	5	4	5	3	5	3	3	3	4	1	Acquaintance	5	3	3	3	4	4	3	4	3	4	3	4	3	4	3	4	4	2	70	70	4	no
282	1	48	2	0	1			4	4	4	4	4	4	4	4	4	4	4	4	4	4	4	4	2			4	4	4	4	4	4	4	4	4	4	4	4	4	4	4	4	2	60	60	4	no
284	0	62	3	0	0																			1	Stranger	1	5	1	5	5	1	5	1	4	1	2	1	4	5	1	4	5	4	90	100	4	no
285	0	25	2	0	1			5	3	5	5	5	5	6	5	2	4	2	5	4	2	4	6	1	Stranger	1	5	2	5	5	5	6	5	5	2	4	3	6	5	2	4	6	4	80	90	3	no
286	0	28	1	1	0	Stranger	1	4	4	3	4	3	4	4	3	2	4	2	4	3	2	2	3	2			4	2	4	4	2	4	2	3	1	4	1	4	4	1	4	4	4	45	10	4	no
287	0	47	1	1	0	Stranger	1	1	1	1	1	1	1	5	4	1	1	1	1	1	1	1	1	1	Stranger	1	4	1	4	1	1	4	1	3	1	1	1	1	1	1	1	1	4	80	100	2	no
288	0	27	1	1	0	Stranger	1	4	4	2	3	4	2	5	4	2	2	2	4	2	2	2	2	1	Friend	4	5	1	5	5	5	5	1	5	1	5	1	5	6	1	4	4	4	30	95	4	yes	3	5
289	0	50	3	0	0																			2			5	5	5	3	3	5	5	3	2	2	4	4	2	2	2	2	2	40	60	2	yes	1	1
290	0	44	1	1	0	Stranger	4	5	4	3	3	3	4	3	3	3	3	3	4	3	3	3	3	1	Stranger	1	3	3	3	3	3	3	3	3	3	3	3	3	3	3	3	3	2	60	90	3	no
291	0	40	2	0	1			6	1	6	6	3	6	1	1	1	6	1	6	6	1	6	6	2			6	1	6	6	3	6	1	1	1	6	1	6	6	1	6	6	1	80	100	5	yes	5	5
292	0	32	1	1	0	Other	1	4	1	3	5	1	3	1	4	1	4	1	3	3	3	3	3	1	Other	1	5	3	4	4	1	3	1	1	1	1	1	3	1	1	1	1	1	50	100	1	no
293	0	29	2	0	1			6	1	6	3	4	6	1	6	1	6	1	6	6	1	1	3	1	Stranger	1	6	1	6	3	4	6	1	6	1	6	1	6	3	1	1	3	4	100	100	4	yes	5	1
294	1	39	1	1	0	Stranger	1	3	3	3	1	4	2	5	6	4	4	5	3	3	4	3	5	1	Stranger	1	6	1	6	6	6	6	1	6	1	6	1	6	6	1	6	6	4	85	98	4	no
295	0	63	3	0	0																			1	Stranger	1	4	1	1	1	1	1	1	6	1	1	1	1	1	1	1	1	1	80	90	4	no
296	1	26	1	1	0	Friend	2	6	6	6	5	5	5	5	5	4	5	5	6	6	6	6	5	1	Romantic Partner	2	5	4	4	4	5	5	6	5	5	5	5	5	4	4	4	4	1	80	30	5	no
298	1	42	1	1	0	Stranger	1	1	6	1	1	1	1	6	1	6	1	6	1	1	4	1	1	2			6	1	6	6	3	6	1	3	1	6	1	6	6	1	6	6	1	100	100	4	no
299	0	68	3	0	0																			1	Stranger	1	3	1	4	4	3	3	1	1	1	5	1	5	5	1	4	3	1	90	100	2	no
300	0	52	1	1	0	Other	1	1	1	1	1	1	1	2	1	1	1	1	1	1	1	1	1	1	Other	1	6	1	6	6	1	6	1	3	1	2	1	6	2	1	1	4	3	100	100	4	yes	4	4
301	0	48	3	0	0																			2			3	3	3	3	3	3	3	3	1	3	1	3	3	1	3	3	1	95	99	3	no
302	1	49	3	0	0																			1	Stranger	1	4	2	3	2	2	3	2	3	1	1	1	2	3	3	3	3	3	20	20	3	no
304	0	39	1	1	0	Stranger	1	4	4	4	3	1	3	4	3	3	3	3	3	3	3	1	1	1	Stranger	1	1	4	1	1	1	1	1	1	1	1	1	1	1	1	1	1	2	90	50	3	no
305	1	38	1	1	0	Stranger	1	4	1	4	4	4	4	1	4	1	4	1	4	4	1	4	4	1	Stranger	1	4	1	5	4	4	4	1	4	1	4	1	4	4	1	4	4	1	90	80	3	no
306	0	39	1	1	0	Friend	1	6	6	6	4	4	6	6	6	1	3	1	6	4	3	4	4	1	Stranger	1	6	4	6	4	4	6	6	6	1	4	4	6	4	1	4	6	2	100	100	1	no
307	1	58	3	0	0																			1	Stranger	1	6	1	6	6	3	5	1	4	1	6	1	5	5	1	6	6	3	3	100	4	yes	4	2
308	1	54	3	0	0																			1	Stranger	1	5	1	4	3	1	3	1	1	1	1	1	3	1	1	1	3	4	20	30	3	no
310	0	29	3	0	0																			1	Stranger	1	1	1	1	1	1	1	1	1	1	1	1	1	1	1	1	1	4	10	10	1	no
312	0	67	1	1	0	Other	1	1	1	1	1	1	1	5	5	1	1	1	5	1	1	1	1	2			6	1	6	4	4	6	1	6	1	4	1	5	1	1	1	4	1	100	100	3	no
317	0	29	3	0	0																			2			3	3	3	3	3	3	3	3	3	3	3	3	3	3	3	3	4	100	100	3	no
318	1	31	3	0	0																			1	Stranger	1	4	2	4	2	2	5	2	3	1	1	1	4	4	1	1	4	4	80	90	1	no
322	0	56	3	0	0																			1	Acquaintance	1	6	1	6	5	5	6	4	4	1	4	1	5	4	1	3	3	4	70	100	3	no
324	0	47	1	1	0	Stranger	1	5	3	4	3	3	4	3	5	1	2	2	2	2	2	2	2	1	Stranger	1	5	2	2	2	2	4	3	5	2	3	2	3	2	2	2	3	2	85	100	1	no
325	1	63	3	0	0																			1	Stranger	1	6	1	6	4	1	6	1	5	1	4	1	5	3	1	3	3	4	30	100	2	yes	2	1
326	0	67	1	1	0	Stranger	1	1	3	1	1	1	1	6	1	6	1	6	2	1	5	4	1	1	Stranger	1	6	1	6	6	3	6	1	6	1	6	1	6	6	1	6	4	1	99	100	1	no
327	0	47	1	1	0	Stranger	1	5	2	4	4	4	5	5	5	1	4	1	4	4	1	4	3	1	Stranger	1	5	1	5	4	4	5	1	4	1	4	1	4	4	1	3	3	3	90	90	2	no
328	0	38	1	1	0	Stranger	1	5	2	5	5	5	5	3	3	1	5	2	5	5	2	5	5	1	Stranger	1	5	3	5	5	5	5	2	3	3	5	3	5	5	3	5	5	2	80	80	3	no
330	1	37	2	0	1			6	1	6	6	6	6	1	1	1	6	1	6	6	1	6	6	1	Stranger	1	6	1	6	6	1	6	1	1	1	6	1	6	6	1	6	6	1	100	100	5	yes	5	5
331	0	46	2	0	1			3	3	3	2	2	4	4	5	2	5	3	5	5	3	3	3	1	Stranger	1	5	2	4	5	4	5	2	4	1	4	1	6	5	1	4	5	4	99	99	4	no
332	0	51	2	0	1			6	3	6	6	4	6	6	6	1	3	1	6	6	1	3	4	1	Stranger	1	6	1	6	4	6	6	6	6	1	6	1	6	6	1	6	6	2	90	90	1	no
333	0	27	3	0	0																			2			3	2	3	3	2	4	2	3	2	3	3	3	3	3	1	3	2	30	30	4	no
334	0	29	1	1	0	Friend	1	6	1	6	6	6	6	1	6	1	6	1	6	6	1	6	6	1	Friend	1	6	1	6	6	6	6	1	6	1	6	1	6	6	1	6	6	4	30	30	5	no
336	0	51	3	0	0																			1	Stranger	1	4	1	3	4	3	6	1	4	1	3	1	4	2	1	1	2	4	70	80	4	no
338	1	52	2	0	1			6	2	6	4	1	5	1	3	1	1	1	5	1	1	1	5	1	Stranger	1	6	1	6	5	1	6	1	4	1	1	1	5	1	1	2	5	4	90	90	4	no
339	1	36	3	0	0																			1	Stranger	1	5	3	3	4	3	4	2	3	1	3	1	4	3	1	1	4	4	40	40	3	no
340	0	57	2	0	1			6	5	6	6	6	6	6	6	4	6	4	4	5	5	5	4	1	Friend	2	4	5	4	5	5	5	4	5	5	5	4	5	6	4	4	5	4	70	50	5	no
341	1	80	3	0	0																			1	Stranger	1	4	2	4	3	3	4	2	3	2	2	2	5	2	2	3	4	3	50	70	2	no
342	1	65	3	0	0																			2			5	1	5	5	4	6	1	6	1	5	1	4	5	2	5	5	4	90	60	4	no
343	1	39	1	1	0	Stranger	1	4	1	4	4	3	4	1	4	1	3	1	4	1	1	3	3	1	Stranger	1	4	1	4	4	4	4	1	4	1	4	1	4	4	1	4	4	4	90	90	4	yes	3	4
344	1	47	3	0	0																			2			5	1	4	4	5	5	1	5	1	4	1	5	3	1	4	5	1	80	80	3	no
345	0	39	3	0	0																			1	Stranger	1	5	1	4	4	1	5	1	5	1	5	1	5	1	1	1	3	4	50	90	2	no
346	0	48	3	0	0																			2			6	1	5	5	3	6	1	4	4	4	1	6	4	1	4	3	2	80	100	4	yes	4	1
347	0	28	1	1	0	Stranger	1	6	3	5	6	6	6	6	6	1	6	1	4	4	2	6	3	1	Other	2	5	4	5	6	6	6	5	6	3	6	1	5	6	3	6	5	4	99	95	3	no
348	0	35	3	0	0																			1	Stranger	2	4	2	3	4	4	4	1	3	1	4	1	4	4	1	2	3	2	60	50	4	no
349	0	38	1	1	0	Acquaintance	1	1	6	1	1	1	1	6	4	1	1	1	1	1	1	1	1	1	Acquaintance	1	6	1	6	6	5	6	1	6	1	6	1	6	6	1	6	6	2	99	100	2	yes	5	5
351	1	62	3	0	0																			1	Stranger	1	4	3	3	3	3	3	3	4	3	4	4	3	3	3	3	3	4	30	40	1	no
352	0	57	2	0	1			1	4	1	1	1	1	6	2	1	3	1	1	6	2	3	1	1	Stranger	1	6	1	6	6	6	6	1	6	1	6	1	6	6	1	6	6	4	100	100	4	no
353	0	49	1	1	0	Stranger	1	6	5	6	6	5	6	6	5	1	5	1	6	6	1	6	6	1	Stranger	1	6	3	6	6	3	6	5	6	1	5	1	6	6	1	6	6	4	50	50	5	yes	5	5
354	1	71	3	0	0																			1	Stranger	1	6	1	6	4	1	6	1	4	1	4	5	5	1	1	1	4	1	99	100	4	no
355	0	50	3	0	0																			2			4	1	4	4	4	4	1	5	1	3	1	4	4	1	4	4	2	95	95	4	no
357	1	67	1	1	0	Stranger	1	2	6	2	1	1	2	6	5	1	1	5	2	2	4	1	1	1	Stranger	1	6	1	6	6	1	6	1	6	1	6	1	6	6	1	4	5	4	50	80	4	yes	4	4
358	0	51	1	1	0	Stranger	1	1	1	1	1	1	1	2	2	1	1	1	1	1	1	1	1	1	Stranger	1	3	1	2	2	2	2	1	2	1	1	1	2	1	1	1	1	4	80	90	4	no
361	1	42	1	1	0	Stranger	1	6	4	4	6	3	4	5	6	1	1	1	1	1	1	1	1	1	Stranger	1	6	1	6	6	1	6	1	4	1	1	1	6	1	1	1	1	2	99	100	1	yes	5	5
362	0	25	1	1	0	Stranger	1	6	6	6	6	6	6	6	6	1	6	1	6	6	1	6	6	1	Stranger	1	6	6	6	6	6	6	6	6	1	6	1	6	6	1	6	6	4	90	90	4	no
363	0	70	1	1	0	Acquaintance	1	6	6	6	6	6	6	6	6	6	1	6	6	6	3	3	3	1	Family/Relative	3	6	3	6	3	3	5	4	5	3	3	3	3	3	3	3	3	4	100	100	5	no
364	1	48	3	0	0																			1	Stranger	1	5	1	5	5	3	5	4	6	1	5	1	5	5	1	3	4	4	80	95	4	yes	1	3
365	0	42	3	0	0																			1	Stranger	3	1	1	1	1	1	1	1	1	1	1	1	1	1	1	1	1	4	75	15	1	no
366	0	53	3	0	0																			1	Stranger	1	5	1	5	5	5	6	1	6	1	5	1	5	6	1	4	4	4	1	99	2	no
367	1	30	3	0	0																			2			3	3	3	3	3	3	3	3	3	3	3	4	4	3	3	3	4	20	30	1	no
368	0	27	1	1	0	Stranger	1	5	1	4	4	4	6	2	4	1	6	1	4	4	1	4	4	1	Stranger	1	6	1	6	6	3	6	1	4	1	6	1	6	6	1	6	6	1	100	100	1	no
370	1	53	1	1	0	Stranger	1	1	1	1	1	1	1	4	1	1	1	1	1	1	1	1	1	1	Stranger	1	5	1	5	5	1	5	1	1	1	1	1	5	1	1	1	1	1	99	100	3	no
371	1	35	3	0	0																			1	Stranger	1	4	3	4	3	3	4	4	4	3	3	3	3	4	4	4	4	4	10	11	3	no
374	1	48	1	1	0	Stranger	1	1	2	2	2	1	1	6	1	1	1	1	2	1	1	1	1	1	Stranger	1	6	1	6	6	3	6	1	2	1	2	1	6	3	1	2	3	4	50	20	4	no
376	1	32	3	0	0																			2			4	3	4	3	3	3	4	3	3	4	4	2	2	3	4	3	2	100	100	3	no
377	1	60	3	0	0																			1	Stranger	1	6	1	6	6	6	6	1	5	1	4	1	6	5	1	4	6	4	100	100	2	yes	2	1
379	0	65	3	0	0																			1	Stranger	1	6	4	4	5	1	5	1	5	1	3	1	4	4	1	3	3	4	90	100	2	no
380	1	39	2	0	1			1	1	1	1	1	1	1	1	1	1	1	1	1	1	1	1	2			2	2	2	2	2	2	2	2	2	2	2	2	2	2	2	2	3	5	5	2	no
381	1	24	1	1	0	Acquaintance	2	5	2	3	4	3	4	3	6	1	4	1	4	5	1	3	3	1	Acquaintance	2	4	2	4	5	2	5	2	6	1	4	1	5	5	1	4	4	2	85	90	1	no
382	1	67	3	0	0																			1	Acquaintance	2	5	1	5	4	4	4	1	5	1	4	1	4	4	1	4	4	1	5	70	4	yes	4	3
383	1	30	3	0	0																			1	Acquaintance	1	3	3	3	3	3	3	3	3	3	3	3	3	3	3	3	3	3	20	30	3	no
384	1	63	3	0	0																			2			4	4	4	4	4	4	2	3	2	4	4	4	4	2	3	3	4	80	80	3	no
385	1	38	2	0	1			6	1	6	6	6	6	1	6	1	6	1	6	6	1	6	1	2			6	1	6	6	6	6	1	6	1	6	1	6	6	1	6	1	1	100	80	5	yes	5	1
386	0	39	2	0	1			1	6	1	1	1	1	5	2	2	1	1	1	1	1	1	4	1	Stranger	1	4	1	4	4	3	4	1	4	1	1	1	4	2	1	2	4	4	90	90	4	no
387	1	66	1	1	0	Stranger	1	6	3	4	4	4	6	1	6	1	4	4	6	3	3	6	6	1	Stranger	1	4	4	4	4	4	4	4	4	4	4	4	4	4	4	4	4	4	50	100	4	no
388	1	62	3	0	0																			2			4	4	4	3	3	4	4	4	3	3	3	3	3	3	3	3	4	1	1	1	no
390	0	31	1	1	0	Stranger	1	6	2	5	6	6	6	3	6	1	5	2	5	6	1	1	5	1	Stranger	1	6	2	5	6	6	6	1	6	1	5	2	5	6	1	5	5	2	95	100	1	no
391	0	34	3	0	0																			1	Stranger	1	6	1	5	6	2	6	5	6	1	4	1	6	4	1	3	4	4	60	90	4	no
392	0	27	1	1	0	Stranger	1	6	1	4	5	6	6	6	6	1	6	1	6	6	6	6	6	1	Stranger	1	6	1	1	6	6	6	4	6	1	6	1	6	6	1	6	6	1	50	65	3	no
393	0	44	1	1	0	Stranger	1	5	2	5	4	3	5	4	5	2	3	2	4	4	3	5	4	1	Stranger	1	4	2	4	4	3	4	3	3	2	3	2	5	4	3	4	4	4	80	100	1	no
394	0	53	1	1	0	Stranger	1	3	2	2	2	2	2	2	2	2	2	1	2	6	1	1	2	1	Stranger	1	2	2	2	2	2	2	2	2	1	2	1	2	6	1	1	2	1	90	90	1	no
395	0	27	1	1	0	Stranger	1	3	4	4	5	3	4	5	5	3	4	3	2	4	2	3	3	1	Stranger	1	4	4	3	4	4	4	3	5	4	3	4	3	4	4	4	3	2	70	80	2	no
398	1	64	1	1	0	Acquaintance	2	6	6	6	6	6	6	6	6	6	6	6	6	6	6	6	6	1	Stranger	1	6	6	6	6	6	6	6	6	6	6	6	6	6	6	6	6	2	90	90	2	no
400	1	52	3	0	0																			2			4	1	4	3	1	4	1	5	1	2	1	4	1	1	2	4	4	70	90	4	no
402	0	30	1	1	0	Stranger	1	5	1	4	4	2	4	4	4	1	3	1	4	4	1	2	2	1	Stranger	1	5	1	5	4	1	4	4	4	1	2	1	2	2	1	1	1	1	80	80	3	no
403	0	58	3	0	0																			1	Stranger	1	5	1	5	4	4	5	1	5	1	5	1	5	5	1	4	4	1	80	100	3	no
404	1	27	3	0	0																			1	Stranger	1	4	5	6	5	4	6	3	6	3	3	3	6	6	4	4	4	1	100	100	3	no
405	1	45	3	0	0																			1	Stranger	1	3	1	1	5	4	3	1	2	1	4	1	2	3	1	3	2	4	5	80	3	no
407	0	44	2	0	1			1	4	1	1	1	1	5	1	1	1	1	1	1	1	1	1	1	Stranger	1	5	1	5	3	1	6	1	4	1	1	1	4	1	1	1	1	3	90	100	4	yes	5	5
408	0	59	1	1	0	Acquaintance	1	1	5	1	1	1	1	5	3	1	1	4	1	1	4	1	1	1	Stranger	1	5	1	5	1	2	5	4	4	1	1	1	2	1	1	1	1	2	90	95	4	yes	4	5
409	0	29	1	1	0	Stranger	1	1	5	2	2	2	2	6	2	2	2	4	2	2	2	2	2	1	Family/Relative	3	6	1	6	6	4	6	1	6	1	6	1	6	6	1	6	5	2	100	100	4	no
410	1	63	2	0	1			5	3	5	5	1	5	1	1	1	1	1	5	3	1	1	5	1	Stranger	1	5	3	5	3	1	5	1	1	1	1	1	5	3	1	1	5	2	75	90	2	no
411	0	61	1	1	0	Stranger	1	3	3	3	3	3	3	3	3	3	3	3	3	3	3	3	3	1	Stranger	1	3	3	3	3	3	3	3	3	3	3	3	3	3	3	3	3	3	40	50	2	no
412	0	52	3	0	0																			1	Stranger	1	5	1	4	2	1	4	1	2	1	1	1	2	1	1	1	1	4	50	50	3	no
415	1	45	2	0	1			6	6	6	6	1	6	1	3	1	2	1	6	2	1	4	4	1	Stranger	1	6	1	6	6	1	6	1	4	1	3	1	6	3	1	3	6	4	80	80	4	no
417	0	64	1	1	0	Stranger	1	6	1	1	6	1	6	6	6	1	6	1	1	6	1	1	1	1	Stranger	1	6	1	1	1	1	1	6	6	1	6	1	1	6	1	1	1	1	1	0	1	no
418	0	51	1	1	0	Stranger	1	6	5	1	1	1	1	6	4	1	1	1	1	1	1	1	1	2			6	1	6	5	3	6	1	1	1	6	6	6	5	1	3	5	1	90	100	1	no
419	1	23	3	0	0																			1	Stranger	1	6	5	4	5	6	5	4	5	6	5	4	5	6	5	4	5	4	50	40	1	no
420	0	29	3	0	0																			2			2	4	4	4	4	4	4	4	4	4	4	4	4	4	4	4	4	40	30	3	no
422	1	27	3	0	0																			1	Stranger	1	5	2	4	4	3	4	1	5	1	5	1	4	4	1	3	3	2	95	95	3	no
423	1	76	1	1	0	Other	1	1	1	1	1	1	1	1	1	1	1	1	1	1	1	1	1	1	Stranger	1	1	1	1	1	1	1	1	1	1	1	1	1	1	1	1	1	4	5	10	1	no
424	1	66	3	0	0																			1	Stranger	3	5	5	5	5	5	5	5	5	5	5	5	5	5	5	5	5	3	80	50	4	no
425	0	41	2	0	1			2	1	2	2	2	2	5	3	2	2	2	2	2	2	2	2	2			2	2	2	2	2	2	5	3	2	2	2	2	2	2	2	2	4	5	80	2	no
426	0	72	3	0	0																			1	Stranger	1	3	3	3	3	3	3	1	3	1	3	1	3	3	1	3	3	4	50	70	3	no
428	1	47	1	1	0	Stranger	7	3	3	3	3	3	3	3	3	3	3	3	3	3	3	3	3	1	Friend	6	3	3	3	3	3	3	3	3	3	3	3	3	3	3	3	3	2	100	100	5	no
429	0	64	3	0	0																			2			4	1	4	1	1	4	1	4	1	1	1	1	1	1	1	1	4	20	10	4	no
430	1	52	2	0	1			5	5	5	3	3	5	5	4	1	5	4	5	5	1	3	3	1	Stranger	1	5	5	5	2	2	4	3	2	1	3	1	3	3	1	2	2	4	5	80	5	yes	3	5
431	1	38	3	0	0																			1	Stranger	1	1	1	1	1	1	1	1	1	1	1	1	1	1	1	1	1	4	70	90	1	no
432	1	49	3	0	0																			2			5	1	4	6	4	6	1	5	1	1	1	5	3	1	3	5	2	80	80	1	yes	1	2
433	0	55	3	0	0																			1	Stranger	1	6	1	6	6	5	6	1	6	1	6	1	6	6	1	4	4	1	99	100	1	no
434	1	30	3	0	0																			1	Stranger	1	3	3	3	3	3	3	3	4	3	4	3	3	3	3	3	3	4	90	90	3	yes	1	1
436	0	28	3	0	0																			1	Stranger	1	5	1	2	2	1	1	1	3	1	1	1	1	1	1	1	1	4	70	100	4	no
437	0	39	3	0	0																			2			3	3	4	3	3	3	3	3	3	3	3	3	3	3	3	3	2	60	60	2	no
438	1	26	3	0	0																			1	Stranger	1	6	1	4	6	4	6	1	6	1	4	1	6	4	1	6	5	4	90	95	4	yes	4	1
439	0	29	2	0	1			6	1	6	4	4	6	1	5	1	6	1	6	4	3	5	5	1	Stranger	1	6	1	6	4	4	6	1	5	1	6	1	6	5	2	5	5	4	80	30	4	no
442	0	30	2	0	1			2	2	3	2	2	3	2	3	1	2	1	3	2	1	2	3	2			2	2	3	2	1	3	2	3	1	2	1	3	2	1	2	3	4	10	0	2	no
443	1	27	3	0	0																			1	Stranger	1	3	1	1	4	1	3	1	3	1	1	1	1	1	1	1	3	4	80	50	1	no
444	1	68	3	0	0																			1	Stranger	1	6	1	6	6	3	6	1	5	1	6	1	6	6	1	6	6	3	95	95	4	no
446	0	57	2	0	1			4	1	4	3	4	5	3	6	1	4	1	3	3	3	4	3	2			5	1	4	3	3	5	1	6	1	4	1	4	4	1	3	3	4	90	90	4	no
447	0	40	2	0	1			3	3	5	3	2	5	5	4	1	3	1	3	3	1	2	3	1	Stranger	1	4	3	5	4	5	5	5	4	1	4	1	3	3	1	3	4	4	80	90	4	no
449	1	25	1	1	0	Stranger	1	2	3	1	4	3	2	5	1	5	5	4	1	4	1	1	1	1	Stranger	1	3	2	2	3	4	3	1	3	2	4	2	1	3	4	2	3	1	95	98	1	no
450	0	47	3	0	0																			1	Stranger	1	3	1	3	3	3	3	1	1	1	3	1	5	3	3	3	3	4	30	30	3	no
451	0	62	1	1	0	Friend	5	5	5	5	5	1	6	6	3	3	3	4	5	1	1	1	4	1	Stranger	1	6	1	6	4	2	6	1	2	2	3	3	6	1	1	1	4	2	90	100	2	no
453	0	38	2	0	1			4	3	2	2	1	3	5	3	2	1	2	3	1	1	1	1	2			4	3	3	1	1	3	5	4	2	1	3	4	1	1	1	1	4	30	15	3	no
454	0	62	3	0	0																			1	Friend	4	3	3	3	3	3	4	4	3	3	3	3	3	3	3	3	3	4	80	100	4	no
455	0	38	3	0	0																			1	Stranger	1	1	1	1	1	3	2	1	6	1	1	1	1	1	1	1	1	4	40	40	3	yes	1	4
456	0	58	1	1	0	Other	2	2	2	2	2	2	2	2	2	2	2	2	2	2	2	2	2	1	Acquaintance	1	5	2	5	4	2	5	2	2	2	2	2	4	3	2	2	4	1	80	80	4	yes	4	2
457	1	24	3	0	0																			2			5	5	5	5	5	5	5	4	5	5	5	4	4	4	4	5	4	85	90	5	no
458	1	54	2	0	1			5	4	5	3	3	5	3	3	1	5	1	5	4	1	4	4	1	Stranger	1	5	2	4	4	3	5	1	3	1	4	1	5	4	1	4	5	4	70	70	4	yes	4	4
459	0	62	3	0	0																			2			5	4	4	4	4	4	4	4	4	4	4	4	4	4	4	4	4	80	90	3	no
461	0	62	1	1	0	Friend	1	5	5	5	3	3	4	3	3	3	3	3	4	3	3	3	3	1	Friend	1	4	3	4	3	2	3	2	3	2	3	2	3	2	2	2	2	4	50	70	1	no
462	1	39	1	1	0	Stranger	1	3	6	3	3	3	3	3	3	3	3	3	3	3	3	3	3	2			6	1	1	1	1	6	1	1	1	1	1	1	1	1	1	1	1	90	50	1	no
463	0	37	1	1	0	Stranger	1	6	4	1	1	1	1	6	1	1	1	1	1	1	1	1	1	1	Stranger	1	1	4	1	1	1	1	6	1	1	1	1	1	1	1	1	1	4	40	30	1	no
464	0	53	2	0	1			3	4	5	2	2	3	5	4	2	1	4	3	2	4	2	2	2			5	2	4	4	2	5	2	3	1	1	1	5	3	1	2	4	1	80	90	4	yes	2	4
466	0	56	1	1	0	Acquaintance	1	1	3	3	1	3	3	3	6	1	3	1	3	3	1	3	3	1	Acquaintance	1	4	4	4	4	3	4	4	6	1	3	1	4	4	1	4	4	4	80	80	4	no
467	0	28	1	1	0	Stranger	4	3	3	6	6	3	6	3	5	1	6	1	6	6	3	6	6	1	Romantic Partner	1	6	1	6	6	6	6	6	6	6	6	6	6	6	6	6	6	1	10	1	2	no
468	1	52	3	0	0																			1	Stranger	1	4	1	3	1	1	5	1	5	1	4	1	5	5	1	2	4	3	80	80	2	no
470	0	29	1	1	0	Stranger	1	6	1	6	6	6	6	6	6	1	6	6	6	6	1	6	6	1	Stranger	1	6	1	6	6	6	6	6	6	1	6	6	6	6	1	6	6	1	100	100	1	no
474	0	60	1	1	0	Stranger	1	6	1	6	6	6	6	1	6	1	6	1	6	6	1	6	6	1	Stranger	1	6	1	6	6	6	6	1	6	1	6	1	6	6	1	6	6	1	100	100	1	no
475	0	49	1	1	0	Stranger	1	6	4	3	6	3	5	3	6	1	6	1	6	6	1	6	3	1	Stranger	1	6	1	6	6	5	6	2	6	1	6	1	5	6	1	6	4	2	90	90	3	no
476	0	44	3	0	0																			1	Stranger	1	6	1	6	5	5	6	1	6	1	4	1	6	4	1	4	6	4	95	98	4	yes	3	1
477	0	72	2	0	1			4	3	4	4	3	4	4	4	2	4	2	3	3	2	3	3	1	Stranger	1	4	2	4	3	3	3	4	3	2	3	2	3	3	2	3	3	3	80	70	2	no
478	0	52	1	1	0	Acquaintance	1	4	1	4	5	5	5	1	6	1	1	1	5	5	1	4	4	1	Acquaintance	1	4	1	4	5	5	5	1	6	1	1	1	4	4	1	5	5	4	50	50	4	yes	5	1
479	0	52	3	0	0																			2			1	1	1	1	1	1	1	2	1	1	1	1	1	1	1	1	3	98	98	1	no
480	0	24	3	0	0																			1	Stranger	1	4	1	4	4	1	4	1	3	1	2	1	4	1	1	1	4	4	60	60	4	no
481	0	47	3	0	0																			1	Stranger	1	2	1	2	2	2	5	1	6	1	1	1	4	1	1	1	1	2	40	90	1	no
482	0	39	3	0	0																			1	Stranger	2	5	1	5	5	5	5	1	5	1	5	1	5	5	1	5	5	4	100	100	4	yes	3	4
484	0	60	3	0	0																			2			5	2	5	5	5	5	2	5	1	1	1	5	5	1	4	5	2	80	100	2	no
486	1	29	2	0	1			4	2	3	4	3	3	3	3	2	3	3	3	3	2	3	4	1	Stranger	1	3	3	3	3	3	4	3	3	2	3	2	3	3	3	3	3	4	80	90	4	no
487	1	39	3	0	0																			1	Stranger	1	2	2	2	5	2	3	2	2	2	5	2	3	5	2	5	4	1	80	80	2	no
488	0	65	1	1	0	Stranger	1	5	1	4	4	4	4	1	4	1	5	1	4	4	1	4	4	1	Stranger	1	4	1	4	4	4	4	1	4	1	4	1	4	4	1	4	4	1	60	80	2	no
490	0	62	1	1	0	Stranger	1	3	3	3	1	1	2	4	2	5	1	5	3	1	1	1	1	1	Stranger	1	5	1	5	4	1	6	1	3	1	5	1	5	4	1	2	4	1	80	98	3	no
491	1	60	1	1	0	Stranger	1	5	2	4	4	5	6	6	6	1	6	1	6	5	2	4	4	2			5	4	6	4	5	5	2	6	2	5	2	6	6	6	5	5	1	100	100	5	no
492	1	21	3	0	0																			2			5	5	5	5	4	5	5	5	2	2	2	4	4	2	2	2	3	60	90	5	no
493	0	33	1	1	0	Friend	2	3	3	2	2	3	2	3	5	2	1	2	2	5	5	2	2	1	Stranger	1	4	3	4	3	3	3	2	5	1	4	1	3	5	1	2	4	4	75	100	1	no
494	1	64	3	0	0																			2			3	2	4	3	3	4	4	3	5	4	3	2	3	3	4	4	2	30	30	3	no
495	0	50	2	0	1			4	4	3	2	3	4	5	5	1	2	1	3	3	1	1	2	2			4	2	3	3	2	3	4	4	1	2	1	2	2	1	2	3	2	50	50	3	no
496	1	41	1	1	0	Other	1	6	6	6	6	6	6	6	6	1	6	1	6	6	1	5	5	1	Stranger	1	6	6	6	6	6	6	6	6	1	6	1	6	6	1	5	5	1	90	90	1	no
498	0	42	3	0	0																			2			4	1	6	4	2	5	1	6	1	2	1	5	1	1	1	4	4	10	100	4	no
499	0	22	1	1	0	Stranger	1	6	1	6	6	2	6	6	6	1	2	1	4	5	1	6	6	2			6	1	6	6	5	5	5	4	1	2	1	4	4	1	5	6	4	40	80	1	no
502	0	39	1	1	0	Family/Relative	1	5	2	2	4	1	2	5	2	1	6	1	2	2	1	4	4	1	Family/Relative	5	3	4	2	3	1	3	1	2	1	4	1	2	3	1	3	4	2	80	90	2	yes	4	3
503	0	63	3	0	0																			1	Stranger	1	4	1	4	3	2	5	1	4	1	4	1	5	5	1	3	3	4	98	98	2	no
504	1	54	1	1	0	Stranger	1	4	4	4	4	4	4	3	4	1	3	1	3	3	1	4	4	1	Stranger	1	4	3	3	3	3	3	3	3	1	3	1	3	3	1	3	3	4	50	50	3	no
505	1	22	3	0	0																			1	Stranger	1	2	4	4	4	2	4	4	4	3	3	3	2	2	4	2	4	4	80	50	2	no
506	0	49	2	0	1			1	6	1	1	1	1	6	2	1	1	4	2	1	1	1	1	1	Other	2	6	1	6	6	2	6	2	6	1	5	1	6	6	1	5	6	4	50	80	4	yes	2	5
507	0	39	2	0	1			4	1	5	3	1	6	1	2	1	2	1	4	2	1	2	4	1	Stranger	1	2	1	6	2	1	6	1	2	1	2	1	5	2	1	1	5	1	50	70	3	no
508	0	29	2	0	1			1	4	1	1	1	1	6	1	1	1	2	1	1	2	1	1	1	Stranger	1	6	1	6	6	2	6	1	6	1	6	1	6	4	1	4	6	4	100	100	1	no
509	1	46	3	0	0																			1	Stranger	1	5	2	5	3	6	6	1	4	1	5	1	4	5	1	4	4	1	70	70	2	no
510	1	32	1	1	0	Stranger	1	4	3	3	3	3	3	3	3	4	4	4	4	4	4	4	4	2			4	3	3	4	4	4	4	4	4	4	4	4	4	4	4	4	4	80	100	3	no
512	1	74	2	0	1			6	1	5	1	1	6	1	4	1	3	1	5	1	1	1	3	1	Stranger	1	6	1	6	1	1	6	1	1	1	1	1	6	1	1	1	5	4	90	100	3	yes	4	4
513	0	62	2	0	1			6	1	6	5	5	6	1	5	1	4	1	5	5	1	4	5	2			6	1	5	5	5	5	1	5	1	5	1	5	5	1	5	5	1	99	80	2	no
515	0	27	3	0	0																			1	Stranger	1	4	3	3	3	3	3	3	3	2	3	2	5	2	2	2	2	4	40	40	1	no
516	0	29	2	0	1			6	1	6	6	6	6	1	4	1	6	1	6	6	1	6	6	2			6	1	6	6	6	6	6	6	1	6	1	6	6	1	6	6	1	60	50	5	yes	5	1
517	0	65	3	0	0																			1	Stranger	1	5	5	5	5	3	5	5	6	3	3	3	4	3	3	3	3	4	30	60	4	yes	4	4
518	0	36	2	0	1			4	3	4	4	3	4	4	4	2	2	2	4	2	2	2	2	1	Friend	2	4	1	4	4	1	4	1	4	1	1	1	4	1	1	1	1	2	100	80	3	yes	2	4
519	1	68	3	0	0																			1	Stranger	1	2	2	1	1	2	1	2	4	1	3	1	1	3	1	1	1	4	20	30	3	no
521	0	69	3	0	0																			1	Stranger	2	4	2	4	3	1	5	5	3	1	4	1	4	4	1	3	3	4	50	50	2	no
523	1	62	3	0	0																			1	Stranger	1	4	1	4	3	4	4	1	5	2	5	4	4	4	1	5	4	4	100	100	1	no
524	1	48	3	0	0																			1	Stranger	1	5	2	5	5	4	6	1	3	4	5	1	6	4	2	4	5	2	30	10	4	yes	2	3
525	0	69	2	0	1			5	1	5	4	5	5	2	6	1	2	1	2	2	1	1	2	1	Stranger	1	3	1	2	2	3	4	1	4	1	2	1	2	2	1	2	2	4	99	99	2	yes	4	3
526	0	65	3	0	0																			1	Stranger	1	6	1	6	5	1	6	1	5	1	4	1	6	4	1	1	4	4	90	100	5	yes	1	4
528	1	27	2	0	1			6	1	6	6	3	6	1	3	1	3	1	6	3	1	3	6	1	Other	2	6	1	6	6	3	6	1	3	1	1	1	6	3	1	6	6	2	50	80	5	no
529	0	64	3	0	0																			1	Stranger	1	5	1	3	5	2	5	1	1	1	4	1	2	2	1	1	2	4	90	100	2	no
530	0	38	2	0	1			5	5	5	3	1	5	4	3	1	2	1	5	2	1	2	2	1	Stranger	1	5	4	4	3	1	5	4	4	1	2	1	4	2	1	2	2	2	95	95	2	no
531	0	35	1	1	0	Stranger	1	4	2	3	4	3	4	3	4	1	5	1	4	3	3	4	3	1	Stranger	1	4	2	3	4	4	4	2	4	1	5	1	4	4	1	4	4	1	80	80	1	no
532	0	28	3	0	0																			2			6	3	6	5	3	6	1	4	1	5	1	6	4	1	5	3	4	80	100	2	yes	5	3
533	1	38	3	0	0																			1	Stranger	1	4	1	4	3	4	4	1	3	1	3	1	6	3	1	4	5	4	100	100	2	no
535	0	60	3	0	0																			2			6	1	6	6	2	6	1	6	1	2	1	6	1	1	1	6	4	20	10	5	yes	2	2
536	1	32	3	0	0																			1	Stranger	1	6	1	5	5	1	5	1	5	1	1	1	6	4	1	4	4	4	80	100	3	no
538	1	48	2	0	1			5	2	4	5	4	5	2	6	1	6	2	4	5	2	6	5	1	Friend	4	5	2	4	5	5	5	2	5	2	5	2	5	6	2	4	5	1	90	100	1	no
539	1	72	3	0	0																			1	Stranger	1	3	3	2	2	2	2	3	3	3	2	2	2	2	3	2	2	1	45	30	2	no
540	1	28	2	0	1			6	6	6	6	5	6	5	5	1	3	1	6	1	2	5	6	1	Stranger	1	6	1	6	6	1	6	1	4	1	2	1	6	1	1	1	6	4	1	0	5	no
541	0	54	3	0	0																			2			3	3	3	3	3	3	3	3	3	3	3	3	3	3	3	3	4	10	10	3	no
543	1	27	1	1	0	Other	1	2	3	1	1	1	1	3	2	2	1	3	1	1	2	1	1	2			4	1	3	3	6	3	1	2	1	3	1	3	3	1	2	2	2	20	20	2	no
544	1	44	3	0	0																			1	Stranger	1	5	1	5	6	4	6	1	1	1	5	1	5	4	1	6	5	4	30	5	2	no
545	0	57	3	0	0																			1	Stranger	1	1	5	6	1	6	4	1	5	1	2	1	1	5	1	1	1	2	80	99	2	no
546	1	73	1	1	0	Stranger	1	6	6	6	6	5	6	1	6	1	5	2	5	5	1	1	5	1	Acquaintance	1	6	5	6	6	6	6	3	1	1	5	1	5	5	1	5	5	2	90	100	4	yes	2	3
547	1	77	3	0	0																			1	Stranger	1	4	1	4	3	1	3	1	4	1	1	1	4	4	1	3	3	4	80	90	2	no
548	0	57	1	1	0	Stranger	1	6	1	5	3	2	5	1	5	1	5	1	5	5	1	4	5	1	Stranger	1	6	1	5	4	1	5	1	5	1	4	1	4	4	1	4	5	4	80	80	1	no
549	0	25	1	1	0	Stranger	1	5	5	4	6	6	5	5	6	5	5	6	5	6	5	5	6	1	Stranger	1	4	5	6	5	5	5	5	6	4	5	4	5	4	5	5	5	4	1	0	1	no
550	1	46	3	0	0																			1	Stranger	1	6	4	6	6	6	6	2	6	1	6	1	6	6	1	2	6	3	30	1	3	no
552	0	55	3	0	0																			1	Stranger	1	6	6	5	5	6	6	1	5	1	3	1	5	4	1	3	5	3	50	10	3	yes	1	4
553	1	38	3	0	0																			1	Stranger	1	5	2	4	5	3	4	3	3	1	3	1	4	4	2	3	3	4	30	30	2	no
555	0	60	3	0	0																			1	Stranger	1	4	2	4	4	4	4	3	4	2	4	2	2	4	2	4	4	4	70	80	3	no
556	0	52	2	0	1			3	3	3	3	4	3	3	4	4	4	4	3	4	4	4	3	1	Other	1	6	2	6	5	3	6	2	4	1	2	1	5	3	1	3	5	2	90	90	4	no
557	0	78	1	1	0	Friend	2	4	6	5	6	4	6	5	5	4	3	3	3	3	3	2	3	2			5	3	4	4	3	4	3	4	3	5	3	4	4	3	4	4	1	99	100	4	yes	3	3
558	1	29	1	1	0	Stranger	1	4	3	4	4	3	4	4	3	3	3	3	4	3	3	3	4	1	Stranger	1	4	4	3	4	3	4	4	4	3	3	3	4	4	3	3	4	4	90	50	3	no
559	0	37	1	1	0	Acquaintance	1	2	5	4	2	3	3	6	5	3	2	3	2	5	3	3	3	1	Acquaintance	1	6	1	6	6	5	6	1	3	1	6	1	6	6	1	6	6	1	99	100	2	yes	2	2
560	1	56	3	0	0																			1	Stranger	1	5	1	4	3	1	5	1	4	1	5	1	4	3	1	2	4	4	95	100	2	no
561	1	66	3	0	0																			1	Stranger	1	2	2	2	2	2	2	2	2	2	2	2	2	2	2	2	2	4	30	30	3	no
562	1	47	2	0	1			5	1	4	2	1	5	1	3	1	3	1	5	1	1	1	3	2			5	1	4	1	1	5	1	2	1	2	1	5	1	1	1	4	2	5	5	2	no
563	1	39	2	0	1			1	3	1	1	1	1	4	3	3	1	3	1	1	3	1	3	1	Stranger	1	5	1	4	4	1	5	1	4	1	3	1	4	3	1	1	3	4	90	100	4	yes	3	4
564	1	37	1	1	0	Stranger	1	1	3	3	3	1	4	3	1	1	1	1	3	1	1	1	3	1	Stranger	1	3	1	5	3	1	5	1	3	1	1	1	5	1	1	1	4	4	50	50	4	no
565	0	29	2	0	1			1	1	4	4	6	6	6	6	1	1	1	6	1	1	1	4	2			6	1	6	6	6	6	6	6	1	1	1	5	5	1	2	4	4	80	80	1	no
566	1	28	3	0	0																			1	Stranger	1	5	1	5	3	2	5	2	4	1	5	1	4	4	1	1	4	2	85	100	4	no
568	1	37	1	1	0	Acquaintance	1	2	2	4	3	3	2	3	6	3	3	3	3	3	4	2	2	1	Stranger	1	3	2	1	1	1	1	1	1	1	1	1	1	1	1	1	1	4	20	10	3	no
569	1	78	3	0	0																			1	Friend	5	3	3	3	3	3	3	3	3	3	3	3	5	5	5	1	1	4	90	100	3	yes	3	4
570	1	67	1	1	0	Stranger	1	2	2	2	2	2	2	4	3	3	3	3	3	3	3	3	3	1	Stranger	1	4	3	3	3	3	4	3	3	3	3	3	4	3	3	3	3	4	80	80	2	no
571	0	61	3	0	0																			1	Stranger	1	5	1	5	5	5	5	5	5	1	6	1	6	6	1	6	5	2	75	75	2	no
572	0	69	2	0	1			6	1	6	6	6	6	1	6	1	6	1	6	6	1	4	5	1	Stranger	1	6	1	6	6	6	6	1	6	1	6	1	6	4	1	4	4	2	100	100	5	no
573	1	26	1	1	0	Friend	5	1	1	1	1	1	1	1	1	1	1	1	1	1	1	1	1	1	Friend	1	6	1	5	5	1	6	1	1	1	6	1	6	1	1	6	6	4	5	10	4	yes	1	5
574	1	50	1	1	0	Stranger	1	3	2	2	2	2	2	2	2	2	2	2	2	2	2	2	2	1	Stranger	1	2	2	2	2	2	2	2	2	2	2	2	2	2	2	2	2	4	80	10	2	yes	3	3
575	0	28	3	0	0																			2			6	3	5	2	1	6	2	5	1	1	1	5	2	2	2	3	2	60	80	2	no
576	1	32	2	0	1			5	1	4	4	3	5	1	4	1	5	1	5	4	1	4	4	2			5	1	5	5	1	5	1	4	1	5	1	5	5	1	5	5	4	80	95	4	no
578	0	29	2	0	1			5	5	5	6	5	5	4	5	5	5	5	6	6	5	5	5	1	Stranger	1	6	5	5	6	6	6	5	5	6	6	6	5	5	5	6	6	2	80	80	4	no
579	1	48	1	1	0	Acquaintance	1	3	1	3	3	3	3	1	3	1	6	1	3	3	1	2	2	1	Acquaintance	1	3	1	3	3	3	3	1	3	1	3	1	3	3	1	2	2	4	99	99	2	no
581	1	26	3	0	0																			1	Stranger	1	3	5	2	3	2	2	5	2	5	2	6	2	4	5	5	5	4	2	0	2	no
582	0	56	2	0	1			1	1	1	1	1	1	5	5	1	1	1	1	1	1	1	1	1	Stranger	1	5	1	1	1	1	5	1	5	1	1	1	1	1	1	1	1	3	80	100	1	no
583	0	35	3	0	0																			1	Stranger	1	6	1	6	4	6	6	1	6	1	6	1	6	6	1	6	6	4	80	100	3	no
584	1	40	3	0	0																			1	Stranger	1	6	6	2	6	1	6	2	6	1	6	6	6	6	6	6	6	2	100	100	4	no
585	1	27	2	0	1			1	6	1	1	1	1	6	6	1	1	1	1	1	4	1	1	1	Acquaintance	1	6	1	6	6	6	6	1	6	1	4	1	6	6	1	6	6	2	90	100	4	yes	5	3
586	1	52	1	1	0	Stranger	1	3	3	3	3	3	3	6	3	3	3	3	3	3	3	3	3	1	Stranger	1	3	3	3	3	3	6	3	6	3	3	3	3	3	3	3	3	4	80	80	3	no
587	1	33	3	0	0																			1	Stranger	1	4	1	4	4	4	4	4	3	2	4	2	4	4	4	4	4	2	90	100	3	no
588	1	47	3	0	0																			1	Stranger	1	6	1	6	4	4	5	1	5	1	4	1	6	5	1	3	4	1	100	100	4	yes	5	4
589	0	65	3	0	0																			2			4	1	3	3	3	5	1	4	1	3	1	4	3	4	3	3	4	5	5	2	no
590	0	38	2	0	1			5	1	4	2	1	5	1	1	1	1	1	4	1	1	1	1	1	Stranger	1	5	1	4	1	1	4	1	1	1	1	1	4	1	1	1	1	1	80	80	4	no
592	1	28	2	0	1			1	3	1	1	4	1	3	3	4	3	4	1	3	4	2	3	2			1	3	1	1	3	1	5	4	4	3	4	1	3	4	2	2	1	70	10	3	yes	3	1
593	1	57	3	0	0																			1	Stranger	1	6	1	5	5	4	5	1	5	1	4	1	4	4	1	3	4	4	95	100	3	no
594	0	31	2	0	1			5	2	4	5	2	5	2	3	1	5	1	5	4	1	4	3	1	Stranger	1	5	2	5	5	2	5	2	3	1	5	1	5	4	1	4	4	4	70	90	3	no
597	1	57	3	0	0																			2			6	1	5	5	5	5	1	5	1	1	1	1	1	1	4	5	4	80	100	3	no
598	0	36	3	0	0																			1	Stranger	1	3	1	3	1	1	3	1	1	1	1	1	3	1	1	1	1	4	80	100	2	no
599	0	65	1	1	0	Other	1	6	1	4	6	4	6	1	6	1	6	1	6	4	1	3	3	1	Other	1	6	1	6	6	4	6	1	5	1	6	1	6	6	1	4	4	1	60	80	1	no
601	0	63	3	0	0																			1	Stranger	1	6	6	6	6	6	6	2	6	1	6	1	6	6	1	6	6	1	99	99	1	no
602	0	65	2	0	1			5	1	5	5	4	5	4	6	1	2	2	5	4	2	2	3	1	Stranger	1	6	1	5	5	4	5	1	5	2	3	2	5	4	1	4	4	4	90	100	2	no
603	1	29	1	1	0	Stranger	1	3	2	2	2	3	2	3	2	1	4	4	4	4	3	3	3	1	Stranger	1	4	1	3	3	4	3	1	2	1	5	1	3	4	2	2	4	4	100	100	1	yes	4	3
604	0	39	1	1	0	Stranger	1	1	4	1	1	3	1	6	6	1	2	4	4	2	2	2	2	1	Stranger	1	6	1	6	6	3	6	1	4	1	1	1	6	6	1	5	5	1	95	100	2	no
605	0	24	1	1	0	Romantic Partner	2	3	3	4	3	4	2	2	1	2	5	5	4	6	6	6	6	1	Romantic Partner	2	3	4	5	6	5	4	3	2	1	2	3	4	5	5	4	4	2	30	12	2	no
606	1	76	1	1	0	Stranger	1	4	3	6	5	3	4	5	5	2	5	1	4	5	1	6	4	1	Stranger	1	5	1	4	5	6	5	4	5	1	4	1	4	3	1	6	6	4	80	80	4	no
607	0	29	3	0	0																			1	Stranger	1	6	6	6	6	6	6	6	6	1	6	1	6	6	1	6	6	1	80	100	5	no
609	1	43	2	0	1			4	5	4	3	1	6	2	1	1	1	1	5	1	1	1	4	1	Stranger	1	5	4	5	1	1	6	3	2	1	1	1	5	1	1	1	5	4	80	80	4	no
610	0	29	3	0	0																			1	Stranger	2	4	1	4	6	3	4	1	2	1	6	1	5	6	1	6	4	2	30	80	3	no
611	1	49	3	0	0																			1	Stranger	1	4	1	3	4	1	4	1	3	1	1	1	4	3	1	1	4	4	80	100	4	no
612	0	26	3	0	0																			1	Stranger	1	6	1	6	6	4	6	1	6	1	6	1	6	5	1	6	6	4	50	100	2	no
613	0	39	2	0	1			2	2	2	2	2	2	1	2	1	2	1	2	1	1	1	2	2			2	1	2	2	2	2	1	1	1	2	1	2	1	1	1	2	3	90	40	3	no
614	1	59	1	1	0	Stranger	1	1	6	1	1	3	1	6	1	3	1	3	1	1	1	1	1	1	Stranger	1	6	1	6	6	1	6	1	6	1	6	1	6	6	1	6	6	3	25	25	4	yes	5	1
615	0	61	3	0	0																			1	Stranger	1	6	1	5	3	3	5	1	6	2	3	1	4	3	1	3	3	4	85	100	3	no
616	0	51	3	0	0																			1	Stranger	1	4	1	3	2	2	2	1	2	1	2	1	2	2	1	1	2	4	60	70	3	no
617	0	53	3	0	0																			1	Other	1	4	3	3	3	3	3	3	3	3	3	3	3	3	3	3	3	4	30	0	1	no
618	0	29	2	0	1			3	5	2	3	2	2	6	3	6	2	6	3	2	6	4	2	1	Other	4	2	6	2	2	2	2	5	3	6	2	6	2	2	6	2	2	2	90	90	2	no
619	1	37	2	0	1			3	3	3	3	3	3	3	3	3	3	3	3	3	3	3	3	1	Stranger	1	4	3	4	4	3	4	3	3	3	3	3	4	3	3	3	4	4	30	10	4	no
621	0	39	3	0	0																			1	Stranger	7	3	3	3	3	3	3	3	3	3	3	3	3	3	1	1	1	4	100	100	3	no
622	1	44	3	0	0																			1	Friend	1	3	3	4	4	5	5	4	4	3	3	4	5	5	5	5	5	4	15	15	3	no
623	0	26	1	1	0	Friend	3	4	4	4	4	4	4	4	4	4	4	3	4	4	4	4	4	1	Stranger	1	4	4	4	4	4	4	4	4	4	4	4	4	4	4	4	4	1	1	99	5	no
625	0	49	3	0	0																			1	Other	1	6	1	6	6	6	6	1	6	1	6	1	6	6	1	6	6	2	60	90	3	yes	5	3
626	1	70	1	1	0	Stranger	1	6	1	6	6	4	6	1	6	1	6	1	6	5	1	6	5	1	Stranger	1	6	1	6	6	2	6	1	6	1	6	1	6	6	1	6	6	4	100	20	3	yes	2	2
627	0	28	1	1	0	Stranger	1	5	2	4	4	3	5	2	5	1	6	1	5	5	1	5	4	1	Stranger	1	5	1	4	4	3	4	2	4	1	6	1	5	5	1	4	4	1	40	95	2	no
629	1	58	3	0	0																			1	Stranger	1	6	1	6	6	1	6	1	6	1	1	1	6	1	1	1	1	4	80	80	4	no
630	0	56	3	0	0																			1	Stranger	1	4	2	4	3	3	4	3	3	2	3	2	4	3	2	3	3	4	50	65	4	no
631	1	36	1	1	0	Stranger	1	6	1	6	6	6	6	6	6	1	6	1	6	6	1	6	6	1	Other	1	6	1	6	6	6	6	1	6	1	6	1	6	6	1	6	6	1	100	100	1	no
632	0	46	1	1	0	Stranger	1	6	6	6	1	1	6	6	6	1	1	1	1	1	1	1	6	1	Stranger	1	6	1	6	1	1	6	1	6	1	1	1	6	1	1	1	6	4	100	100	1	no
633	0	66	2	0	1			6	1	6	6	5	6	1	6	1	5	1	6	6	1	6	4	1	Stranger	1	6	1	6	6	5	6	1	5	1	6	1	6	6	1	6	4	1	90	95	2	yes	4	1
634	0	40	3	0	0																			1	Stranger	1	4	1	3	4	1	4	1	4	1	4	1	4	4	1	3	4	4	60	80	4	no
635	1	28	3	0	0																			1	Stranger	1	5	2	5	4	2	5	1	5	1	2	1	5	3	1	2	2	1	90	90	4	no
636	0	60	1	1	0	Stranger	1	2	2	2	2	2	2	2	2	1	1	2	2	2	2	2	2	1	Stranger	1	5	1	5	5	1	5	1	3	1	5	1	5	5	1	5	5	1	90	100	1	no
637	1	37	1	1	0	Friend	1	5	2	5	4	2	5	2	4	1	4	1	4	4	1	4	4	1	Friend	1	4	5	4	4	2	4	2	4	1	4	1	4	5	1	4	4	2	80	80	4	no
638	1	72	1	1	0	Stranger	1	6	3	6	3	5	6	6	6	1	2	1	4	5	5	3	5	1	Stranger	1	6	1	6	6	3	5	5	6	1	4	1	5	4	1	4	4	2	80	100	4	yes	1	4
639	1	42	2	0	1			5	2	5	5	1	5	2	4	2	5	2	5	3	2	4	4	2			5	2	5	5	2	5	2	4	2	5	2	5	4	2	4	4	3	20	5	3	no
640	1	28	2	0	1			4	4	4	4	4	3	3	3	3	2	2	2	2	2	1	4	1	Stranger	1	5	2	4	4	2	5	1	4	1	4	5	5	5	1	3	4	1	80	100	2	yes	5	4
641	1	50	3	0	0																			1	Stranger	1	6	1	6	4	3	6	1	6	1	4	1	6	4	1	1	6	2	90	100	3	no
642	1	26	3	0	0																			1	Stranger	1	5	1	5	4	2	5	1	4	1	3	1	4	3	1	2	4	4	99	100	1	no
643	0	51	1	1	0	Stranger	1	1	4	1	1	1	1	4	1	1	1	1	1	1	1	1	1	1	Stranger	1	6	1	6	6	6	6	1	6	1	1	1	6	6	1	1	6	4	90	90	4	no
644	1	46	3	0	0																			1	Stranger	1	6	1	6	1	1	6	1	6	1	6	1	6	6	1	1	6	4	80	100	4	no
645	1	64	1	1	0	Stranger	1	1	6	1	1	1	1	6	6	6	1	6	1	1	6	1	1	2			6	1	6	6	1	6	1	6	1	6	1	6	6	1	6	6	1	30	30	2	no
647	0	41	3	0	0																			1	Other	1	4	1	4	4	4	5	1	6	1	4	1	4	4	1	4	4	1	99	90	1	no
648	0	27	3	0	0																			1	Stranger	1	5	2	3	2	3	5	1	3	2	2	2	6	2	1	2	3	4	50	70	2	no
649	0	41	1	1	0	Family/Relative	2	6	1	6	6	3	6	1	6	1	6	1	6	6	1	6	4	1	Acquaintance	2	6	1	6	6	3	6	1	6	1	6	1	6	6	1	6	4	2	99	100	5	yes	4	1
651	1	57	2	0	1			2	5	2	2	2	2	5	5	1	2	1	4	2	4	2	2	2			6	2	5	5	4	5	2	5	1	4	1	4	4	2	4	4	3	70	80	5	yes	2	2
652	1	29	1	1	0	Stranger	1	4	4	4	4	3	4	3	3	3	4	4	4	3	3	3	3	1	Stranger	1	4	3	4	4	2	4	3	3	3	4	3	4	4	4	2	4	1	70	70	3	no
653	0	72	2	0	1			4	1	5	3	3	6	1	5	1	3	1	6	4	1	3	4	1	Stranger	1	6	1	5	5	3	5	1	3	1	3	1	5	3	1	3	5	2	70	80	4	yes	2	4
654	1	59	1	1	0	Stranger	1	3	4	3	3	2	2	4	4	2	2	3	4	3	3	3	3	1	Stranger	1	6	1	5	6	4	6	1	4	1	5	1	5	4	1	6	6	1	90	90	1	no
656	1	35	3	0	0																			1	Stranger	1	1	1	1	1	1	1	1	1	1	1	1	1	1	1	1	1	1	99	100	1	no
657	0	68	1	1	0	Stranger	1	4	4	4	2	2	4	2	5	1	2	1	3	3	1	1	2	1	Stranger	1	4	1	4	2	1	4	3	4	1	2	1	3	2	1	1	2	4	70	100	2	no
658	1	53	3	0	0																			1	Stranger	1	5	2	5	5	4	5	2	4	2	4	2	4	4	2	5	5	4	99	99	2	no
659	1	28	1	1	0	Stranger	1	3	4	4	4	5	4	4	5	3	4	3	4	5	3	3	4	1	Stranger	1	4	1	5	4	5	4	1	4	1	4	1	4	4	1	4	4	4	30	80	1	no
660	0	50	1	1	0	Acquaintance	1	5	1	5	5	5	5	1	6	1	5	1	5	5	1	5	5	1	Acquaintance	1	5	2	5	5	5	5	1	5	1	5	1	5	5	1	5	5	2	50	100	2	no
661	1	70	3	0	0																			1	Stranger	1	5	1	3	1	1	5	1	6	1	1	1	1	1	1	1	1	4	20	50	1	no
662	0	60	2	0	1			3	3	3	3	3	4	3	3	3	3	3	3	3	3	3	4	1	Stranger	1	3	3	3	3	3	4	3	3	3	3	3	3	3	3	3	4	2	40	70	4	no
663	0	29	3	0	0																			1	Stranger	1	4	1	5	4	1	5	1	1	1	4	1	3	3	1	1	5	4	90	100	1	no
664	0	30	3	0	0																			1	Stranger	1	4	1	3	4	4	1	6	1	1	1	1	3	1	1	1	2	4	60	50	2	no
665	0	28	3	0	0																			1	Stranger	1	6	1	6	6	1	6	1	6	1	1	1	6	4	1	4	6	4	30	0	2	no
666	1	26	3	0	0																			1	Stranger	2	5	2	6	5	2	5	2	5	1	4	1	6	3	1	1	6	1	100	100	4	no
667	0	26	1	1	0	Stranger	1	6	1	5	6	6	5	1	6	1	6	1	6	6	1	6	5	1	Acquaintance	2	6	1	5	6	6	5	1	6	1	6	1	6	6	1	6	5	2	100	100	4	no
668	0	38	3	0	0																			2			4	4	4	2	2	4	2	3	1	2	1	4	2	1	1	1	4	60	70	2	no
669	1	46	3	0	0																			1	Stranger	1	5	2	4	4	2	5	2	5	1	5	1	4	3	1	3	5	4	60	20	2	no
670	1	25	3	0	0																			2			5	1	3	2	1	2	1	3	1	3	1	3	1	1	1	2	4	20	60	2	no
671	1	29	3	0	0																			1	Stranger	1	3	3	3	3	3	3	3	3	3	3	3	3	3	3	3	3	4	70	70	3	no
672	0	65	2	0	1			5	1	5	5	2	5	1	5	2	2	2	5	5	2	4	4	1	Stranger	1	5	2	5	5	3	5	2	5	2	4	2	5	5	2	4	4	2	90	100	4	no
673	1	44	2	0	1			1	1	1	1	1	1	4	1	1	1	1	1	1	1	1	1	1	Friend	2	4	2	4	2	1	4	1	4	1	4	1	3	3	2	1	1	4	3	1	2	yes	1	1
674	0	65	2	0	1			4	1	3	3	3	4	1	5	1	3	1	3	3	1	2	3	1	Stranger	1	4	1	5	2	1	4	1	5	1	3	1	4	2	1	3	3	4	1	5	2	no
675	1	39	1	1	0	Stranger	1	6	4	5	6	5	5	5	5	1	5	1	5	4	1	5	5	1	Stranger	1	6	2	6	6	5	6	4	5	1	5	1	5	5	1	5	5	2	20	100	4	no
676	1	50	1	1	0	Stranger	1	4	4	4	4	3	4	4	4	3	4	4	4	4	3	4	4	1	Stranger	1	4	3	4	4	3	4	3	4	3	4	3	4	4	3	4	4	4	100	100	2	yes	5	5
677	1	28	3	0	0																			1	Stranger	3	3	3	4	4	4	4	3	4	3	3	4	4	4	3	4	4	1	70	70	3	no
679	1	45	3	0	0																			2			5	1	5	5	3	6	3	3	3	4	3	5	6	3	3	3	1	99	90	1	no
680	1	70	2	0	1			5	1	4	3	1	6	1	4	1	2	1	3	2	1	3	5	1	Stranger	1	5	1	5	5	2	6	1	5	1	3	1	5	4	1	5	4	2	70	90	2	yes	2	2
682	0	40	3	0	0																			1	Stranger	1	1	1	1	1	1	1	1	1	1	1	1	1	1	1	1	1	4	50	50	4	no
683	1	33	1	1	0	Stranger	1	6	6	6	6	6	6	6	6	1	6	1	6	6	1	4	6	1	Stranger	1	6	6	6	6	6	6	1	6	1	6	1	6	6	1	6	6	4	0	1	4	no
684	0	65	2	0	1			3	4	3	3	2	1	5	3	2	1	1	1	1	1	1	1	1	Stranger	1	5	1	4	2	2	4	3	3	1	1	1	4	2	1	2	3	4	50	70	1	no
686	1	39	3	0	0																			1	Other	1	4	2	3	3	3	4	3	3	3	3	3	4	3	3	3	3	4	20	0	3	no
687	0	35	1	1	0	Acquaintance	1	2	1	1	4	5	4	1	5	1	5	1	2	5	1	4	2	1	Acquaintance	1	2	1	2	5	6	2	1	6	1	5	1	4	5	1	4	2	4	80	100	4	yes	3	1
688	0	44	1	1	0	Stranger	1	6	1	6	6	3	6	1	4	1	6	1	6	5	1	6	6	1	Stranger	1	6	1	6	6	4	6	1	4	1	6	1	6	5	1	6	6	2	98	99	5	yes	5	1
689	1	69	3	0	0																			1	Stranger	1	3	1	3	3	1	4	1	1	1	1	1	4	3	1	1	3	4	10	5	1	no
690	1	48	3	0	0																			1	Stranger	1	6	1	3	2	2	3	1	1	1	1	1	2	1	1	1	2	2	80	100	1	yes	1	4
691	1	51	1	1	0	Friend	1	6	6	6	6	6	6	6	6	6	6	6	6	6	6	6	6	1	Friend	1	6	6	6	6	6	6	6	6	6	6	6	6	6	6	6	6	1	100	100	5	no
692	0	28	3	0	0																			1	Stranger	1	4	1	5	4	1	5	1	4	1	4	1	5	3	1	3	4	4	50	50	2	no
693	0	39	1	1	0	Stranger	1	6	1	6	5	4	6	1	3	1	5	1	6	6	1	5	6	1	Stranger	1	5	1	5	6	6	4	1	1	1	4	1	6	6	1	5	6	1	90	100	4	yes	5	5
694	1	55	2	0	1			4	3	4	3	3	3	3	4	3	4	3	3	4	3	3	3	1	Stranger	1	3	3	3	3	3	4	3	3	3	4	3	3	4	3	3	3	2	0	100	1	no
695	0	28	2	0	1			2	4	2	2	2	2	4	2	2	1	1	1	1	1	1	1	1	Stranger	1	5	1	4	4	2	4	1	2	1	3	1	4	4	1	3	2	1	80	90	4	no
696	0	27	1	1	0	Stranger	1	1	4	1	1	2	1	4	4	2	1	2	1	1	2	1	1	1	Stranger	1	4	1	3	4	3	4	1	2	1	3	1	3	2	1	4	4	2	60	25	2	no
697	1	27	2	0	1			3	3	3	3	3	3	3	3	3	3	3	3	3	3	3	3	1	Stranger	1	5	3	3	3	3	3	3	3	3	3	3	3	3	3	3	3	2	100	100	4	yes	1	1
699	0	36	1	1	0	Acquaintance	1	6	1	5	6	6	6	1	1	1	6	1	6	6	1	6	6	1	Friend	1	6	1	6	6	1	6	1	6	1	6	1	6	6	1	6	6	1	100	100	1	yes	5	5
700	0	28	3	0	0																			1	Stranger	1	3	3	3	4	4	4	3	3	4	4	4	4	4	4	4	4	4	50	50	3	no
701	1	54	3	0	0																			1	Stranger	1	5	1	5	4	3	5	1	1	1	4	1	4	3	1	3	3	4	90	90	2	no
702	1	49	1	1	0	Stranger	1	5	3	6	6	4	6	5	6	1	4	1	5	5	4	5	5	2			5	2	6	5	3	6	3	4	1	5	1	5	5	1	6	6	1	99	100	1	no
704	1	33	1	1	0	Stranger	1	1	1	1	1	1	1	1	1	1	1	1	1	1	1	1	1	1	Stranger	1	4	1	4	4	1	4	1	1	1	1	1	5	1	1	1	4	4	60	0	4	no
705	0	43	3	0	0																			1	Stranger	1	1	1	1	1	1	1	1	1	1	1	1	1	1	1	1	1	4	20	5	1	no
706	1	43	2	0	1			1	6	1	1	1	1	1	1	1	1	1	1	1	1	1	1	1	Stranger	1	6	1	6	6	1	6	1	1	1	1	1	6	6	1	1	1	4	80	70	5	no
707	0	48	1	1	0	Stranger	1	4	4	4	3	1	4	4	3	1	2	1	4	2	1	1	1	1	Stranger	1	4	1	4	2	1	4	1	1	1	1	1	4	1	1	1	2	2	65	80	4	no
708	1	36	3	0	0																			2			5	1	4	6	6	4	1	5	1	6	1	5	5	1	4	5	4	30	10	2	no
709	1	38	3	0	0																			1	Stranger	1	3	1	3	1	2	3	1	1	1	1	1	3	1	1	1	2	4	30	10	2	no
710	1	40	3	0	0																			1	Stranger	1	5	5	4	4	4	5	2	2	1	3	1	4	2	1	5	2	4	50	50	2	no
711	0	34	3	0	0																			2			3	3	4	3	2	3	3	4	2	4	2	4	4	3	2	3	4	30	0	3	no
712	0	22	3	0	0																			1	Acquaintance	1	2	1	4	4	3	4	3	5	1	4	1	5	4	1	4	5	4	80	100	4	no
714	0	74	3	0	0																			1	Stranger	1	5	1	4	5	3	6	3	6	1	3	2	5	5	1	2	5	1	70	80	1	no
715	1	29	3	0	0																			1	Friend	1	5	5	3	4	2	5	2	3	1	4	1	5	3	1	4	4	1	100	100	4	no
717	1	39	1	1	0	Other	5	6	6	6	6	1	6	4	5	1	3	1	4	4	4	4	3	1	Other	1	5	1	6	5	4	4	1	4	1	5	1	4	4	1	4	3	2	100	100	4	yes	5	5
718	0	30	2	0	1			5	1	3	4	6	5	1	5	1	3	1	3	4	1	4	4	1	Acquaintance	1	6	1	5	6	6	5	2	6	1	5	1	5	4	1	5	5	2	80	100	4	no
719	0	54	3	0	0																			1	Stranger	1	4	2	4	1	1	4	3	2	1	2	2	3	1	2	1	3	4	10	5	3	no
720	1	42	3	0	0																			1	Stranger	1	6	1	6	5	1	6	1	1	1	4	2	5	2	1	5	4	4	99	99	3	no
721	0	50	3	0	0																			2			5	1	5	5	3	5	1	5	1	5	1	5	5	1	4	4	4	70	80	2	no
722	0	47	2	0	1			6	3	4	4	4	6	3	5	1	4	1	6	4	1	5	4	2			6	1	5	5	5	6	1	5	1	5	1	6	5	1	5	5	1	80	100	5	no
723	1	53	3	0	0																			1	Stranger	1	4	1	4	4	3	3	1	5	4	5	2	3	3	2	2	4	3	100	50	4	no
726	1	68	3	0	0																			1	Stranger	1	6	2	6	5	3	6	1	5	2	5	1	5	5	1	5	4	3	30	20	3	no
727	1	51	3	0	0																			1	Stranger	1	6	1	6	5	1	6	1	5	1	1	1	4	2	1	1	3	4	90	100	1	no
728	0	45	3	0	0																			2			5	2	5	3	3	5	2	4	2	1	2	4	2	1	1	4	2	15	10	4	no
729	1	36	2	0	1			2	2	2	2	2	2	2	2	3	2	3	2	2	2	2	2	2			4	2	2	3	2	4	2	2	2	4	2	4	2	2	2	3	2	80	20	3	no
730	0	54	1	1	0	Acquaintance	1	5	5	5	3	3	5	5	6	2	2	2	4	3	2	3	4	1	Stranger	1	5	1	5	4	3	5	1	6	1	1	1	4	3	1	2	4	3	100	100	3	yes	4	4
731	1	28	2	0	1			4	4	3	4	5	3	4	4	1	2	1	4	4	3	5	4	1	Stranger	1	5	3	4	5	5	4	3	5	2	4	2	4	4	2	4	4	1	100	100	4	no
732	0	67	1	1	0	Stranger	1	4	4	4	1	1	4	5	5	1	1	1	4	1	1	1	1	1	Stranger	1	5	1	3	1	1	5	1	6	1	1	1	5	1	1	1	1	3	100	100	1	no
733	0	40	1	1	0	Friend	1	4	4	4	4	3	4	4	4	1	3	1	3	3	1	4	4	1	Stranger	1	4	3	3	4	2	3	3	4	1	4	1	3	3	1	4	3	2	60	70	1	no
734	1	64	3	0	0																			1	Stranger	1	5	1	5	4	1	5	1	5	1	2	1	4	4	1	4	5	4	2	0	3	no
735	0	44	1	1	0	Friend	1	4	1	4	4	4	4	1	6	1	6	1	3	3	1	6	4	1	Friend	1	4	1	4	4	4	4	1	6	1	6	1	4	6	1	6	4	4	5	0	1	no
737	0	52	3	0	0																			1	Family/Relative	3	5	1	4	5	2	5	1	6	1	4	1	4	4	1	3	3	4	60	65	3	no
739	1	46	3	0	0																			1	Stranger	1	6	1	4	5	4	6	1	6	1	6	1	6	6	1	4	5	4	95	100	4	no
742	0	45	1	1	0	Other	1	1	2	2	1	4	1	4	5	1	1	1	1	1	1	1	1	1	Other	1	5	1	2	1	5	5	1	6	1	3	1	5	5	1	1	1	1	60	100	1	no
743	1	40	2	0	1			5	1	5	5	2	5	3	1	1	4	1	5	4	1	4	4	2			5	2	5	5	3	4	2	4	1	4	2	5	4	1	4	4	1	95	95	4	no
744	1	38	1	1	0	Friend	1	4	3	5	4	3	4	3	2	3	3	4	5	3	2	3	3	1	Friend	1	4	3	3	4	3	4	4	3	2	4	3	4	2	3	4	3	2	30	30	2	no
745	0	29	2	0	1			6	1	6	6	6	6	1	4	1	6	1	6	6	1	5	6	2			6	1	6	6	6	6	1	4	1	6	1	6	6	1	5	6	1	100	100	4	no
746	0	42	1	1	0	Family/Relative	1	3	3	3	3	3	4	3	3	3	4	3	3	3	3	4	3	2			4	4	4	3	4	4	3	3	4	3	4	3	4	3	3	3	2	60	50	3	no
747	0	62	3	0	0																			1	Stranger	1	4	4	3	4	3	4	4	3	1	4	1	3	4	1	3	3	3	95	95	1	yes	2	2
748	1	49	3	0	0																			1	Stranger	1	4	1	4	1	1	4	1	4	1	1	1	1	1	1	1	1	4	95	100	4	no
749	1	49	3	0	0																			1	Stranger	1	4	1	3	3	3	4	1	2	1	2	1	3	1	1	1	2	4	60	10	1	no
751	1	66	2	0	1			5	2	4	5	2	5	2	5	1	5	1	5	2	1	5	4	2			5	2	4	4	3	5	1	5	1	4	1	4	4	1	4	5	2	70	80	4	no
752	0	33	1	1	0	Stranger	1	4	1	4	2	2	5	6	4	1	4	1	3	3	1	1	2	1	Acquaintance	1	3	1	3	2	2	5	1	1	1	1	1	2	2	1	1	1	4	90	80	1	no
753	0	44	1	1	0	Stranger	1	5	5	5	5	3	5	5	5	3	5	2	4	4	2	3	3	1	Stranger	1	6	3	5	5	3	5	3	4	2	4	2	4	4	2	3	3	1	60	60	1	no
754	1	61	2	0	1			2	2	2	2	5	3	5	4	1	1	2	2	1	2	1	1	1	Stranger	1	5	1	4	5	1	6	1	5	1	1	1	6	4	1	4	4	4	5	10	2	no
755	0	65	1	1	0	Stranger	1	3	3	3	5	4	2	2	5	2	5	2	5	5	2	3	3	1	Stranger	1	5	4	4	5	3	5	2	6	2	5	2	3	5	2	3	3	1	80	90	1	no
756	1	48	3	0	0																			1	Stranger	1	4	1	4	4	1	4	1	4	1	4	1	4	4	1	4	4	4	3	3	1	no
758	1	28	3	0	0																			1	Stranger	1	2	5	2	2	3	2	5	2	5	2	2	2	2	2	3	3	4	90	0	1	no
759	0	53	2	0	1			5	1	5	3	1	5	1	6	1	3	1	3	3	1	2	6	1	Stranger	1	5	1	5	4	1	5	1	6	1	2	1	2	2	1	2	5	4	100	100	1	no
760	0	67	2	0	1			3	1	3	3	3	4	2	4	1	4	1	4	3	1	2	2	1	Stranger	1	4	1	4	3	3	4	2	4	1	3	1	4	3	1	3	3	2	30	30	1	no
761	0	38	1	1	0	Acquaintance	1	6	6	6	6	4	6	6	6	1	6	1	6	6	1	6	6	1	Stranger	1	6	1	6	6	4	6	1	6	1	6	1	6	6	1	6	6	1	80	100	1	no
762	1	42	3	0	0																			1	Stranger	1	1	1	1	1	1	1	1	1	1	1	1	1	1	1	1	1	4	20	30	1	no
763	1	69	3	0	0																			2			5	2	4	2	4	2	2	2	1	1	2	3	2	1	4	3	4	25	25	2	no
764	0	27	3	0	0																			1	Stranger	1	6	1	6	6	6	6	1	6	1	6	1	6	6	1	6	6	4	30	100	4	no
765	0	33	2	0	1			5	1	4	2	1	5	1	4	1	1	1	4	1	1	1	2	1	Stranger	1	5	1	4	1	1	5	1	5	1	1	1	4	1	1	1	4	4	80	98	3	no
766	1	62	3	0	0																			1	Stranger	1	5	1	3	5	1	5	3	3	1	3	1	4	2	1	2	2	4	20	30	3	no
767	0	57	3	0	0																			1	Stranger	1	5	1	4	3	2	4	1	5	1	2	1	3	2	1	2	3	4	85	95	2	no
768	0	37	1	1	0	Stranger	1	6	6	6	1	1	1	5	5	5	1	5	1	1	4	1	3	1	Stranger	1	6	1	6	6	6	6	1	6	2	3	2	6	6	1	6	3	1	80	90	1	no
770	1	38	3	0	0																			1	Stranger	1	5	1	4	1	1	5	1	1	1	3	1	5	1	4	1	1	4	90	10	4	no
771	0	34	3	0	0																			1	Stranger	1	3	1	3	2	2	3	1	4	1	1	1	2	2	1	1	2	3	80	80	3	no
772	0	61	3	0	0																			1	Stranger	1	5	1	5	1	1	5	1	5	1	1	1	5	1	1	1	5	4	100	100	4	no
773	0	29	3	0	0																			1	Stranger	1	3	4	4	4	3	4	3	4	2	4	3	4	3	3	2	2	3	80	90	3	no
774	0	24	3	0	0																			1	Romantic Partner	2	3	4	4	2	4	3	5	3	4	3	4	2	4	3	3	4	2	50	70	3	no
775	0	29	3	0	0																			1	Stranger	1	4	3	3	4	4	4	4	5	3	4	3	4	4	3	3	4	4	80	95	3	no
776	0	28	1	1	0	Stranger	1	6	5	6	6	1	6	5	5	1	6	1	5	5	1	4	5	1	Stranger	1	6	1	6	6	1	6	1	6	1	6	1	6	6	1	6	6	4	95	100	3	yes	3	5
777	1	73	3	0	0																			1	Stranger	1	6	1	6	6	6	6	1	6	1	6	1	6	6	1	6	6	1	99	100	5	yes	5	3
778	1	38	1	1	0	Family/Relative	6	2	5	2	2	5	2	2	2	5	2	2	2	2	5	2	2	1	Stranger	1	2	5	2	2	2	2	2	2	5	2	5	2	2	5	2	2	4	20	10	4	no
779	0	31	3	0	0																			1	Stranger	1	4	1	4	4	3	4	1	3	1	4	1	5	2	1	2	4	4	85	100	4	no
780	0	36	2	0	1			2	3	3	3	3	3	3	6	1	3	3	3	3	3	3	3	1	Acquaintance	2	5	1	5	5	3	5	1	4	1	4	1	5	4	1	5	3	1	100	100	4	no
781	0	21	1	1	0	Friend	2	2	5	1	5	1	4	6	4	1	1	1	4	4	3	3	4	1	Acquaintance	1	5	1	5	6	1	5	1	4	1	4	1	5	4	1	5	5	4	95	100	1	no
782	1	67	3	0	0																			1	Acquaintance	1	1	4	1	1	1	1	4	1	4	1	4	1	1	4	1	1	2	15	5	1	yes	1	4
783	1	52	3	0	0																			2			6	4	4	6	6	6	3	6	2	6	2	6	6	1	3	4	4	100	100	3	no
784	1	28	3	0	0																			1	Stranger	1	6	1	6	6	4	6	1	2	1	6	1	6	4	1	5	6	4	50	50	4	no
786	1	54	3	0	0																			1	Stranger	1	5	2	4	5	2	5	2	5	1	6	1	6	5	1	6	6	4	100	100	4	yes	4	4
787	0	37	3	0	0																			2			3	4	2	2	2	2	5	2	3	2	3	2	2	2	2	2	4	1	1	1	no
788	1	28	3	0	0																			2			5	3	4	4	5	5	4	3	5	4	4	3	3	5	4	4	2	20	80	3	no
789	0	28	1	1	0	Stranger	1	5	5	5	5	5	5	5	5	1	5	1	5	5	1	5	5	1	Stranger	1	5	5	5	5	5	5	5	5	1	5	1	5	5	1	5	5	3	50	80	4	no
790	1	45	2	0	1			6	1	6	6	6	6	1	6	1	6	1	6	6	1	6	6	1	Stranger	1	6	1	6	6	6	6	1	6	1	6	1	6	6	1	6	6	4	98	20	3	yes	3	1
791	1	44	2	0	1			3	3	3	3	4	3	3	4	4	4	4	3	3	4	4	3	1	Stranger	1	3	3	3	3	3	3	4	4	4	3	4	3	3	4	3	3	2	80	80	3	no
792	1	35	3	0	0																			1	Acquaintance	1	6	2	6	6	4	6	1	6	1	6	1	6	6	1	6	6	4	50	95	5	yes	4	5
793	1	31	2	0	1			1	1	1	1	1	1	5	1	1	1	1	1	1	1	1	1	1	Stranger	1	1	1	1	1	1	1	1	1	1	1	1	1	1	1	1	1	1	85	90	1	no
794	1	65	2	0	1			5	2	4	4	2	5	4	5	4	4	3	4	5	4	4	4	1	Stranger	1	4	3	3	4	4	3	5	5	4	3	3	4	5	4	4	4	2	10	5	3	no
795	1	51	3	0	0																			1	Stranger	1	6	2	3	2	3	5	1	2	1	6	1	6	5	1	5	4	4	10	10	4	no
796	1	47	1	1	0	Stranger	1	1	1	1	3	3	1	1	6	1	6	1	1	3	1	1	1	1	Acquaintance	1	1	1	1	3	1	1	1	6	1	3	1	1	3	1	1	1	1	50	90	1	no
797	1	50	1	1	0	Friend	1	6	6	6	6	6	6	6	6	6	6	6	6	6	6	6	6	1	Friend	3	6	6	6	6	6	6	6	6	6	6	6	6	6	6	6	6	1	80	80	4	no
798	1	44	3	0	0																			1	Stranger	1	5	2	3	3	3	5	1	3	1	3	1	5	3	1	3	4	4	3	3	2	no
799	1	65	2	0	1			6	1	6	6	1	6	1	5	1	5	1	4	5	1	5	4	1	Friend	3	6	1	6	6	1	6	1	5	1	5	1	4	5	1	5	4	2	99	100	2	yes	1	1
800	1	49	2	0	1			5	1	5	5	1	5	1	4	1	4	1	5	4	1	4	4	1	Stranger	1	5	1	5	5	3	5	1	3	1	3	1	4	4	1	4	4	1	95	100	4	yes	2	5
801	1	42	3	0	0																			2			3	1	4	4	3	4	1	3	1	3	1	4	2	1	2	4	4	5	5	2	no
802	1	37	1	1	0	Stranger	1	1	1	1	1	1	1	5	1	1	1	5	1	1	1	1	1	1	Stranger	1	5	1	4	5	1	5	1	2	1	1	1	4	4	1	1	4	3	80	80	3	no
803	1	38	3	0	0																			1	Friend	2	5	1	5	3	3	5	3	4	1	3	1	5	4	1	1	3	1	10	1	1	no
804	0	51	3	0	0																			1	Stranger	1	5	1	6	4	4	4	1	6	1	4	1	4	3	1	4	4	3	70	50	4	no
805	0	46	3	0	0																			1	Other	1	6	1	6	6	4	4	1	4	1	6	1	4	4	1	4	6	1	90	100	1	no
806	0	61	1	1	0	Friend	1	6	6	6	6	6	6	6	6	6	3	3	5	5	3	3	3	1	Stranger	1	6	3	6	6	6	6	3	6	1	1	1	6	1	1	1	1	4	100	100	1	no
807	1	67	3	0	0																			1	Friend	1	6	1	6	6	1	6	1	6	1	6	1	6	1	1	6	1	4	80	100	3	no
808	1	46	3	0	0																			1	Stranger	1	4	1	4	2	1	4	1	3	1	1	1	4	1	1	1	1	4	60	90	1	no
809	1	64	3	0	0																			1	Stranger	1	4	1	4	3	3	5	1	3	1	3	1	4	3	1	4	4	4	100	100	4	no
810	0	27	3	0	0																			1	Stranger	1	4	2	4	2	3	2	2	4	1	3	1	4	1	1	3	3	4	60	70	2	no
811	1	43	3	0	0																			1	Family/Relative	1	6	1	6	6	1	6	1	3	1	1	1	6	1	1	1	3	2	1	1	2	yes	2	3
812	1	71	3	0	0																			1	Stranger	1	6	1	5	3	1	5	1	1	1	4	1	4	1	1	1	1	4	10	0	4	no
813	0	66	3	0	0																			1	Stranger	1	6	1	5	3	3	5	1	6	1	2	1	5	2	1	2	3	4	100	100	1	no
814	1	60	3	0	0																			1	Stranger	1	5	2	5	2	1	5	1	1	1	1	1	4	1	1	3	3	4	60	80	3	no
815	0	52	1	1	0	Acquaintance	2	4	1	4	1	1	4	1	6	1	1	1	6	1	6	1	3	2			3	1	4	1	1	1	1	6	1	1	2	4	1	5	1	5	4	50	50	4	yes	1	5
816	0	42	3	0	0																			1	Stranger	1	4	1	6	2	6	6	1	6	1	2	1	4	1	1	1	5	3	90	100	2	no
817	0	41	3	0	0																			1	Stranger	1	4	3	4	3	3	3	3	5	1	5	1	4	2	1	1	1	4	80	90	1	no
818	1	47	1	1	0	Stranger	1	6	6	1	1	1	1	1	4	3	1	5	2	3	1	1	1	1	Stranger	1	6	1	6	5	4	6	1	6	3	3	1	6	3	1	6	6	2	80	100	5	yes	5	5
820	1	38	3	0	0																			1	Stranger	1	4	1	4	3	3	6	1	4	1	6	1	5	5	1	6	6	1	99	99	3	no
821	1	58	3	0	0																			2			5	2	3	5	3	4	3	4	1	4	1	4	4	1	4	3	2	1	50	3	no
822	1	54	3	0	0																			2			5	2	5	5	5	5	5	5	5	5	5	5	5	5	5	5	4	50	100	4	no
823	1	44	3	0	0																			1	Stranger	1	3	1	2	3	2	4	1	3	1	3	1	4	4	1	2	3	4	50	50	3	no
824	0	51	3	0	0																			1	Stranger	1	4	1	4	1	1	4	1	4	1	1	1	4	1	1	1	1	4	50	80	3	no
825	0	36	3	0	0																			1	Other	1	6	1	1	6	6	6	1	6	1	3	1	1	1	1	1	1	1	100	100	1	no
826	1	40	3	0	0																			1	Stranger	1	6	1	1	3	1	6	1	1	1	1	1	6	1	1	1	1	4	10	0	1	no
827	1	61	2	0	1			2	3	2	1	1	1	3	2	3	1	3	2	1	3	1	1	1	Stranger	1	4	1	4	2	2	3	2	4	3	3	3	2	2	2	2	2	2	50	50	2	no
828	1	38	2	0	1			1	4	1	1	1	1	4	5	1	1	1	1	1	1	1	1	1	Stranger	1	6	1	2	5	1	5	1	6	1	1	1	4	2	1	2	3	2	60	60	2	no
829	1	69	3	0	0																			1	Acquaintance	1	5	1	5	5	4	6	5	5	5	5	2	4	5	2	4	4	3	100	100	3	no
830	0	61	2	0	1			5	1	5	4	4	5	1	5	1	2	1	5	4	1	4	5	1	Stranger	1	5	1	5	4	2	5	1	6	1	4	1	6	4	1	4	6	2	70	70	4	no
831	1	42	3	0	0																			1	Stranger	1	5	5	5	5	1	6	1	1	1	1	1	6	1	1	1	1	3	10	50	2	no
832	1	37	3	0	0																			1	Stranger	1	6	2	5	4	1	6	1	2	2	2	1	6	3	1	2	2	4	80	90	2	no
833	0	29	3	0	0																			1	Stranger	1	3	3	4	3	3	4	3	3	3	3	3	3	3	3	3	3	4	50	80	2	no
834	1	33	2	0	1			4	1	4	3	2	5	1	3	3	5	1	5	1	1	3	5	1	Stranger	1	4	1	4	2	2	4	1	3	1	4	1	5	2	1	3	5	4	20	20	3	no
[truncated: 6 more columns]
